# Supplementary material for: Neurotransmission-related gene expression in the frontal pole is altered in subjects with bipolar disorder and schizophrenia
Source: Transl Psychiatry. 2023 Apr 8;13:118. doi: 10.1038/s41398-023-02418-1 (PMC10082811; doi:10.1038/s41398-023-02418-1)
Supplement: Supplementary file 3 — Table S2 [file 41398_2023_2418_MOESM3_ESM.xlsx]

## Sheet: Demographics
Subject ID	Brain Bank Cohort	Diagnosis	Age Range (yrs)	Sex (M=Male, F=Female)	Brain pH	Agonal Factor Score (AFS)	Post-Mortem Interval (PMI, hrs)	Dissecton / Extraction Group	Block Weight (g)	Average RNA Concentration (ng/uL)	Average Purity (260/280)	Average Purity (260/230)	RNA Integrity (RIN)	RNA Integrity (rRNA Ratio [28s/18s])	Failed Quality Control	Suicide	Overdose	Symptom_delusions	Symptom_hallucinations	Symptom_disorganized_speech	Symptom_disorganized_beh_or_catatonic	Symptom_negative_sxs	Symptom_depressed_mood	Symptom_appetite	Symptom_weight	Symptom_sleep_disturbances	Symptom_aggitated	Symptom_fatigue	Symptom_worth_or_helpless	Symptom_trouble_concentrating	Symptom_suicidal_ideations	Symptom_expansive_or_grandiose	Symptom_decreased_sleep	Symptom_talkativeness	Symptom_racing_thoughts	Symptom_increased_behavior	Symptom_reckless	Symptom_worry	Symptom_restless	Symptom_easily_fatigued	Symptom_difficulty_concentrating	Symptom_irritable	Symptom_sleep_irregularities	Symptom_chest_discomfort	Symptom_shortness_breath	Symptom_dizziness	Symptom_avoidance	Symptom_interactions_with_legal_system	Therapeutics_Antipsychotics
1	Cohort 11	Control	70-79	M	6.79	0	16.5	1	0.72	498.845	2.05	1.92	7.7	2.4		0	0	0	0	0	0	0	0	0	0	0	0	0	0	0	0	0	0	0	0	0	0	0	0	0	0	0	0	0	0	0	0	0	0
2	Cohort 13	Schiz	40-49	M	6.77	0	23.7	1	0.66	348.505	1.97	2.12	8.1	2.3		0	0	1	1	0	0	0	1	1	1	0	1	0	1	1	1	0	1	1	1	0	1	0	1	1	0	1	0	0	0	0	0	0	0
3	Dep Cohort 1	Control	10-19	M	6.97	0	22	1	0.76	422.16	2.01	2.02	7.9	3.1		0	0	0	0	0	0	0	0	0	0	0	0	0	0	0	0	0	0	0	0	0	0	0	0	0	0	0	0	0	0	0	0	0	0
4	Dep Cohort 6	BP	50-59	F	6.81	0	16.8	1	0.56	432.855	2	2.12	8	2		0	1	1	1	0	0	0	1	1	1	1	1	1	1	1	1	0	1	1	1	0	1	1	1	1	1	1	1	0	0	0	0	1	0
5	Cohort 12	Control	40-49	M	6.6	0	21	1	0.7	417.26	2.03	2.21	8.2	2.4		0	0	0	0	0	0	0	1	0	0	1	0	0	0	0	0	0	0	0	0	0	0	1	0	0	0	0	1	0	0	0	0	0	0
6	Schiz Cohort 2	Schiz	40-49	M	7.05	0	20	1	0.89	388.095	2.02	2.25	8.1	2.7		0	0	1	1	0	1	1	1	0	0	0	0	1	0	0	0	0	0	0	0	0	0	0	0	1	0	0	0	0	0	0	0	0	1
7	Cohort 7	BP	40-49	M	6.77	0	26.3	2	0.85	367.48	2.03	2.3	6.6	1.44		0	1	0	0	0	0	0	1	1	1	1	1	1	1	1	1	1	0	0	0	0	0	0	0	0	0	0	0	0	0	0	0	0	0
8	Cohort 8	Schiz	30-39	M	6.7	0	17.2	2	1.02	370.44	2.03	2.29	7.7	2.4		0	0	1	1	0	1	1	0	1	1	0	0	1	0	1	0	0	0	1	1	0	1	0	0	1	1	1	0	0	0	1	0	1	1
9	Cohort 12	Control	70-79	M	6.75	0	21	2	0.66	360.105	2.04	2.24	8.6	2.3		0	0	0	0	0	0	0	1	0	0	0	0	1	0	0	0	0	0	0	0	0	0	0	0	0	0	0	0	0	0	0	0	0	0
10	Dep Cohort 5	BP	50-59	F	6.55	0	27	2	0.87	364.42	2.03	2.29	8	2.3		0	0	1	0	0	0	0	1	1	1	0	0	1	0	1	1	1	0	1	1	0	1	0	0	0	1	1	0	0	0	0	0	1	0
12	Cohort 11	Control	50-59	M	6.77	0	23.25	2	0.76	341.57	2.03	2.16	2.3	0	Excluded
13	Cohort 7	Schiz	50-59	M	6.96	0	12	3	0.5	363.56	2.03	2.3	8.1	2.2		0	1	1	1	1	0	1	0	0	0	0	0	0	0	0	0	0	0	0	0	0	0	0	0	0	0	0	0	0	0	0	0	1	0
14	Cohort 12	Control	40-49	M	6.96	0	24.1	3	0.51	437.5	2.01	1.81	8	2.7		0	0	0	0	0	0	0	1	0	0	0	0	1	0	0	0	0	0	0	0	0	0	0	0	1	0	0	0	0	0	0	0	0	0
15	Cohort 11	BP	40-49	M	6.6	0	29.3	3	0.75	425.51	2.01	1.82	8.1	3		1	0	0	0	0	0	0	0	0	1	1	0	0	0	1	1	0	0	1	1	0	0	1	0	0	1	1	1	0	0	0	0	1	0
16	Schiz Cohort 2	Control	50-59	M	6.64	0	14.5	3	0.51	288.525	2.07	1.96	8.1	2.6		0	0	0	0	0	0	0	0	0	0	0	0	0	0	0	0	0	0	0	0	0	0	0	0	0	0	0	0	0	0	0	0	0	0
17	Dep Cohort 5	BP	70-79	M	6.96	0	27.5	3	0.82	399.21	2.02	1.79	8.4	3.3		0	0	1	1	0	0	0	1	0	1	1	0	0	0	0	0	1	1	1	1	0	1	1	1	1	0	1	1	1	1	1	1	0	0
18	Cohort 8	Schiz	40-49	M	6.6	0	14.7	3	0.62	428.345	2.01	1.83	6.6	2.4		0	0	1	1	0	1	1	0	0	0	0	1	0	0	0	0	0	0	0	0	0	0	0	1	0	0	0	0	1	0	0	0	0	0
19	Cohort 7	BP	50-59	F	6.63	0	9.2	4	1.13	392.87	2.01	2.3	8.3	2.3		0	1	0	0	0	0	0	1	1	1	1	1	1	1	1	0	0	0	1	0	1	1	0	0	0	0	1	0	0	0	0	0	0	0
20	Dep Cohort 6	Schiz	50-59	F	6.59	0	27.3	4	1.03	273.315	2.07	2.15	8.5	2.4		0	0	1	1	0	1	1	1	1	0	1	0	1	1	1	1	0	0	0	0	0	0	0	0	1	1	0	1	0	0	0	0	0	0
21	Cohort 12	Control	70-79	M	6.95	0	30.2	4	0.72	432.96	2.01	2.28	8.4	2.3		0	0	0	0	0	0	0	0	0	0	1	0	0	0	0	0	0	0	1	0	0	0	1	0	0	0	1	1	0	0	0	0	0	0
22	Dep Cohort 5	BP	30-39	F	7	0	25.5	4	0.9	254.87	2.08	1.92	8.4	3		1	0	1	0	0	0	0	1	0	0	1	0	1	1	1	1	1	1	1	0	0	0	0	0	1	1	1	1	0	0	0	0	0	0
23	Cohort 7	Schiz	20-29	M	6.87	0	33.5	4	0.74	349.43	2.04	2.2	7.9	2.4		1	0	1	1	0	0	0	1	0	0	0	0	0	1	0	1	0	0	0	0	0	0	0	0	0	0	0	0	0	0	0	0	0	0
24	Cohort 13	Control	40-49	M	6.91	0	23.5	4	0.51	509.515	2.04	2.08	8.6	2.4		0	0	0	0	0	0	0	0	0	0	0	0	0	0	0	0	0	0	0	0	0	0	0	0	0	0	0	0	0	0	0	0	0	0
25	Cohort 12	Control	50-59	M	6.68	0	18	5	1.07	491.78	2.06	1.97	7.3	2.8		0	0	0	0	0	0	0	0	0	0	0	0	0	0	0	0	0	0	0	0	0	0	0	0	0	0	0	0	0	0	0	0	0	0
26	Cohort 7	BP	50-59	M	6.63	0	36	5	0.54	401.25	2.05	1.96	7.8	2.4		0	1	1	1	0	0	0	1	0	0	1	1	1	1	0	1	1	0	1	0	0	1	0	0	1	0	1	1	0	1	1	1	1	0
27	Cohort 7	Schiz	20-29	M	6.68	0	21.1	5	0.65	495.11	2.02	2.11	7.6	2.5		0	1	1	1	0	0	1	1	0	0	0	0	0	1	0	1	0	0	0	0	0	0	0	0	0	0	0	0	0	0	0	0	1	1
28	Cohort 12	BP	30-39	M	6.88	0	21.5	5	0.59	439.68	2	2.11	7.3	2.7		1	0	0	0	0	0	0	1	1	1	1	0	1	1	1	1	0	1	1	1	0	0	1	1	1	0	1	1	1	0	0	1	0	0
29	Schiz Cohort 2	Control	50-59	M	6.98	0	24.5	5	0.64	431.665	2	2.07	8.1	2.4		0	0	0	0	0	0	0	0	0	0	0	0	0	0	0	0	0	0	0	0	0	0	0	0	0	0	0	0	0	0	0	0	0	0
30	Cohort 11	Schiz	60-69	M	6.8	0	26.1	5	0.81	423.73	2	2.18	7.7	2.6		1	0	1	0	0	0	1	1	0	0	0	0	0	0	0	1	0	1	0	0	0	0	1	0	0	0	0	0	0	0	0	0	0	0
31	Cohort 12	Schiz	60-69	M	6.73	0	15.3	6	0.61	320.295	2.05	1.96	7	1.6		0	0	1	1	1	0	0	1	0	0	0	1	0	0	1	0	0	1	0	1	0	0	1	1	0	0	1	0	0	0	0	0	0	0
32	Schiz Cohort 2	Control	60-69	M	6.88	0	24.5	6	0.84	398.48	2.03	2.14	7	2.2		0	0	0	0	0	0	0	0	0	0	0	0	0	0	0	0	0	0	0	0	0	0	0	0	0	0	0	0	0	0	0	0	0	0
33	Schiz Cohort 2	Schiz	30-39	M	7.12	0	44.25	6	0.84	367.705	2.03	2.07	6.1	2.4		1	0	1	1	1	1	1	1	0	0	0	0	0	0	0	1	0	0	0	0	0	0	0	0	0	0	0	0	0	0	0	0	1	0
34	Cohort 11	Control	40-49	M	6.86	0	19	6	0.52	305.17	2.05	2.3	6.5	1.7		0	0	0	0	0	0	0	1	0	0	0	0	0	0	0	0	0	0	0	0	0	0	0	0	0	0	0	0	0	0	0	0	1	0
37	Cohort 12	Control	60-69	M	6.71	0	20.2	7	1.07	486.135	2.02	2.26	8.4	2.7		0	0	0	0	0	0	0	1	0	1	0	0	1	0	0	0	0	1	0	0	0	0	0	0	0	0	0	0	0	0	0	0	0	0
38	Cohort 7	BP	50-59	M	6.88	0	25	7	0.45	385.74	2.02	2.28	7.5	1.9		1	0	1	1	0	0	0	1	1	1	1	1	1	1	0	1	0	1	1	1	1	1	0	0	0	0	0	1	0	0	0	0	1	0
39	Cohort 11	Control	30-39	M	7.02	0	21.2	7	0.54	218.71	2.07	2.19	7.5	2.5		0	0	0	0	0	0	0	0	0	1	0	0	0	0	0	0	0	0	0	0	0	0	0	0	0	0	0	0	0	0	0	0	0	0
40	Cohort 8	Schiz	50-59	M	6.89	0	23.5	7	0.55	383.055	2.03	1.87	7.9	2.2		0	1	1	1	1	1	0	1	0	1	1	1	1	0	0	0	0	0	0	0	0	0	0	1	1	0	0	1	0	0	0	0	0	0
41	Cohort 13	Control	40-49	M	6.86	0	30	7	0.58	350.125	2.03	1.72	7.9	2.1		0	0	0	0	0	0	0	0	0	0	0	0	0	0	0	1	0	0	0	0	0	0	0	0	0	0	0	0	0	0	0	0	0	0
42	Schiz Cohort 2	Schiz	40-49	M	6.8	0	8.5	7	0.69	370.285	2.03	1.78	8.3	2.5		1	0	1	1	0	0	1	1	0	0	0	0	1	0	0	0	0	0	0	0	0	0	0	0	1	0	0	0	0	0	0	0	0	0
43	Cohort 7	Schiz	30-39	M	6.71	0	19	8	0.79	110.815	2.13	0.87	8.4	2.8	Excluded
44	Cohort 13	Control	60-69	M	6.73	0	27.3	8	0.7	383.225	2.02	1.7	7.5	2.7		0	0	0	0	0	0	0	0	0	0	0	0	0	0	0	0	0	0	0	0	0	0	0	0	0	0	0	0	0	0	0	0	0	0
45	Cohort 12	BP	60-69	M	6.82	0	23	8	0.58	429.985	2.02	1.81	8.2	2.8		1	0	0	1	0	0	0	1	1	1	1	1	1	1	1	1	1	1	1	0	0	0	1	1	1	1	1	1	1	1	1	1	0	0
46	Cohort 12	Control	30-39	M	6.66	0	15.2	8	0.78	413.72	2.01	2.03	7.9	2.9		0	0	0	0	0	0	0	0	0	0	0	0	0	0	0	0	0	0	0	0	0	0	0	0	0	0	0	0	0	0	0	0	0	0
47	Dep Cohort 1	BP	20-29	M	7.12	0	9	8	1.02	439.67	2	1.89	8.7	3.2		1	0	1	0	0	0	0	1	0	0	0	0	0	0	1	1	1	1	1	1	1	1	0	0	0	1	0	1	0	0	0	0	1	1
48	Cohort 11	Schiz	50-59	M	7.12	0	14	8	0.99	420.265	2.01	2.17	7.8	3.4		0	0	1	1	1	0	1	1	0	0	1	1	0	0	0	0	0	1	0	0	0	1	0	0	0	0	0	1	0	0	0	0	1	0
49	Cohort 13	Control	40-49	M	6.73	0	28.1	9	0.5	401.205	2.01	2.25	7.7	2.3		0	0	0	0	0	0	0	0	0	0	0	0	0	0	0	0	0	0	0	0	0	0	0	0	0	0	0	0	0	0	0	0	0	0
50	Dep Cohort 6	Schiz	30-39	M	6.61	0	26.5	9	0.53	451.75	2	2.29	2.4	0	Excluded
51	Cohort 8	BP	50-59	M	6.75	0	14.6	9	0.94	431.91	2.01	1.62	7	2.2		0	0	1	0	0	0	0	1	0	1	1	1	1	1	1	1	1	1	1	1	1	1	1	1	1	1	1	1	0	0	0	0	1	0
52	Cohort 11	Control	40-49	M	6.81	0	19.3	9	0.76	476.805	2.02	2.27	7.9	2.4		0	0	0	0	0	0	0	0	0	0	0	0	0	0	0	0	0	0	0	0	0	0	0	0	0	0	0	0	0	0	0	0	0	0
53	Dep Cohort 1	BP	20-29	M	6.92	0	19	9	0.8	500.24	2.01	2.26	8.2	2.8		1	0	1	0	0	0	0	1	0	1	1	0	1	1	1	1	1	1	0	1	0	0	0	0	1	1	0	1	0	1	0	1	0	1
54	Cohort 13	Schiz	70-79	M	7.01	0	8.5	9	1.02	441.775	2	2.16	8.2	2.5		0	0	1	0	0	0	1	1	1	1	1	1	1	0	1	0	0	0	1	0	0	1	1	1	0	0	1	1	0	0	0	1	0	0
55	Cohort 7	BP	20-29	F	6.68	0	13.8	10	0.85	483.46	2.04	2.14	8.2	2.7		1	1	0	0	0	0	0	1	1	1	1	1	0	1	1	1	0	0	0	0	0	0	0	0	0	1	1	1	0	0	0	0	0	1
56	Cohort 7	Schiz	30-39	M	6.82	0	11.2	10	0.5	378.6	2.03	2.14	7.9	2.4		0	0	0	0	0	0	0	0	0	1	0	0	1	0	0	0	0	1	1	1	0	0	0	0	1	0	0	1	0	0	0	0	1	0
57	Cohort 12	Control	50-59	M	6.8	0	22.4	10	0.76	419.25	2.02	2.15	7.9	2.7		0	0	0	0	0	0	0	1	0	0	0	0	0	0	0	0	0	0	0	0	0	0	1	0	0	0	0	0	0	0	0	0	0	0
58	Cohort 8	BP	50-59	M	6.69	0	22.2	10	0.55	479.155	2.02	2.25	7.6	2.4		1	1	0	0	0	0	0	1	0	0	0	0	1	0	0	1	1	0	0	1	1	0	0	0	0	0	0	0	0	0	0	0	0	0
59	Schiz Cohort 2	Schiz	60-69	M	7.02	0	30	10	0.93	417	2.01	2.18	8.3	3.3		0	0	1	1	0	0	1	1	0	0	0	0	0	0	0	0	0	0	0	0	0	0	0	0	0	0	0	0	0	0	0	0	0	0
60	Dep Cohort 5	Control	40-49	F	7.05	0	16	10	0.99	481.635	2.04	1.82	8.6	3		0	0	0	0	0	0	0	0	0	0	0	0	0	0	0	0	0	0	0	0	0	0	0	0	0	0	0	0	0	0	0	0	0	0
61	Cohort 12	Control	40-49	M	6.96	0	34.3	11	0.64	439.02	2	2.04	7.5	2.6		0	0	0	0	0	0	0	0	0	0	0	0	0	0	0	0	0	0	0	0	0	0	0	0	1	0	0	0	0	0	0	0	0	0
62	Dep Cohort 5	BP	30-39	M	6.69	0	25.5	11	1.04	446.57	1.99	2.24	7.2	3.1		1	0	1	0	0	0	0	1	1	0	1	0	1	1	1	1	1	1	0	1	0	0	1	0	1	1	1	1	1	0	0	0	0	1
63	Cohort 11	Schiz	50-59	M	6.7	0	14.3	11	0.66	362.365	2.05	2.16	7.7	2.6		0	0	1	1	1	1	1	1	0	0	1	1	0	0	1	0	0	0	1	0	0	0	1	0	0	1	0	0	0	0	0	0	0	0
64	Schiz Cohort 2	Control	50-59	M	6.85	0	27	11	0.6	428.655	2.01	2.12	8.1	2.4		0	0	0	0	0	0	0	0	0	0	0	0	0	0	0	0	0	0	0	0	0	0	0	0	0	0	0	0	0	0	0	0	0	0
65	Cohort 12	BP	50-59	M	6.62	0	30	11	0.52	388.165	2.04	2.04	7.8	2.4		0	0	0	0	0	0	0	1	1	1	1	0	0	1	0	1	0	0	1	0	0	0	0	0	0	0	0	0	0	0	0	0	0	0
66	Schiz Cohort 2	Schiz	40-49	M	6.9	0	14.5	11	0.8	450.62	2	2.21	8.1	3		1	1	1	1	0	0	1	1	0	0	1	0	0	0	0	0	0	0	0	0	0	0	0	1	0	0	0	0	0	1	0	0	0	1
67	Dep Cohort 1	Control	50-59	M	7.02	0	26	12	0.52	178.895	2.07	2.21	7.5	2.6		0	0	0	0	0	0	0	0	0	0	0	0	0	0	0	0	0	0	0	0	0	0	0	0	0	0	0	0	0	0	0	0	0	0
68	Dep Cohort 6	BP	40-49	F	6.74	0	15.9	12	1.03	452.755	1.99	2.23	8.3	2.7		0	1	0	0	0	0	0	1	0	1	1	0	0	0	0	1	0	0	1	0	0	1	0	0	0	0	0	1	0	0	0	0	1	0
69	Cohort 8	Schiz	50-59	M	6.64	0	25.7	12	0.66	408.145	2.01	2.25	6	1.5		0	1	1	1	0	0	0	0	0	0	0	0	0	0	0	0	0	0	0	0	0	0	1	1	1	1	1	1	0	0	0	0	0	0
70	Cohort 11	Control	10-19	M	6.91	0	14.5	12	0.54	431.475	2.01	2.25	7.9	2.5		0	0	0	0	0	0	0	0	0	0	0	0	0	0	0	0	0	0	0	0	0	0	0	0	0	0	0	0	0	0	0	0	0	0
71	Cohort 13	Control	50-59	M	6.6	0	30.2	12	0.75	385.76	2.04	1.97	7.7	2.8		0	0	0	0	0	0	0	1	0	0	0	0	0	0	0	0	0	0	0	0	0	0	0	0	0	0	0	0	0	0	0	0	0	0
72	Cohort 7	BP	40-49	M	6.52	0	17.2	12	0.61	374.145	2.05	2.14	8.6	2.6		1	1	0	0	0	0	0	1	1	1	1	1	1	1	1	1	0	0	0	0	0	1	0	0	0	0	0	0	0	0	0	0	0	0
73	Cohort 12	Schiz	50-59	M	6.88	0	16.3	12	0.71	428.895	2.02	1.81	8.1	2.8		0	1	0	1	0	1	1	0	0	0	0	0	1	0	1	0	0	0	0	0	0	0	0	0	1	1	0	0	0	0	0	1	0	1
74	Cohort 12	BP	40-49	M	6.78	0	34.3	6(v2)	NA	NA	NA	NA	NA	NA		0	0	1	0	0	0	0	1	0	0	1	0	1	1	0	1	1	0	1	1	1	1	0	1	1	0	1	1	0	0	0	1	1	0
75	Cohort 7	Schiz	30-39	M	NA	0	23.5	6(v2)	NA	NA	NA	NA	NA	NA		0	1	1	1	0	1	0	1	1	1	1	1	1	1	1	1	0	0	0	0	0	0	1	1	1	1	1	1	1	0	0	0	0	0
[truncated: 16 more columns]
