# Supplementary material for: Neurotransmission-related gene expression in the frontal pole is altered in subjects with bipolar disorder and schizophrenia
Source: Transl Psychiatry. 2023 Apr 8;13:118. doi: 10.1038/s41398-023-02418-1 (PMC10082811; doi:10.1038/s41398-023-02418-1)
Supplement: Supplementary file 9 — Table S8 [file 41398_2023_2418_MOESM9_ESM.xlsx]

## Sheet: IwamotoVsMaycox_AllResults
Index	GeneSymbol	ProbesetID	EntrezGeneID	Iwamoto2004_A	Iwamoto2004_Coef_Log2FC_Intercept	Iwamoto2004_Coef_Log2FC_BP	Iwamoto2004_Coef_Log2FC_MDD	Iwamoto2004_Coef_Log2FC_SCHIZ	Iwamoto2004_Coef_Log2FC_BrainpH	Iwamoto2004_Coef_Log2FC_RNADegradationPerSample	Iwamoto2004_Coef_Log2FC_RateofDeath_On.respirator	Iwamoto2004_Coef_Log2FC_RateofDeath_Possible.anoxia	Iwamoto2004_Coef_Log2FC_Age	Iwamoto2004_Coef_Log2FC_PMI	Iwamoto2004_Coef_Log2FC_Sex_Female	Iwamoto2004_Tstat_Intercept	Iwamoto2004_Tstat_BP	Iwamoto2004_Tstat_MDD	Iwamoto2004_Tstat_SCHIZ	Iwamoto2004_Tstat_BrainpH	Iwamoto2004_Tstat_RNADegradationPerSample	Iwamoto2004_Tstat_RateofDeath_On.respirator	Iwamoto2004_Tstat_RateofDeath_Possible.anoxia	Iwamoto2004_Tstat_Age	Iwamoto2004_Tstat_PMI	Iwamoto2004_Tstat_Sex_Female	Iwamoto2004_pval_Intercept	Iwamoto2004_pval_BP	Iwamoto2004_pval_MDD	Iwamoto2004_pval_SCHIZ	Iwamoto2004_pval_BrainpH	Iwamoto2004_pval_RNADegradationPerSample	Iwamoto2004_pval_RateofDeath_On.respirator	Iwamoto2004_pval_RateofDeath_Possible.anoxia	Iwamoto2004_pval_Age	Iwamoto2004_pval_PMI	Iwamoto2004_pval_Sex_Female	Iwamoto2004_FDR_Intercept	Iwamoto2004_FDR_BP	Iwamoto2004_FDR_MDD	Iwamoto2004_FDR_SCHIZ	Iwamoto2004_FDR_BrainpH	Iwamoto2004_FDR_RNADegradationPerSample	Iwamoto2004_FDR_RateofDeath_On.respirator	Iwamoto2004_FDR_RateofDeath_Possible.anoxia	Iwamoto2004_FDR_Age	Iwamoto2004_FDR_PMI	Iwamoto2004_FDR_Sex_Female	Iwamoto2004_Fstat
1	NAT2	10_at	10	2.90556	4.96629	0.0712581	-0.0146673	-0.0670229	-0.104079	-1.73455	-0.0381187	0.161581	0.00166966	-0.00406555	0.169163	4.2011	0.711414	-0.156941	-0.720198	-0.622943	-3.72882	-0.285623	0.949484	0.555209	-1.3672	2.2852	0.000126255	0.480551	0.876003	0.47518	0.536511	0.000542788	0.776496	0.347518	0.58154	0.178449	0.027135	0.000183888	0.999864	0.999674	0.988095	0.757754	0.00503243	0.999844	0.709454	0.999021	0.770468	0.960692	728.345
1	A1BG	1_at	1	NA	NA	NA	NA	NA	NA	NA	NA	NA	NA	NA	NA	NA	NA	NA	NA	NA	NA	NA	NA	NA	NA	NA	NA	NA	NA	NA	NA	NA	NA	NA	NA	NA	NA	NA	NA	NA	NA	NA	NA	NA	NA	NA	NA	NA	NA
2	ADA	100_at	100	6.09025	6.39104	-0.0702297	-0.0233377	-0.0450764	0.17627	-1.47468	-0.0420282	0.487748	-0.00084548	-0.0051984	0.0506556	6.59888	-0.855809	-0.3048	-0.591216	1.28775	-3.86946	-0.384383	3.49834	-0.343162	-2.13379	0.835248	4.28e-08	0.396701	0.761944	0.557376	0.204509	0.000354065	0.702531	0.00107739	0.733097	0.0384246	0.408053	1.17e-07	0.999864	0.999674	0.992221	0.463125	0.00406391	0.999844	0.0868647	0.999021	0.699494	0.960692	4757.85
3	CDH2	1000_at	1000	6.40716	8.13342	0.00286821	0.0496096	0.0581984	-0.333641	0.516272	0.0383638	-0.243075	-0.00416536	0.00284622	0.0213405	8.15606	0.033945	0.629261	0.741338	-2.36724	1.31565	0.340764	-1.69323	-1.64194	1.13464	0.341744	2.27e-10	0.973073	0.532405	0.462394	0.022346	0.19505	0.734889	0.0974222	0.107672	0.262618	0.734157	1.08e-09	0.999864	0.999674	0.988095	0.138607	0.287812	0.999844	0.436633	0.999021	0.793234	0.978442	4965.09
4	AKT3	10000_at	10000	6.6282	6.24688	-0.0782883	0.0658081	0.108006	0.00125793	0.850224	-0.00209844	-0.154644	-0.00821929	0.00126052	-0.0446034	6.14823	-0.909373	0.819264	1.35031	0.00875986	2.12654	-0.018294	-1.05728	-3.17994	0.493198	-0.701042	1.98e-07	0.368067	0.417015	0.183763	0.99305	0.0390559	0.985486	0.296107	0.00268625	0.624305	0.486937	4.69e-07	0.999864	0.999674	0.988095	0.997131	0.0842288	0.999844	0.672681	0.531828	0.908735	0.960692	5118.7
5	MED6	10001_at	10001	3.44675	0.43226	0.0471632	0.098886	0.0238861	0.281234	1.33909	0.0358928	-0.0187685	0.00148256	0.00206176	-0.0223589	0.505035	0.650337	1.4614	0.354503	2.32488	3.97596	0.371458	-0.152326	0.680906	0.95763	-0.417174	0.616034	0.518828	0.150952	0.724641	0.0247146	0.000255136	0.712065	0.87962	0.499469	0.343438	0.678563	0.623988	0.999864	0.999674	0.99979	0.147272	0.0035075	0.999844	0.960175	0.999021	0.822156	0.971056	1952.43
6	ZBTB11-AS1	100009676_at	100009676	NA	NA	NA	NA	NA	NA	NA	NA	NA	NA	NA	NA	NA	NA	NA	NA	NA	NA	NA	NA	NA	NA	NA	NA	NA	NA	NA	NA	NA	NA	NA	NA	NA	NA	NA	NA	NA	NA	NA	NA	NA	NA	NA	NA	NA	NA
6	NR2E3	10002_at	10002	7.9409	9.81169	0.000403909	-0.0412577	-0.0728111	-0.0301888	-1.94332	-0.130057	0.122903	0.000112547	-0.00284064	0.0926325	8.96826	0.00435719	-0.477009	-0.845396	-0.195239	-4.51401	-1.05298	0.780359	0.0404386	-1.0322	1.35213	1.59e-11	0.996543	0.635697	0.402426	0.846097	4.65e-05	0.298049	0.439323	0.967925	0.307573	0.183187	1.06e-10	0.999864	0.999674	0.988095	0.935598	0.00165644	0.999844	0.768231	0.999021	0.808252	0.960692	6336.65
7	NAALAD2	10003_at	10003	2.75911	2.66595	-0.0461689	0.118266	-0.000980202	0.0446524	-0.317278	0.063611	0.1218	0.00063135	0.000807035	-0.00119198	2.92286	-0.597398	1.64011	-0.0136512	0.346384	-0.883998	0.617752	0.927623	0.272098	0.351748	-0.0208696	0.00544078	0.553278	0.108054	0.989169	0.730692	0.381462	0.539897	0.358622	0.786809	0.726692	0.983443	0.00643398	0.999864	0.999674	0.99979	0.879854	0.488087	0.999844	0.717384	0.999021	0.932545	0.997465	1100.84
8	NAALADL1	10004_at	10004	5.18817	5.66756	0.0404916	-0.101762	-0.0445553	0.114642	-1.31989	-0.184105	-0.202251	-3.19e-05	-0.00261975	0.0810986	5.63225	0.474908	-1.27917	-0.562449	0.806091	-3.33333	-1.6206	-1.39619	-0.0124449	-1.03497	1.28703	1.14e-06	0.637182	0.207488	0.576641	0.42449	0.00173875	0.11219	0.169604	0.990126	0.30629	0.204758	2.33e-06	0.999864	0.999674	0.992221	0.676194	0.00980742	0.999844	0.542771	0.999971	0.808252	0.960692	3197.97
9	ACOT8	10005_at	10005	7.19038	6.7638	-0.109639	-0.0543961	-0.113026	0.0574558	0.412856	-0.00577533	0.096986	-0.00431836	-0.00123351	0.039783	6.04509	-1.15647	-0.614946	-1.28318	0.36333	0.937701	-0.0457208	0.602128	-1.51715	-0.438268	0.567804	2.81e-07	0.253679	0.541732	0.206091	0.718084	0.353475	0.963738	0.550153	0.136322	0.663319	0.57303	6.5e-07	0.999864	0.999674	0.988095	0.872092	0.45852	0.999844	0.82201	0.999021	0.918516	0.965451	4966.01
10	TLX1NB	100038246_at	100038246	NA	NA	NA	NA	NA	NA	NA	NA	NA	NA	NA	NA	NA	NA	NA	NA	NA	NA	NA	NA	NA	NA	NA	NA	NA	NA	NA	NA	NA	NA	NA	NA	NA	NA	NA	NA	NA	NA	NA	NA	NA	NA	NA	NA	NA	NA
10	ABI1	10006_at	10006	6.15031	7.51098	0.134408	0.127733	0.00765072	-0.515509	2.28931	-0.144741	-0.673132	-0.00467339	0.00570067	-0.0466427	5.07609	1.07205	1.09192	0.0656799	-2.46504	3.93179	-0.86646	-3.1601	-1.24154	1.53159	-0.503391	7.36e-06	0.289492	0.280761	0.947928	0.0176386	0.000292396	0.390899	0.00283969	0.220928	0.132724	0.617179	1.31e-05	0.999864	0.999674	0.99979	0.118762	0.00371854	0.999844	0.120209	0.999021	0.745947	0.971056	2080.72
11	GNPDA1	10007_at	10007	8.23047	9.09784	-0.0702173	0.0319865	0.0666105	-0.171973	0.467203	-0.0702175	-0.114333	-0.00284858	-0.00132238	-0.0467109	10.4335	-0.950375	0.463999	0.970362	-1.39544	1.36161	-0.713285	-0.910817	-1.28416	-0.602883	-0.855462	1.6e-13	0.34707	0.644917	0.337126	0.169829	0.180195	0.479405	0.367314	0.205751	0.549656	0.396891	1.91e-12	0.999864	0.999674	0.988095	0.420078	0.270799	0.999844	0.723158	0.999021	0.891015	0.960692	10713
12	CDKN2B-AS1	100048912_at	100048912	NA	NA	NA	NA	NA	NA	NA	NA	NA	NA	NA	NA	NA	NA	NA	NA	NA	NA	NA	NA	NA	NA	NA	NA	NA	NA	NA	NA	NA	NA	NA	NA	NA	NA	NA	NA	NA	NA	NA	NA	NA	NA	NA	NA	NA	NA
12	ZBTB33	10009_at	10009	3.69569	3.62516	0.112733	0.0448716	-0.090244	0.116902	-0.770823	0.124441	0.0968989	-0.00135749	-4.68e-05	0.0476182	3.49803	1.28383	0.547679	-1.10615	0.798133	-1.89019	1.06362	0.649507	-0.514911	-0.0179463	0.733769	0.00107835	0.205865	0.586657	0.274624	0.429045	0.0652751	0.293256	0.519359	0.609171	0.985762	0.466949	0.00138807	0.999864	0.999674	0.988095	0.679274	0.123024	0.999844	0.810853	0.999021	0.995344	0.960692	1530.36
13	NINJ2-AS1	100049716_at	100049716	NA	NA	NA	NA	NA	NA	NA	NA	NA	NA	NA	NA	NA	NA	NA	NA	NA	NA	NA	NA	NA	NA	NA	NA	NA	NA	NA	NA	NA	NA	NA	NA	NA	NA	NA	NA	NA	NA	NA	NA	NA	NA	NA	NA	NA	NA
13	CDH3	1001_at	1001	4.10771	3.07081	0.0511964	0.0237888	0.061943	0.201634	-0.358691	0.00420725	0.0965157	0.00216953	-0.00191086	0.00134732	3.84817	0.757179	0.377079	0.986034	1.78781	-1.14229	0.0467008	0.84017	1.06872	-0.951948	0.0269627	0.000377867	0.452945	0.707913	0.329463	0.0806375	0.259461	0.962961	0.405317	0.290974	0.346281	0.97861	0.000513776	0.999864	0.999674	0.988095	0.281212	0.35918	0.999844	0.748568	0.999021	0.822924	0.996698	3186.63
14	TANK	10010_at	10010	2.96641	3.8733	0.0534889	0.0893223	0.0770133	-0.175443	0.351415	-0.0570581	-0.178675	-0.00201398	-0.00210291	0.0149258	3.42622	0.558412	0.999427	0.865361	-1.09806	0.789966	-0.447071	-1.0979	-0.700304	-0.739498	0.210844	0.00132982	0.57937	0.323007	0.391496	0.278102	0.433749	0.656999	0.278169	0.487394	0.463499	0.833975	0.00169165	0.999864	0.999674	0.988095	0.543449	0.539348	0.999844	0.658507	0.999021	0.864468	0.981563	828.389
15	HGC6.3	100128124_at	100128124	7.20175	9.26729	0.0637958	-0.0778836	-0.0944748	-0.0563089	-2.09863	0.0237755	0.214403	0.00184256	-0.00251045	0.070836	7.41969	0.602813	-0.788744	-0.96083	-0.318981	-4.26994	0.168611	1.19242	0.579899	-0.799036	0.905683	2.65e-09	0.549702	0.434456	0.341845	0.751238	0.000101547	0.866869	0.239433	0.564916	0.428526	0.369996	9.62e-09	0.999864	0.999674	0.988095	0.888994	0.00223688	0.999844	0.623218	0.999021	0.852272	0.960692	3999.89
16	C1orf68	100129271_at	100129271	6.91462	6.63766	0.0490836	-0.0110742	0.104597	0.176235	-0.947259	-0.134049	-0.0643707	-0.00031304	-0.00246149	0.0804666	6.70983	0.585585	-0.141601	1.34311	1.2605	-2.43343	-1.20029	-0.452014	-0.124393	-0.989184	1.29898	2.93e-08	0.561121	0.888036	0.186065	0.214077	0.0190513	0.236398	0.653461	0.901566	0.327937	0.200662	8.37e-08	0.999864	0.999674	0.988095	0.474087	0.049039	0.999844	0.873834	0.999021	0.817767	0.960692	5875.4
17	SMIM10L1	100129361_at	100129361	7.54783	4.74492	0.0109133	-0.0105459	0.0488543	0.230162	1.60649	-0.0497848	-0.175713	-0.0034097	0.00728529	-0.0362628	3.52666	0.0957302	-0.0991457	0.461249	1.21039	3.03436	-0.32776	-0.907208	-0.996206	2.1526	-0.430412	0.000991378	0.924166	0.921469	0.646873	0.232539	0.00402112	0.744635	0.369198	0.324552	0.0368267	0.668979	0.00128191	0.999864	0.999674	0.996374	0.495909	0.0166213	0.999844	0.724345	0.999021	0.699494	0.971056	3785.64
17	KCNE3	10008_at	10008	NA	NA	NA	NA	NA	NA	NA	NA	NA	NA	NA	NA	NA	NA	NA	NA	NA	NA	NA	NA	NA	NA	NA	NA	NA	NA	NA	NA	NA	NA	NA	NA	NA	NA	NA	NA	NA	NA	NA	NA	NA	NA	NA	NA	NA	NA
18	MUC8	100129528_at	100129528	4.6356	7.351	-0.0312595	-0.0143987	-0.0580288	-0.125591	-2.35523	-0.0941926	0.0969517	0.000886227	0.000668846	-0.0366982	4.81639	-0.241721	-0.119332	-0.482966	-0.582221	-3.9216	-0.546659	0.441264	0.228254	0.174214	-0.38398	1.74e-05	0.81011	0.905551	0.631495	0.563365	0.000301715	0.587352	0.661165	0.820498	0.862489	0.702827	2.9e-05	0.999864	0.999674	0.995579	0.776488	0.0037576	0.999844	0.876726	0.999021	0.968695	0.971056	1111.13
19	SNHG8	100093630_at	100093630	NA	NA	NA	NA	NA	NA	NA	NA	NA	NA	NA	NA	NA	NA	NA	NA	NA	NA	NA	NA	NA	NA	NA	NA	NA	NA	NA	NA	NA	NA	NA	NA	NA	NA	NA	NA	NA	NA	NA	NA	NA	NA	NA	NA	NA	NA
19	CERNA1	100129973_at	100129973	3.12038	2.54607	-0.0463996	-0.00695547	-0.0313622	0.175619	-0.555116	0.123679	0.217438	-0.000983629	-0.000642663	0.00646145	3.55132	-0.76382	-0.122716	-0.555679	1.73319	-1.96769	1.52805	2.1068	-0.539323	-0.356357	0.143926	0.000921874	0.449017	0.902886	0.581221	0.0900067	0.0553733	0.133597	0.0408233	0.59236	0.723262	0.886211	0.00119656	0.999864	0.999674	0.992221	0.2988	0.108734	0.999844	0.315624	0.999021	0.931198	0.992013	2279
20	GS1-600G8.3	100093698_at	100093698	NA	NA	NA	NA	NA	NA	NA	NA	NA	NA	NA	NA	NA	NA	NA	NA	NA	NA	NA	NA	NA	NA	NA	NA	NA	NA	NA	NA	NA	NA	NA	NA	NA	NA	NA	NA	NA	NA	NA	NA	NA	NA	NA	NA	NA	NA
20	RPL38P2	100129991_at	100129991	9.18798	5.93248	0.0688173	0.0643945	0.0475738	0.37112	0.857856	-0.231498	0.204395	-0.000325	0.00690013	0.0524825	3.411	0.466983	0.46833	0.347465	1.50979	1.25347	-1.17901	0.816365	-0.0734559	1.5772	0.481892	0.00138985	0.642797	0.641841	0.729885	0.138187	0.2166	0.244678	0.418653	0.941773	0.121854	0.632251	0.00176329	0.999864	0.999674	0.99979	0.378003	0.312282	0.999844	0.758116	0.999021	0.742736	0.971056	3356.57
21	HDAC6	10013_at	10013	7.15553	8.90157	-0.0385023	-0.0209289	-0.0837544	-0.172204	-0.731544	-0.0549863	0.213828	-0.000741582	8.52e-05	-0.0325453	10.6203	-0.542145	-0.315846	-1.26934	-1.45369	-2.21802	-0.5811	1.77217	-0.347799	0.0404124	-0.620082	9.1e-14	0.590431	0.7536	0.210939	0.15307	0.0317178	0.564114	0.0832336	0.729636	0.967946	0.538376	1.18e-12	0.999864	0.999674	0.988095	0.400031	0.0719223	0.999844	0.415418	0.999021	0.990588	0.962158	8765.06
22	CECR7	100130418_at	100130418	6.17799	8.19355	-0.187758	0.160357	-0.179614	-0.178791	-1.22582	0.0309935	-0.131071	-0.0026933	0.0133249	-0.239024	4.78107	-1.29303	1.18358	-1.33134	-0.738168	-1.81774	0.160195	-0.531284	-0.617783	3.09101	-2.22732	1.95e-05	0.202693	0.24288	0.189876	0.464299	0.0758598	0.873455	0.597872	0.539877	0.00344079	0.0310449	3.23e-05	0.999864	0.999674	0.988095	0.705664	0.137987	0.999844	0.845826	0.999021	0.603993	0.960692	1565.12
23	LOC100130449	100130449_at	100130449	4.49601	7.92588	0.0555244	-0.00639325	-0.198301	-0.268383	-1.99059	0.0423718	0.222101	-0.00345536	0.000926048	0.105085	4.74194	0.392058	-0.0483824	-1.50706	-1.13611	-3.02652	0.224548	0.923051	-0.812643	0.220254	1.00401	2.22e-05	0.696892	0.961629	0.138882	0.262011	0.0041083	0.823362	0.360973	0.420762	0.826683	0.320818	3.64e-05	0.999864	0.999674	0.941031	0.528036	0.016857	0.999844	0.719927	0.999021	0.956989	0.960692	872.174
23	ZSCAN30	100101467_at	100101467	NA	NA	NA	NA	NA	NA	NA	NA	NA	NA	NA	NA	NA	NA	NA	NA	NA	NA	NA	NA	NA	NA	NA	NA	NA	NA	NA	NA	NA	NA	NA	NA	NA	NA	NA	NA	NA	NA	NA	NA	NA	NA	NA	NA	NA	NA
24	ANKRD26P3	100101938_at	100101938	NA	NA	NA	NA	NA	NA	NA	NA	NA	NA	NA	NA	NA	NA	NA	NA	NA	NA	NA	NA	NA	NA	NA	NA	NA	NA	NA	NA	NA	NA	NA	NA	NA	NA	NA	NA	NA	NA	NA	NA	NA	NA	NA	NA	NA	NA
24	RPL15P22	100130624_at	100130624	6.43708	3.08276	0.104767	0.106868	0.080693	0.355348	1.22916	-0.0348179	0.109975	-0.00145795	0.00435799	-0.0101514	2.50398	1.00432	1.09798	0.832578	2.04221	2.53719	-0.250506	0.620519	-0.465514	1.40721	-0.131676	0.016029	0.320669	0.278135	0.409542	0.0471015	0.014763	0.803353	0.538091	0.64384	0.166331	0.895836	0.0180561	0.999864	0.999674	0.988095	0.212429	0.0408937	0.999844	0.817372	0.999021	0.760778	0.992462	3288.38
25	SRA1	10011_at	10011	NA	NA	NA	NA	NA	NA	NA	NA	NA	NA	NA	NA	NA	NA	NA	NA	NA	NA	NA	NA	NA	NA	NA	NA	NA	NA	NA	NA	NA	NA	NA	NA	NA	NA	NA	NA	NA	NA	NA	NA	NA	NA	NA	NA	NA	NA
25	ARMCX4	100131755_at	100131755	3.51835	3.6223	-0.0309848	0.0688608	0.0489874	-0.016469	-0.256515	0.0825197	0.338598	0.00277556	0.00203965	-0.0498467	4.10975	-0.414893	0.988234	0.706013	-0.132207	-0.7396	0.829301	2.66859	1.23788	0.919961	-0.903142	0.000168247	0.68022	0.328397	0.483871	0.895419	0.463438	0.411373	0.0105984	0.222271	0.362568	0.371328	0.00024034	0.999864	0.999674	0.988095	0.957669	0.567176	0.999844	0.191504	0.999021	0.827722	0.960692	1917.49
26	CADM3-AS1	100131825_at	100131825	3.20017	2.64125	0.0319312	-0.0764354	0.0515895	0.147189	-0.563945	0.01903	0.306997	0.00191963	-0.000881561	0.0734898	2.52213	0.359858	-0.923231	0.625775	0.994465	-1.36851	0.160962	2.03639	0.720565	-0.334652	1.12066	0.0153253	0.72066	0.36088	0.534668	0.325389	0.178041	0.872854	0.0477067	0.474957	0.739464	0.268461	0.0172999	0.999864	0.999674	0.990034	0.589242	0.268344	0.999844	0.33343	0.999021	0.936841	0.960692	1123.81
26	TMEM170B	100113407_at	100113407	NA	NA	NA	NA	NA	NA	NA	NA	NA	NA	NA	NA	NA	NA	NA	NA	NA	NA	NA	NA	NA	NA	NA	NA	NA	NA	NA	NA	NA	NA	NA	NA	NA	NA	NA	NA	NA	NA	NA	NA	NA	NA	NA	NA	NA	NA
27	HOTAIR	100124700_at	100124700	NA	NA	NA	NA	NA	NA	NA	NA	NA	NA	NA	NA	NA	NA	NA	NA	NA	NA	NA	NA	NA	NA	NA	NA	NA	NA	NA	NA	NA	NA	NA	NA	NA	NA	NA	NA	NA	NA	NA	NA	NA	NA	NA	NA	NA	NA
27	CD24	100133941_at	100133941	4.60571	1.94718	-0.14941	-0.256455	-0.19427	0.27184	0.887678	0.302567	-0.111022	0.00312698	0.00912705	-0.117591	1.36406	-1.23528	-2.27245	-1.72874	1.3474	1.58029	1.87747	-0.54026	0.861092	2.5418	-1.3155	0.179428	0.223228	0.0279563	0.0908088	0.184692	0.121144	0.0670372	0.59172	0.393817	0.0145948	0.195099	0.186654	0.999864	0.999674	0.927247	0.439428	0.199059	0.999844	0.843299	0.999021	0.69619	0.960692	1253.27
28	HDAC5	10014_at	10014	8.60437	9.72661	-0.164631	-0.0415766	-0.00262976	-0.186688	0.235864	0.0250982	0.0543227	-0.00187064	-0.00144036	0.0200562	9.95427	-1.98846	-0.538213	-0.0341871	-1.35182	0.613429	0.227518	0.386187	-0.75255	-0.586005	0.327783	7.01e-13	0.0529501	0.59312	0.972881	0.183283	0.542725	0.821066	0.701204	0.455695	0.560841	0.744618	6.73e-12	0.999864	0.999674	0.99979	0.437206	0.639939	0.999844	0.892926	0.999021	0.894897	0.978442	9324.11
28	ZGLP1	100125288_at	100125288	NA	NA	NA	NA	NA	NA	NA	NA	NA	NA	NA	NA	NA	NA	NA	NA	NA	NA	NA	NA	NA	NA	NA	NA	NA	NA	NA	NA	NA	NA	NA	NA	NA	NA	NA	NA	NA	NA	NA	NA	NA	NA	NA	NA	NA	NA
29	LOC100126784	100126784_at	100126784	NA	NA	NA	NA	NA	NA	NA	NA	NA	NA	NA	NA	NA	NA	NA	NA	NA	NA	NA	NA	NA	NA	NA	NA	NA	NA	NA	NA	NA	NA	NA	NA	NA	NA	NA	NA	NA	NA	NA	NA	NA	NA	NA	NA	NA	NA
29	PDCD6	10016_at	10016	8.65422	3.91912	-0.0686404	-0.0381155	0.051825	0.514614	1.95135	0.0964085	-0.145679	-0.00229162	0.00200851	-0.0653787	3.22618	-0.666865	-0.39688	0.541923	2.99735	4.08216	0.702976	-0.833041	-0.74155	0.657289	-0.85946	0.00235861	0.508312	0.693358	0.590583	0.0044485	0.000183407	0.485743	0.409283	0.462267	0.51439	0.394706	0.00289112	0.999864	0.999674	0.992221	0.053703	0.00292386	0.999844	0.7519	0.999021	0.879659	0.960692	6105.52
30	EGOT	100126791_at	100126791	NA	NA	NA	NA	NA	NA	NA	NA	NA	NA	NA	NA	NA	NA	NA	NA	NA	NA	NA	NA	NA	NA	NA	NA	NA	NA	NA	NA	NA	NA	NA	NA	NA	NA	NA	NA	NA	NA	NA	NA	NA	NA	NA	NA	NA	NA
30	BCL2L11	10018_at	10018	2.88127	2.839	0.044925	-0.0208962	-0.00714427	0.0438299	-0.418323	0.00961721	0.154411	0.00208689	3.34e-05	0.0244964	4.24676	0.79312	-0.395382	-0.135753	0.463894	-1.59022	0.127428	1.6045	1.22713	0.0198322	0.585174	0.000109287	0.431929	0.694456	0.892631	0.644991	0.118885	0.899177	0.115699	0.226245	0.984266	0.561395	0.000160597	0.999864	0.999674	0.99979	0.831171	0.19617	0.999844	0.469773	0.999021	0.995253	0.962543	2234.36
31	GHRLOS	100126793_at	100126793	NA	NA	NA	NA	NA	NA	NA	NA	NA	NA	NA	NA	NA	NA	NA	NA	NA	NA	NA	NA	NA	NA	NA	NA	NA	NA	NA	NA	NA	NA	NA	NA	NA	NA	NA	NA	NA	NA	NA	NA	NA	NA	NA	NA	NA	NA
31	SH2B3	10019_at	10019	5.83067	4.6214	0.0464105	0.17198	0.115897	0.080382	0.903377	-0.220652	-0.278258	-0.00479127	0.0041961	0.0278841	3.96764	0.470254	1.86764	1.26394	0.488284	1.97098	-1.678	-1.65948	-1.61699	1.43215	0.3823	0.000261784	0.640477	0.0684262	0.212851	0.627753	0.054984	0.100379	0.104071	0.112969	0.15911	0.704064	0.000363691	0.999864	0.999674	0.988095	0.820975	0.10818	0.999844	0.452014	0.999021	0.759953	0.971056	3015.02
32	CDH4	1002_at	1002	8.087	8.82689	-0.0222255	0.0161779	0.0587986	-0.0595766	-0.384969	-0.101062	-0.0400361	0.000555458	-0.00317457	0.0315866	12.1543	-0.361186	0.281774	1.02846	-0.580436	-1.34711	-1.23264	-0.38295	0.300657	-1.73776	0.694567	1.03e-15	0.719675	0.779427	0.309308	0.564557	0.184785	0.224201	0.703585	0.76508	0.0891901	0.490948	2.74e-14	0.999864	0.999674	0.988095	0.77763	0.276386	0.999844	0.893821	0.999021	0.740597	0.960692	14909.8
32	SLCO4A1-AS1	100127888_at	100127888	NA	NA	NA	NA	NA	NA	NA	NA	NA	NA	NA	NA	NA	NA	NA	NA	NA	NA	NA	NA	NA	NA	NA	NA	NA	NA	NA	NA	NA	NA	NA	NA	NA	NA	NA	NA	NA	NA	NA	NA	NA	NA	NA	NA	NA	NA
33	HECW1-IT1	100127950_at	100127950	NA	NA	NA	NA	NA	NA	NA	NA	NA	NA	NA	NA	NA	NA	NA	NA	NA	NA	NA	NA	NA	NA	NA	NA	NA	NA	NA	NA	NA	NA	NA	NA	NA	NA	NA	NA	NA	NA	NA	NA	NA	NA	NA	NA	NA	NA
33	GNE	10020_at	10020	6.80332	3.61855	-0.12022	-0.0810165	0.0794219	0.417976	0.725778	-0.0237655	0.115503	0.000769776	-0.000178664	-0.0655539	3.29475	-1.29188	-0.933079	0.918599	2.69274	1.67937	-0.191672	0.730548	0.275518	-0.0646706	-0.953181	0.00194159	0.203086	0.355829	0.363272	0.00996222	0.10011	0.848874	0.468896	0.784197	0.948727	0.345663	0.00241071	0.999864	0.999674	0.988095	0.0861121	0.171655	0.999844	0.783542	0.999021	0.985461	0.960692	4615.4
34	LOC100127955	100127955_at	100127955	NA	NA	NA	NA	NA	NA	NA	NA	NA	NA	NA	NA	NA	NA	NA	NA	NA	NA	NA	NA	NA	NA	NA	NA	NA	NA	NA	NA	NA	NA	NA	NA	NA	NA	NA	NA	NA	NA	NA	NA	NA	NA	NA	NA	NA	NA
34	HCN4	10021_at	10021	5.58169	5.94853	0.0523592	-0.0298808	0.0684733	0.137165	-1.51382	-0.0542841	0.130075	0.000572655	-0.00169204	0.0857998	7.0312	0.730417	-0.446755	1.02811	1.14715	-4.54723	-0.568352	1.06802	0.266079	-0.795085	1.61956	9.85e-09	0.468975	0.657225	0.309471	0.257469	4.18e-05	0.572662	0.291286	0.791411	0.430797	0.112415	3.13e-08	0.999864	0.999674	0.988095	0.524569	0.00161572	0.999844	0.668183	0.999021	0.853123	0.960692	5236.17
35	TROAP	10024_at	10024	7.16391	7.17253	-0.029053	-0.0046334	0.0157752	0.103715	-0.914157	-0.00844283	0.190834	0.00157955	-8.16e-06	0.0716151	7.17686	-0.343093	-0.0586435	0.200509	0.734279	-2.32454	-0.0748299	1.32644	0.621291	-0.00324414	1.14434	6.02e-09	0.733149	0.953499	0.841999	0.466642	0.0247345	0.940686	0.191482	0.537587	0.997426	0.258617	2.01e-08	0.999864	0.999674	0.99979	0.70699	0.0595789	0.999844	0.571904	0.999021	0.999669	0.960692	6179.04
35	C8orf88	100127983_at	100127983	NA	NA	NA	NA	NA	NA	NA	NA	NA	NA	NA	NA	NA	NA	NA	NA	NA	NA	NA	NA	NA	NA	NA	NA	NA	NA	NA	NA	NA	NA	NA	NA	NA	NA	NA	NA	NA	NA	NA	NA	NA	NA	NA	NA	NA	NA
36	PIGK	10026_at	10026	2.62513	1.72555	-0.00630123	0.0755021	-0.0283567	0.125599	0.0735854	0.00793799	0.0695688	0.00162639	-0.000626165	-0.024145	2.56003	-0.110332	1.41688	-0.534406	1.31844	0.277436	0.104316	0.716968	0.948506	-0.369308	-0.57205	0.0139457	0.912644	0.163501	0.595728	0.194123	0.782734	0.917388	0.477151	0.34801	0.713655	0.570175	0.0158115	0.999864	0.999674	0.992221	0.451072	0.839233	0.999844	0.789281	0.999021	0.928696	0.965451	1824.51
36	FAR1P1	100128011_at	100128011	NA	NA	NA	NA	NA	NA	NA	NA	NA	NA	NA	NA	NA	NA	NA	NA	NA	NA	NA	NA	NA	NA	NA	NA	NA	NA	NA	NA	NA	NA	NA	NA	NA	NA	NA	NA	NA	NA	NA	NA	NA	NA	NA	NA	NA	NA
37	WWTR1-AS1	100128025_at	100128025	NA	NA	NA	NA	NA	NA	NA	NA	NA	NA	NA	NA	NA	NA	NA	NA	NA	NA	NA	NA	NA	NA	NA	NA	NA	NA	NA	NA	NA	NA	NA	NA	NA	NA	NA	NA	NA	NA	NA	NA	NA	NA	NA	NA	NA	NA
37	RPLP2P5	100271348_at	100271348	9.62098	10.8845	0.0382863	0.12583	-0.108995	-0.375029	1.23974	-0.102759	0.160478	-0.00320319	0.00703684	-0.0750299	6.06612	0.251827	0.887038	-0.771622	-1.47884	1.75584	-0.507279	0.621277	-0.701749	1.55906	-0.667767	2.62e-07	0.802338	0.379842	0.444428	0.146247	0.0860173	0.614471	0.537596	0.486501	0.126088	0.507741	6.08e-07	0.999864	0.999674	0.988095	0.390197	0.152284	0.999844	0.817372	0.999021	0.742736	0.960692	3458.06
38	FAM229A	100128071_at	100128071	NA	NA	NA	NA	NA	NA	NA	NA	NA	NA	NA	NA	NA	NA	NA	NA	NA	NA	NA	NA	NA	NA	NA	NA	NA	NA	NA	NA	NA	NA	NA	NA	NA	NA	NA	NA	NA	NA	NA	NA	NA	NA	NA	NA	NA	NA
38	CMC4	100272147_at	100272147	6.74593	5.91912	0.0384195	0.00875812	0.0259754	0.0518551	0.492916	-0.153697	0.263941	-8.14e-05	0.0028697	-0.00836579	5.80185	0.444446	0.108587	0.323422	0.35963	1.22782	-1.33444	1.79715	-0.0313461	1.11822	-0.13095	6.42e-07	0.658881	0.91402	0.747895	0.72083	0.225987	0.188867	0.0791203	0.975134	0.26949	0.896407	1.38e-06	0.999864	0.999674	0.99979	0.873638	0.322552	0.999844	0.407594	0.999021	0.799013	0.992462	5258.02
39	LOC100287387	100287387_at	100287387	3.18669	3.42554	-0.0236715	-0.0786744	0.0316026	0.0127869	-0.157068	-0.14677	0.0253103	-0.0037424	-0.00174601	0.139973	4.86554	-0.396813	-1.41349	0.570195	0.128506	-0.56695	-1.84656	0.249728	-2.08954	-0.985901	3.17494	1.48e-05	0.693408	0.164489	0.571422	0.89833	0.573606	0.0714867	0.80395	0.0424245	0.329528	0.0027242	2.49e-05	0.999864	0.999674	0.992221	0.958853	0.666336	0.999844	0.935589	0.999021	0.820041	0.960692	2465.05
39	LOC100128079	100128079_at	100128079	NA	NA	NA	NA	NA	NA	NA	NA	NA	NA	NA	NA	NA	NA	NA	NA	NA	NA	NA	NA	NA	NA	NA	NA	NA	NA	NA	NA	NA	NA	NA	NA	NA	NA	NA	NA	NA	NA	NA	NA	NA	NA	NA	NA	NA	NA
40	ST8SIA6-AS1	100128098_at	100128098	NA	NA	NA	NA	NA	NA	NA	NA	NA	NA	NA	NA	NA	NA	NA	NA	NA	NA	NA	NA	NA	NA	NA	NA	NA	NA	NA	NA	NA	NA	NA	NA	NA	NA	NA	NA	NA	NA	NA	NA	NA	NA	NA	NA	NA	NA
40	HMGN3P1	100289191_at	100289191	2.34566	1.97735	-0.000497376	0.110829	-0.00289831	0.0198259	0.232811	0.0416388	-0.0983168	-4.07e-05	0.00199113	-0.0630668	1.79701	-0.0053347	1.27403	-0.0334588	0.127484	0.537682	0.33519	-0.620673	-0.0145386	0.719366	-0.915288	0.0791428	0.995767	0.209286	0.973459	0.899133	0.593484	0.739062	0.53799	0.988465	0.475687	0.364988	0.0841519	0.999864	0.999674	0.99979	0.959143	0.683946	0.999844	0.817372	0.999781	0.870075	0.960692	546.708
41	CDH5	1003_at	1003	4.90621	7.18974	-0.0262897	-0.0735612	-0.137355	-0.37616	0.157622	0.149516	0.075871	0.000112352	-0.00117527	-0.0184695	7.73288	-0.333712	-1.00077	-1.8766	-2.86257	0.430824	1.42443	0.566855	0.0475013	-0.502514	-0.317228	9.27e-10	0.740169	0.322365	0.0671597	0.00639137	0.668682	0.161318	0.57367	0.962327	0.617791	0.752558	3.76e-09	0.999864	0.999674	0.917697	0.0653739	0.747829	0.999844	0.834828	0.999021	0.90644	0.978442	3349.69
42	VDAC1P3	100310838_at	100310838	2.76234	0.905243	-0.0154868	-0.131821	-0.143617	0.221091	0.567384	0.166301	-0.134359	-0.0015814	0.00422765	0.0709903	1.20558	-0.243417	-2.22062	-2.4296	2.08333	1.92027	1.96178	-1.24299	-0.827891	2.23828	1.5098	0.234368	0.808804	0.0315281	0.0192293	0.043014	0.0612654	0.0560798	0.220401	0.412163	0.0302686	0.138183	0.242713	0.999864	0.999674	0.917697	0.201321	0.117173	0.999844	0.604996	0.999021	0.69619	0.960692	1630.51
42	STAU2-AS1	100128126_at	100128126	NA	NA	NA	NA	NA	NA	NA	NA	NA	NA	NA	NA	NA	NA	NA	NA	NA	NA	NA	NA	NA	NA	NA	NA	NA	NA	NA	NA	NA	NA	NA	NA	NA	NA	NA	NA	NA	NA	NA	NA	NA	NA	NA	NA	NA	NA
43	LINC01233	100128139_at	100128139	NA	NA	NA	NA	NA	NA	NA	NA	NA	NA	NA	NA	NA	NA	NA	NA	NA	NA	NA	NA	NA	NA	NA	NA	NA	NA	NA	NA	NA	NA	NA	NA	NA	NA	NA	NA	NA	NA	NA	NA	NA	NA	NA	NA	NA	NA
43	SAP25	100316904_at	100316904	5.5048	9.63218	-0.021476	0.0302589	-0.074836	-0.532386	-0.94257	-0.111733	0.27763	0.000674845	-0.00151618	-0.0383109	5.65506	-0.148807	0.22471	-0.558112	-2.21154	-1.40631	-0.581057	1.13226	0.155745	-0.353872	-0.359191	1.06e-06	0.88238	0.823236	0.579573	0.0321942	0.166598	0.564142	0.263606	0.87694	0.725111	0.721156	2.17e-06	0.999864	0.999674	0.992221	0.172368	0.254844	0.999844	0.645026	0.999021	0.931481	0.97825	1257.19
44	CHAF1A	10036_at	10036	6.08071	6.27124	0.0325045	-0.00891912	0.0180193	-0.0414278	-0.230118	-0.07864	-0.0194722	0.00305866	0.00405128	0.00828915	7.81313	0.47794	-0.140557	0.285172	-0.365191	-0.728581	-0.867841	-0.168521	1.49797	2.00654	0.164919	7.09e-10	0.635039	0.888856	0.776839	0.716704	0.470086	0.390151	0.866939	0.141223	0.0509168	0.869756	2.97e-09	0.999864	0.999674	0.99979	0.871561	0.573588	0.999844	0.956912	0.999021	0.705626	0.988948	6901.44
44	LOC100128164	100128164_at	100128164	NA	NA	NA	NA	NA	NA	NA	NA	NA	NA	NA	NA	NA	NA	NA	NA	NA	NA	NA	NA	NA	NA	NA	NA	NA	NA	NA	NA	NA	NA	NA	NA	NA	NA	NA	NA	NA	NA	NA	NA	NA	NA	NA	NA	NA	NA
45	PARP2	10038_at	10038	7.08997	3.55946	-0.0461519	0.0407521	0.00719187	0.270873	2.16028	0.100127	-0.359737	-0.000290582	0.00392929	-0.0797895	3.11536	-0.476729	0.45116	0.0799583	1.67744	4.80493	0.776247	-2.18714	-0.0999747	1.36716	-1.11522	0.00321648	0.635895	0.654072	0.93663	0.100489	1.8e-05	0.441722	0.0340456	0.920815	0.17846	0.270762	0.00389411	0.999864	0.999674	0.99979	0.315913	0.00129817	0.999844	0.298323	0.999021	0.770468	0.960692	4633.78
45	UST-AS1	100128176_at	100128176	NA	NA	NA	NA	NA	NA	NA	NA	NA	NA	NA	NA	NA	NA	NA	NA	NA	NA	NA	NA	NA	NA	NA	NA	NA	NA	NA	NA	NA	NA	NA	NA	NA	NA	NA	NA	NA	NA	NA	NA	NA	NA	NA	NA	NA	NA
46	TMPO-AS1	100128191_at	100128191	NA	NA	NA	NA	NA	NA	NA	NA	NA	NA	NA	NA	NA	NA	NA	NA	NA	NA	NA	NA	NA	NA	NA	NA	NA	NA	NA	NA	NA	NA	NA	NA	NA	NA	NA	NA	NA	NA	NA	NA	NA	NA	NA	NA	NA	NA
46	PARP3	10039_at	10039	6.73891	5.66425	-0.0483228	0.0373573	0.00764526	0.188445	-0.207881	0.0553354	0.047364	0.00205894	-0.000948299	0.0118166	8.51716	-0.857555	0.710534	0.14603	2.0049	-0.794367	0.737021	0.49473	1.21701	-0.566866	0.283748	6.91e-11	0.395747	0.481091	0.884559	0.0510979	0.43121	0.464989	0.623232	0.230034	0.573662	0.777923	3.81e-10	0.999864	0.999674	0.99979	0.221683	0.536878	0.999844	0.858635	0.999021	0.896853	0.978442	12346.6
47	LINC02731	100128239_at	100128239	NA	NA	NA	NA	NA	NA	NA	NA	NA	NA	NA	NA	NA	NA	NA	NA	NA	NA	NA	NA	NA	NA	NA	NA	NA	NA	NA	NA	NA	NA	NA	NA	NA	NA	NA	NA	NA	NA	NA	NA	NA	NA	NA	NA	NA	NA
47	CDH6	1004_at	1004	5.0861	5.51041	-0.047719	-0.036104	0.0235933	0.0374479	-0.707262	0.0340255	-0.0242036	-0.000910111	-0.00130627	0.0482821	7.3712	-0.753361	-0.610895	0.400905	0.354435	-2.4043	0.403165	-0.224907	-0.478571	-0.694655	1.03141	3.12e-09	0.455212	0.544386	0.690414	0.724692	0.0204432	0.688763	0.823084	0.634594	0.490893	0.30794	1.12e-08	0.999864	0.999674	0.996573	0.875754	0.0515791	0.999844	0.943837	0.999021	0.873204	0.960692	5566.42
48	ZNF667-AS1	100128252_at	100128252	NA	NA	NA	NA	NA	NA	NA	NA	NA	NA	NA	NA	NA	NA	NA	NA	NA	NA	NA	NA	NA	NA	NA	NA	NA	NA	NA	NA	NA	NA	NA	NA	NA	NA	NA	NA	NA	NA	NA	NA	NA	NA	NA	NA	NA	NA
48	TOM1L1	10040_at	10040	3.57007	3.89048	-0.0457845	-0.00599014	-0.157534	0.0212463	-0.571562	-0.00644625	0.1006	0.000550736	0.000988127	0.0408127	3.54697	-0.492642	-0.0690795	-1.82443	0.137055	-1.32426	-0.0520579	0.63712	0.197377	0.358138	0.59421	0.000933773	0.624695	0.945237	0.0748254	0.891608	0.192199	0.958716	0.527321	0.844434	0.721938	0.55539	0.0012109	0.999864	0.999674	0.917697	0.956414	0.284516	0.999844	0.813555	0.999021	0.931198	0.962543	1274.48
49	GARS1P1	100419764_at	100419764	8.22747	1.86941	0.110118	0.0308199	0.216309	0.687976	2.08947	0.17755	-0.613737	0.00409393	0.00346724	0.0112979	1.42231	0.988789	0.296604	2.09055	3.70354	4.03998	1.19655	-3.24368	1.22441	1.04871	0.13727	0.16193	0.328128	0.768153	0.0423291	0.000585716	0.000209181	0.237835	0.00224474	0.227259	0.29999	0.891438	0.16884	0.999864	0.999674	0.917697	0.0150645	0.00314912	0.999844	0.110315	0.999021	0.806306	0.992254	4718.44
49	DNM1P35	100128285_at	100128285	NA	NA	NA	NA	NA	NA	NA	NA	NA	NA	NA	NA	NA	NA	NA	NA	NA	NA	NA	NA	NA	NA	NA	NA	NA	NA	NA	NA	NA	NA	NA	NA	NA	NA	NA	NA	NA	NA	NA	NA	NA	NA	NA	NA	NA	NA
50	HMGXB4	10042_at	10042	6.15066	6.35371	0.00853273	0.0377361	-0.030309	-0.0549129	0.0479757	0.033807	0.0495735	0.00111273	0.00185745	-0.0322912	6.8792	0.109033	0.516803	-0.41685	-0.420669	0.132004	0.324222	0.372845	0.473586	0.799486	-0.558321	1.65e-08	0.913668	0.60786	0.678798	0.676027	0.895578	0.747294	0.711039	0.638117	0.428268	0.579432	4.98e-08	0.999864	0.999674	0.996374	0.849639	0.925673	0.999844	0.897829	0.999021	0.852272	0.965451	5332.28
50	LOC100128288	100128288_at	100128288	NA	NA	NA	NA	NA	NA	NA	NA	NA	NA	NA	NA	NA	NA	NA	NA	NA	NA	NA	NA	NA	NA	NA	NA	NA	NA	NA	NA	NA	NA	NA	NA	NA	NA	NA	NA	NA	NA	NA	NA	NA	NA	NA	NA	NA	NA
51	DLG5-AS1	100128292_at	100128292	NA	NA	NA	NA	NA	NA	NA	NA	NA	NA	NA	NA	NA	NA	NA	NA	NA	NA	NA	NA	NA	NA	NA	NA	NA	NA	NA	NA	NA	NA	NA	NA	NA	NA	NA	NA	NA	NA	NA	NA	NA	NA	NA	NA	NA	NA
51	KRR1P1	100422486_at	100422486	2.83897	1.71032	0.0541761	0.00525874	-0.00361057	0.291352	-0.976018	0.000137584	0.171027	0.00234425	-0.00116476	0.0889898	1.11748	0.417761	0.0434612	-0.0299665	1.3469	-1.62059	0.000796262	0.776237	0.602095	-0.302539	0.928522	0.269805	0.678137	0.965529	0.976228	0.184852	0.112191	0.999368	0.441727	0.550175	0.763655	0.358161	0.278433	0.999864	0.999674	0.99979	0.439466	0.187592	0.999844	0.770325	0.999021	0.939978	0.960692	414.253
52	LOC100128325	100128325_at	100128325	NA	NA	NA	NA	NA	NA	NA	NA	NA	NA	NA	NA	NA	NA	NA	NA	NA	NA	NA	NA	NA	NA	NA	NA	NA	NA	NA	NA	NA	NA	NA	NA	NA	NA	NA	NA	NA	NA	NA	NA	NA	NA	NA	NA	NA	NA
52	TOM1	10043_at	10043	7.62297	8.66043	-0.0507712	-0.0609692	-0.111323	-0.290764	0.530854	0.186689	-0.0976755	0.00526557	0.00571019	-0.0639388	7.20008	-0.498165	-0.641158	-1.17566	-1.71038	1.12157	1.3748	-0.564093	1.72084	1.88726	-0.84889	5.56e-09	0.620828	0.524718	0.246001	0.0941798	0.268078	0.176096	0.575531	0.0922469	0.0656783	0.4005	1.87e-08	0.999864	0.999674	0.988095	0.305629	0.368519	0.999844	0.835702	0.999021	0.72031	0.960692	4830.41
53	TRAPPC3L	100128327_at	100128327	NA	NA	NA	NA	NA	NA	NA	NA	NA	NA	NA	NA	NA	NA	NA	NA	NA	NA	NA	NA	NA	NA	NA	NA	NA	NA	NA	NA	NA	NA	NA	NA	NA	NA	NA	NA	NA	NA	NA	NA	NA	NA	NA	NA	NA	NA
53	MAMLD1	10046_at	10046	6.84946	10.3791	0.00463816	-0.0914932	0.00917883	-0.659559	0.756802	-0.277016	-0.477319	-0.00222699	0.00339852	0.0289604	8.99484	0.047439	-1.00295	0.101046	-4.04429	1.66674	-2.12649	-2.87348	-0.758664	1.17086	0.400799	1.46e-11	0.962376	0.321324	0.919969	0.000206393	0.10261	0.039061	0.00620862	0.452065	0.247905	0.690491	9.86e-11	0.999864	0.999674	0.99979	0.00774066	0.174924	0.999844	0.15249	0.999021	0.786972	0.971056	4239.18
54	RANBP9	10048_at	10048	4.00208	1.40493	0.0883159	0.00552415	-0.00275429	0.156723	1.98464	-0.0950908	-0.136145	-0.00227001	0.00197947	0.0479295	1.25403	0.930358	0.0623702	-0.0312293	0.989788	4.50184	-0.751825	-0.844159	-0.796489	0.702403	0.683197	0.216399	0.35722	0.950548	0.975227	0.327645	4.84e-05	0.456126	0.403109	0.429989	0.486097	0.498034	0.224457	0.999864	0.999674	0.99979	0.591324	0.00168666	0.999844	0.748284	0.999021	0.873204	0.960692	1537.36
54	LOC100128334	100128334_at	100128334	NA	NA	NA	NA	NA	NA	NA	NA	NA	NA	NA	NA	NA	NA	NA	NA	NA	NA	NA	NA	NA	NA	NA	NA	NA	NA	NA	NA	NA	NA	NA	NA	NA	NA	NA	NA	NA	NA	NA	NA	NA	NA	NA	NA	NA	NA
55	C20orf78	100128496_at	100128496	NA	NA	NA	NA	NA	NA	NA	NA	NA	NA	NA	NA	NA	NA	NA	NA	NA	NA	NA	NA	NA	NA	NA	NA	NA	NA	NA	NA	NA	NA	NA	NA	NA	NA	NA	NA	NA	NA	NA	NA	NA	NA	NA	NA	NA	NA
55	DNAJB6	10049_at	10049	5.61263	5.33157	0.0188088	0.0343013	0.0356155	0.108692	-0.207439	-0.0539136	0.259869	-0.00209325	-0.00601559	0.028067	7.12438	0.296628	0.579775	0.604547	1.02765	-0.704429	-0.638139	2.41221	-1.09954	-3.19561	0.598932	7.19e-09	0.768135	0.564999	0.548559	0.309684	0.484847	0.526663	0.0200565	0.277462	0.0025707	0.552264	2.34e-08	0.999864	0.999674	0.992221	0.573982	0.586992	0.999844	0.244775	0.999021	0.603993	0.962543	6764.92
56	THAP9-AS1	100499177_at	100499177	2.89672	1.27239	0.165658	0.097613	0.210281	0.295596	-0.575165	0.0235679	-0.108411	0.00167674	0.00098584	0.140763	1.29286	1.98657	1.25458	2.71413	2.12514	-1.48518	0.212118	-0.765197	0.669725	0.398219	2.28408	0.202749	0.0531678	0.216201	0.0094282	0.0391797	0.144567	0.832986	0.448205	0.506503	0.692379	0.0272065	0.210555	0.999864	0.999674	0.917697	0.190428	0.227795	0.999844	0.771983	0.999021	0.925662	0.960692	1043.71
56	NEBL-AS1	100128511_at	100128511	NA	NA	NA	NA	NA	NA	NA	NA	NA	NA	NA	NA	NA	NA	NA	NA	NA	NA	NA	NA	NA	NA	NA	NA	NA	NA	NA	NA	NA	NA	NA	NA	NA	NA	NA	NA	NA	NA	NA	NA	NA	NA	NA	NA	NA	NA
57	MIR29B2CHG	100128537_at	100128537	NA	NA	NA	NA	NA	NA	NA	NA	NA	NA	NA	NA	NA	NA	NA	NA	NA	NA	NA	NA	NA	NA	NA	NA	NA	NA	NA	NA	NA	NA	NA	NA	NA	NA	NA	NA	NA	NA	NA	NA	NA	NA	NA	NA	NA	NA
57	SLC17A4	10050_at	10050	3.17918	4.26248	0.0731112	-0.0080517	0.00980963	-0.0774614	-0.793677	-0.0579666	-0.0232609	0.0012872	-0.0016057	0.0889421	4.68627	0.948653	-0.111972	0.136999	-0.602568	-2.2175	-0.564506	-0.177648	0.5563	-0.701799	1.56157	2.66e-05	0.347936	0.91135	0.891652	0.549863	0.031756	0.575253	0.859808	0.580801	0.48647	0.125494	4.31e-05	0.999864	0.999674	0.99979	0.766693	0.0719897	0.999844	0.95437	0.999021	0.873204	0.960692	1469.57
58	RPARP-AS1	100505761_at	100505761	4.37074	2.20654	-0.116071	-0.0783456	0.0132691	0.278795	0.426172	0.154958	-0.0307494	0.00132002	0.00269655	-0.0755843	2.08354	-1.29352	-0.935757	0.159159	1.86265	1.02266	1.29607	-0.201695	0.48997	1.01224	-1.13976	0.0429938	0.202526	0.354463	0.874266	0.0691404	0.312014	0.201651	0.841077	0.626569	0.316913	0.260503	0.0465485	0.999864	0.999674	0.99979	0.26137	0.415468	0.999844	0.948248	0.999021	0.813303	0.960692	2048.94
58	LINC02347	100128554_at	100128554	NA	NA	NA	NA	NA	NA	NA	NA	NA	NA	NA	NA	NA	NA	NA	NA	NA	NA	NA	NA	NA	NA	NA	NA	NA	NA	NA	NA	NA	NA	NA	NA	NA	NA	NA	NA	NA	NA	NA	NA	NA	NA	NA	NA	NA	NA
59	SLC8A1-AS1	100128590_at	100128590	NA	NA	NA	NA	NA	NA	NA	NA	NA	NA	NA	NA	NA	NA	NA	NA	NA	NA	NA	NA	NA	NA	NA	NA	NA	NA	NA	NA	NA	NA	NA	NA	NA	NA	NA	NA	NA	NA	NA	NA	NA	NA	NA	NA	NA	NA
59	KIF25-AS1	100505879_at	100505879	4.19391	4.96342	0.00937999	-0.0856296	0.0636908	0.00261236	-1.04664	-0.171986	0.0727747	0.00216497	-0.00177086	0.120428	4.59562	0.1025	-1.00287	0.749096	0.017114	-2.46271	-1.41052	0.46807	0.787978	-0.651823	1.78066	3.57e-05	0.918822	0.321362	0.457752	0.986422	0.0177393	0.165358	0.642026	0.434899	0.517878	0.0818157	5.67e-05	0.999864	0.999674	0.988095	0.993393	0.0466334	0.999844	0.866882	0.999021	0.880022	0.960692	1814.06
60	ADD3-AS1	100505933_at	100505933	3.56944	6.20657	0.176123	0.0449322	-0.0256453	-0.374446	-0.529768	-0.101546	-0.0539977	0.00227169	-0.00183498	0.130239	5.41759	1.81438	0.4961	-0.284354	-2.31259	-1.17515	-0.785134	-0.327414	0.779473	-0.63675	1.81546	2.35e-06	0.0763833	0.622272	0.777462	0.0254428	0.246202	0.436548	0.744894	0.439839	0.527559	0.0762159	4.55e-06	0.999864	0.999674	0.99979	0.149552	0.34507	0.999844	0.910795	0.999021	0.883156	0.960692	1168.42
60	TMSB15B-AS1	100128594_at	100128594	NA	NA	NA	NA	NA	NA	NA	NA	NA	NA	NA	NA	NA	NA	NA	NA	NA	NA	NA	NA	NA	NA	NA	NA	NA	NA	NA	NA	NA	NA	NA	NA	NA	NA	NA	NA	NA	NA	NA	NA	NA	NA	NA	NA	NA	NA
61	ACVR2B-AS1	100128640_at	100128640	NA	NA	NA	NA	NA	NA	NA	NA	NA	NA	NA	NA	NA	NA	NA	NA	NA	NA	NA	NA	NA	NA	NA	NA	NA	NA	NA	NA	NA	NA	NA	NA	NA	NA	NA	NA	NA	NA	NA	NA	NA	NA	NA	NA	NA	NA
61	VASH1-AS1	100506603_at	100506603	5.98462	6.05011	0.0359087	0.0299588	0.0123079	0.0241298	-0.254791	-0.00870492	0.0788248	0.000415522	-0.0021512	0.0448829	8.71853	0.610714	0.546087	0.2253	0.24603	-0.933078	-0.111114	0.789062	0.235382	-1.23238	1.03288	3.58e-11	0.544505	0.587741	0.82278	0.806793	0.35583	0.912027	0.434272	0.814996	0.224299	0.307256	2.15e-10	0.999864	0.999674	0.99979	0.918016	0.461015	0.999844	0.766107	0.999021	0.781257	0.960692	8942.91
62	LOC100128653	100128653_at	100128653	NA	NA	NA	NA	NA	NA	NA	NA	NA	NA	NA	NA	NA	NA	NA	NA	NA	NA	NA	NA	NA	NA	NA	NA	NA	NA	NA	NA	NA	NA	NA	NA	NA	NA	NA	NA	NA	NA	NA	NA	NA	NA	NA	NA	NA	NA
62	TTN-AS1	100506866_at	100506866	2.7577	3.57272	-0.0618986	0.00717283	0.0369753	0.0392563	-1.38077	0.0137364	0.192707	0.00252575	-0.00198353	0.0519387	3.74311	-0.765371	0.0950564	0.492089	0.291004	-3.67628	0.127477	1.40248	1.04021	-0.826144	0.868988	0.000519881	0.448103	0.924698	0.625082	0.772404	0.000635655	0.899139	0.167729	0.303876	0.413143	0.38953	0.000693851	0.999864	0.999674	0.993806	0.90098	0.00540307	0.999844	0.541023	0.999021	0.847839	0.960692	1005.52
63	OST4	100128731_at	100128731	NA	NA	NA	NA	NA	NA	NA	NA	NA	NA	NA	NA	NA	NA	NA	NA	NA	NA	NA	NA	NA	NA	NA	NA	NA	NA	NA	NA	NA	NA	NA	NA	NA	NA	NA	NA	NA	NA	NA	NA	NA	NA	NA	NA	NA	NA
63	ELOA-AS1	100506963_at	100506963	5.97763	5.17075	-0.0101281	0.0116964	0.0866557	0.280098	-1.10873	-0.0906835	0.107089	-0.000543268	-0.000982706	0.0418262	6.76834	-0.156464	0.19366	1.44087	2.59415	-3.68815	-1.05143	0.973735	-0.279538	-0.51137	0.874311	2.4e-08	0.876377	0.847326	0.156642	0.012802	0.000613434	0.298752	0.335467	0.781131	0.611628	0.386657	6.99e-08	0.999864	0.999674	0.96596	0.0992659	0.005315	0.999844	0.701193	0.999021	0.904408	0.960692	7363.49
64	ZSWIM8-AS1	100507331_at	100507331	7.03749	8.07725	0.0291415	-0.0612666	0.0176612	-0.0442625	-1.18297	-0.0359877	0.227608	0.00431621	-0.000806696	0.101252	7.32776	0.312016	-0.703054	0.203529	-0.284118	-2.72732	-0.289192	1.43438	1.53925	-0.290938	1.4669	3.62e-09	0.75649	0.485695	0.839653	0.777641	0.00911223	0.773781	0.158476	0.130846	0.772455	0.149456	1.27e-08	0.999864	0.999674	0.99979	0.903112	0.0292189	0.999844	0.528647	0.999021	0.942093	0.960692	4902.38
64	RBPMS-AS1	100128750_at	100128750	NA	NA	NA	NA	NA	NA	NA	NA	NA	NA	NA	NA	NA	NA	NA	NA	NA	NA	NA	NA	NA	NA	NA	NA	NA	NA	NA	NA	NA	NA	NA	NA	NA	NA	NA	NA	NA	NA	NA	NA	NA	NA	NA	NA	NA	NA
65	LINC00476	100128782_at	100128782	NA	NA	NA	NA	NA	NA	NA	NA	NA	NA	NA	NA	NA	NA	NA	NA	NA	NA	NA	NA	NA	NA	NA	NA	NA	NA	NA	NA	NA	NA	NA	NA	NA	NA	NA	NA	NA	NA	NA	NA	NA	NA	NA	NA	NA	NA
65	MICA	100507436_at	100507436	6.01463	7.57115	0.0955911	0.0366444	-0.00805362	-0.268791	0.00686892	0.0261662	0.0376795	0.000946379	0.00117544	0.00241261	8.71487	1.2986	0.533536	-0.117757	-2.18912	0.0200929	0.266787	0.301282	0.428216	0.537874	0.0443482	3.62e-11	0.200791	0.596325	0.906791	0.0338922	0.984059	0.790869	0.764607	0.670566	0.593352	0.964826	2.17e-10	0.999864	0.999674	0.99979	0.175644	0.988684	0.999844	0.920335	0.999021	0.900347	0.996341	5764
66	SRRM2-AS1	100128788_at	100128788	NA	NA	NA	NA	NA	NA	NA	NA	NA	NA	NA	NA	NA	NA	NA	NA	NA	NA	NA	NA	NA	NA	NA	NA	NA	NA	NA	NA	NA	NA	NA	NA	NA	NA	NA	NA	NA	NA	NA	NA	NA	NA	NA	NA	NA	NA
66	LINC00837	100507605_at	100507605	4.2329	3.92847	-0.0290516	-0.0950423	0.0157628	0.107073	-0.344654	-0.133948	0.0292005	-7.71e-05	-0.00260736	0.0920201	3.897	-0.340122	-1.19256	0.198627	0.751523	-0.868851	-1.17697	0.201217	-0.0300744	-1.02823	1.45774	0.0003254	0.735369	0.239379	0.843462	0.456306	0.389604	0.245481	0.841448	0.976143	0.309414	0.151955	0.000446271	0.999864	0.999674	0.99979	0.700298	0.496573	0.999844	0.948295	0.999021	0.809413	0.960692	2120.55
67	LINC01003	100128822_at	100128822	NA	NA	NA	NA	NA	NA	NA	NA	NA	NA	NA	NA	NA	NA	NA	NA	NA	NA	NA	NA	NA	NA	NA	NA	NA	NA	NA	NA	NA	NA	NA	NA	NA	NA	NA	NA	NA	NA	NA	NA	NA	NA	NA	NA	NA	NA
67	SMC4	10051_at	10051	2.61247	1.70409	0.0611275	-0.0152053	-0.0420272	0.118071	-0.0223836	0.0450606	0.245709	0.00378298	0.00101253	-0.057552	1.91614	0.811202	-0.216265	-0.600293	0.939367	-0.0639614	0.448803	1.91921	1.67212	0.452611	-1.03344	0.0618029	0.42158	0.829772	0.551365	0.352628	0.949288	0.655758	0.0614029	0.10154	0.653034	0.306999	0.0662085	0.999864	0.999674	0.992221	0.613104	0.964287	0.999844	0.363691	0.999021	0.916392	0.960692	1038.57
68	VPS9D1-AS1	100128881_at	100128881	NA	NA	NA	NA	NA	NA	NA	NA	NA	NA	NA	NA	NA	NA	NA	NA	NA	NA	NA	NA	NA	NA	NA	NA	NA	NA	NA	NA	NA	NA	NA	NA	NA	NA	NA	NA	NA	NA	NA	NA	NA	NA	NA	NA	NA	NA
68	GJC1	10052_at	10052	4.8918	5.94506	0.0136838	-0.0823554	-0.060881	-0.079212	-0.635001	-0.0682589	-0.0679078	0.000834958	-0.00167134	0.0433737	6.82966	0.185527	-1.19672	-0.888428	-0.643857	-1.85383	-0.694587	-0.541913	0.377055	-0.763292	0.795717	1.95e-08	0.853661	0.237772	0.379102	0.522983	0.0704184	0.490936	0.59059	0.70793	0.449329	0.430433	5.8e-08	0.999864	0.999674	0.988095	0.749083	0.130194	0.999844	0.842812	0.999021	0.858321	0.960692	3797.7
69	GATA6-AS1	100128893_at	100128893	NA	NA	NA	NA	NA	NA	NA	NA	NA	NA	NA	NA	NA	NA	NA	NA	NA	NA	NA	NA	NA	NA	NA	NA	NA	NA	NA	NA	NA	NA	NA	NA	NA	NA	NA	NA	NA	NA	NA	NA	NA	NA	NA	NA	NA	NA
69	MSH5-SAPCD1	100532732_at	100532732	8.57352	10.8373	0.163145	-0.00710328	0.106002	-0.219336	-1.10673	0.00345243	0.00637098	2.95e-05	-0.00262277	0.0734854	8.10831	1.4406	-0.0672243	1.00744	-1.16112	-2.10429	0.0228802	0.0331119	0.00866708	-0.780106	0.878012	2.66e-10	0.156718	0.946705	0.319184	0.251804	0.0410521	0.981848	0.973734	0.993124	0.43947	0.384667	1.25e-09	0.999864	0.999674	0.988095	0.51759	0.0873007	0.999844	0.991356	0.999971	0.854284	0.960692	4948.2
70	ZBTB42	100128927_at	100128927	NA	NA	NA	NA	NA	NA	NA	NA	NA	NA	NA	NA	NA	NA	NA	NA	NA	NA	NA	NA	NA	NA	NA	NA	NA	NA	NA	NA	NA	NA	NA	NA	NA	NA	NA	NA	NA	NA	NA	NA	NA	NA	NA	NA	NA	NA
70	UBA2	10054_at	10054	10.2737	10.7505	0.00514583	0.0100975	-0.000449558	-0.11681	0.256502	-0.164883	-0.451612	-0.0001573	0.00248296	0.0248837	11.0863	0.0626286	0.131714	-0.00588903	-0.852307	0.67221	-1.50613	-3.23514	-0.0637654	1.01792	0.409792	2.26e-14	0.950344	0.895806	0.995328	0.398621	0.504935	0.139122	0.00229963	0.949443	0.314236	0.68393	3.52e-13	0.999864	0.999674	0.99979	0.651846	0.606589	0.999844	0.111097	0.999021	0.810568	0.971056	13497.5
71	ABCC5	10057_at	10057	7.8856	8.33791	-0.019939	-0.0191607	0.0956588	-0.116269	0.472713	0.0324295	-0.383526	-0.00129218	-0.000991776	-0.083341	11.1238	-0.313947	-0.323344	1.62113	-1.09752	1.60268	0.383232	-3.55434	-0.677666	-0.526008	-1.77559	2.02e-14	0.755032	0.747954	0.112075	0.278333	0.116101	0.703378	0.000913677	0.501502	0.601502	0.0826587	3.26e-13	0.999864	0.999674	0.938162	0.543634	0.192473	0.999844	0.0833241	0.999021	0.903205	0.960692	13310.1
71	LINC01310	100128946_at	100128946	NA	NA	NA	NA	NA	NA	NA	NA	NA	NA	NA	NA	NA	NA	NA	NA	NA	NA	NA	NA	NA	NA	NA	NA	NA	NA	NA	NA	NA	NA	NA	NA	NA	NA	NA	NA	NA	NA	NA	NA	NA	NA	NA	NA	NA	NA
72	GAPDHP62	100128961_at	100128961	NA	NA	NA	NA	NA	NA	NA	NA	NA	NA	NA	NA	NA	NA	NA	NA	NA	NA	NA	NA	NA	NA	NA	NA	NA	NA	NA	NA	NA	NA	NA	NA	NA	NA	NA	NA	NA	NA	NA	NA	NA	NA	NA	NA	NA	NA
72	ABCB6	10058_at	10058	6.69654	4.68371	-0.279985	-0.0301953	0.0219974	0.227476	0.951772	0.184526	0.127184	0.000153772	-0.00374159	-0.130658	4.24919	-2.99784	-0.346508	0.253505	1.46018	2.19434	1.48285	0.801524	0.0548392	-1.34945	-1.89296	0.00010845	0.00444257	0.730599	0.801049	0.151285	0.0334901	0.145182	0.4271	0.956513	0.184039	0.0648976	0.000159422	0.999864	0.999674	0.99979	0.397064	0.0748532	0.999844	0.762927	0.999021	0.770468	0.960692	4440.53
73	DNM1L	10059_at	10059	3.9792	0.256935	0.113876	0.069656	0.128533	0.359519	1.72492	0.0981185	-0.213926	0.00157314	-0.00177343	-0.0795909	0.220817	1.15505	0.757227	1.40321	2.18619	3.76734	0.74694	-1.27715	0.531466	-0.605909	-1.09235	0.826248	0.254254	0.452917	0.167514	0.0341196	0.000483167	0.45904	0.208193	0.597747	0.547662	0.280574	0.830912	0.999864	0.999674	0.977023	0.176182	0.00473044	0.999844	0.591925	0.999021	0.890591	0.960692	1409.59
73	MAPT-AS1	100128977_at	100128977	NA	NA	NA	NA	NA	NA	NA	NA	NA	NA	NA	NA	NA	NA	NA	NA	NA	NA	NA	NA	NA	NA	NA	NA	NA	NA	NA	NA	NA	NA	NA	NA	NA	NA	NA	NA	NA	NA	NA	NA	NA	NA	NA	NA	NA	NA
74	CDH8	1006_at	1006	5.10364	2.01193	0.0319377	0.0161022	-0.000380514	0.278111	1.59372	0.331223	-0.170609	0.000914227	0.000326702	-0.0913328	1.794	0.336102	0.181615	-0.00431002	1.75462	3.61141	2.6161	-1.05677	0.320451	0.11581	-1.30055	0.0796291	0.738378	0.856712	0.99658	0.086228	0.000771496	0.0121121	0.296338	0.750131	0.908326	0.200128	0.084648	0.999864	0.999674	0.99979	0.291384	0.00608024	0.999844	0.672681	0.999021	0.975747	0.960692	2492.79
74	LOC100128988	100128988_at	100128988	NA	NA	NA	NA	NA	NA	NA	NA	NA	NA	NA	NA	NA	NA	NA	NA	NA	NA	NA	NA	NA	NA	NA	NA	NA	NA	NA	NA	NA	NA	NA	NA	NA	NA	NA	NA	NA	NA	NA	NA	NA	NA	NA	NA	NA	NA
75	LOC100128993	100128993_at	100128993	NA	NA	NA	NA	NA	NA	NA	NA	NA	NA	NA	NA	NA	NA	NA	NA	NA	NA	NA	NA	NA	NA	NA	NA	NA	NA	NA	NA	NA	NA	NA	NA	NA	NA	NA	NA	NA	NA	NA	NA	NA	NA	NA	NA	NA	NA
75	ABCC9	10060_at	10060	3.83047	5.38085	0.107291	0.0081899	0.0837214	-0.119583	-1.08369	-0.0541276	-0.013208	0.00190853	-0.00157557	0.0240323	7.65512	1.80145	0.14738	1.51299	-1.20372	-3.91796	-0.682095	-0.130529	1.06733	-0.891092	0.54599	1.2e-09	0.0784297	0.8835	0.137374	0.23508	0.00030511	0.498725	0.896738	0.291595	0.377687	0.587807	4.74e-09	0.999864	0.999674	0.94022	0.498926	0.00377022	0.999844	0.966474	0.999021	0.837552	0.967239	3572.51
76	C20orf181	100128998_at	100128998	NA	NA	NA	NA	NA	NA	NA	NA	NA	NA	NA	NA	NA	NA	NA	NA	NA	NA	NA	NA	NA	NA	NA	NA	NA	NA	NA	NA	NA	NA	NA	NA	NA	NA	NA	NA	NA	NA	NA	NA	NA	NA	NA	NA	NA	NA
76	ABCF2	10061_at	10061	4.54825	3.79065	0.0395366	0.0274099	0.0805789	0.133207	-0.12999	-0.0125396	0.110648	0.000620654	-0.00145963	0.0272774	3.69236	0.454514	0.337718	0.997034	0.918064	-0.321777	-0.108193	0.748687	0.23765	-0.565219	0.424309	0.000605717	0.651675	0.737168	0.324155	0.363549	0.749133	0.91433	0.457996	0.813246	0.574772	0.673391	0.000802151	0.999864	0.999674	0.988095	0.622115	0.812614	0.999844	0.777975	0.999021	0.897038	0.971056	2360.16
77	NR1H3	10062_at	10062	5.17367	4.67068	-0.0765628	0.0272146	0.0435959	0.0575587	0.128342	0.0189297	0.138714	0.00191442	-0.00112753	-0.0645499	6.22965	-1.2052	0.459137	0.738629	0.543188	0.435018	0.223641	1.2852	1.00374	-0.597855	-1.37489	1.5e-07	0.234515	0.648377	0.464021	0.589719	0.665658	0.824063	0.20539	0.320948	0.552976	0.176069	3.65e-07	0.999864	0.999674	0.988095	0.792728	0.745324	0.999844	0.588766	0.999021	0.891204	0.960692	5726.13
77	ACTR3P2	100129013_at	100129013	NA	NA	NA	NA	NA	NA	NA	NA	NA	NA	NA	NA	NA	NA	NA	NA	NA	NA	NA	NA	NA	NA	NA	NA	NA	NA	NA	NA	NA	NA	NA	NA	NA	NA	NA	NA	NA	NA	NA	NA	NA	NA	NA	NA	NA	NA
78	LOC100129034	100129034_at	100129034	NA	NA	NA	NA	NA	NA	NA	NA	NA	NA	NA	NA	NA	NA	NA	NA	NA	NA	NA	NA	NA	NA	NA	NA	NA	NA	NA	NA	NA	NA	NA	NA	NA	NA	NA	NA	NA	NA	NA	NA	NA	NA	NA	NA	NA	NA
78	SCAMP3	10067_at	10067	8.40918	6.54743	0.00973481	0.00182162	0.00156627	0.215792	0.69422	-0.0804595	0.190959	0.000486919	-0.00220496	-0.0564507	7.8602	0.137926	0.0276617	0.023885	1.83296	2.11794	-0.855587	1.59247	0.229783	-1.05231	-1.08223	6.06e-10	0.890923	0.978056	0.981051	0.0735227	0.0398175	0.396823	0.11838	0.819317	0.298353	0.284995	2.59e-09	0.999864	0.999674	0.99979	0.269164	0.0853119	0.999844	0.47441	0.999021	0.805074	0.960692	12255.3
79	LOC100129098	100129098_at	100129098	NA	NA	NA	NA	NA	NA	NA	NA	NA	NA	NA	NA	NA	NA	NA	NA	NA	NA	NA	NA	NA	NA	NA	NA	NA	NA	NA	NA	NA	NA	NA	NA	NA	NA	NA	NA	NA	NA	NA	NA	NA	NA	NA	NA	NA	NA
79	SNUPN	10073_at	10073	6.50704	6.49537	0.0216004	0.092997	0.126276	-0.0302026	0.332728	-0.0607362	0.0905753	-0.00130193	-0.0032234	0.0395035	6.59307	0.258763	1.19401	1.62817	-0.216912	0.858276	-0.546079	0.638647	-0.519478	-1.30071	0.640336	4.36e-08	0.797015	0.238817	0.110569	0.829271	0.395353	0.587747	0.526336	0.606009	0.200073	0.525248	1.19e-07	0.999864	0.999674	0.938162	0.930224	0.501981	0.999844	0.812693	0.999021	0.776129	0.962008	5245.87
80	HUWE1	10075_at	10075	7.58894	6.84276	-0.141203	0.00738327	-0.0645337	-0.0965671	1.58898	0.027215	-0.210901	0.000461428	0.00390526	-0.122944	6.3005	-1.53443	0.0859903	-0.754793	-0.629113	3.71806	0.221961	-1.34893	0.167011	1.42947	-1.80776	1.18e-07	0.132025	0.931861	0.454361	0.532501	0.000560684	0.825363	0.184204	0.86812	0.159871	0.0774259	2.92e-07	0.999864	0.999674	0.988095	0.754627	0.00511677	0.999844	0.562546	0.999021	0.759953	0.960692	5872.63
80	KHDC1L	100129128_at	100129128	NA	NA	NA	NA	NA	NA	NA	NA	NA	NA	NA	NA	NA	NA	NA	NA	NA	NA	NA	NA	NA	NA	NA	NA	NA	NA	NA	NA	NA	NA	NA	NA	NA	NA	NA	NA	NA	NA	NA	NA	NA	NA	NA	NA	NA	NA
81	PTPRU	10076_at	10076	8.78282	9.12565	-0.0538979	-0.131105	-0.116982	-0.00758309	-0.304633	0.0306592	0.162312	-2.34e-05	0.00083521	-0.0185209	11.1721	-0.778755	-2.03024	-1.81923	-0.065686	-0.947769	0.332473	1.38035	-0.0112614	0.40649	-0.362096	1.75e-14	0.440258	0.0483535	0.0756276	0.947923	0.348381	0.741097	0.174395	0.991065	0.686337	0.718999	2.91e-13	0.999864	0.999674	0.917697	0.979506	0.453011	0.999844	0.549088	0.999971	0.924302	0.978177	13901.9
81	LOC100129129	100129129_at	100129129	NA	NA	NA	NA	NA	NA	NA	NA	NA	NA	NA	NA	NA	NA	NA	NA	NA	NA	NA	NA	NA	NA	NA	NA	NA	NA	NA	NA	NA	NA	NA	NA	NA	NA	NA	NA	NA	NA	NA	NA	NA	NA	NA	NA	NA	NA
82	ATP9A	10079_at	10079	10.1877	6.92371	-0.14181	-0.0164654	0.0872049	0.337039	1.56024	0.112522	-0.277318	-0.00152974	-0.000714814	-0.0410247	5.94908	-1.43805	-0.178954	0.951808	2.04902	3.40687	0.856393	-1.65523	-0.516687	-0.244167	-0.562918	3.9e-07	0.157436	0.858789	0.34635	0.0464017	0.0014066	0.396382	0.104936	0.607941	0.808227	0.576324	8.72e-07	0.999864	0.999674	0.988095	0.210271	0.00864071	0.999844	0.453186	0.999021	0.951972	0.965451	9216.5
82	LOC100129175	100129175_at	100129175	NA	NA	NA	NA	NA	NA	NA	NA	NA	NA	NA	NA	NA	NA	NA	NA	NA	NA	NA	NA	NA	NA	NA	NA	NA	NA	NA	NA	NA	NA	NA	NA	NA	NA	NA	NA	NA	NA	NA	NA	NA	NA	NA	NA	NA	NA
83	ZSCAN16-AS1	100129195_at	100129195	NA	NA	NA	NA	NA	NA	NA	NA	NA	NA	NA	NA	NA	NA	NA	NA	NA	NA	NA	NA	NA	NA	NA	NA	NA	NA	NA	NA	NA	NA	NA	NA	NA	NA	NA	NA	NA	NA	NA	NA	NA	NA	NA	NA	NA	NA
83	USH1C	10083_at	10083	5.76618	5.99124	0.0266078	-0.0223257	-0.0237686	0.131017	-1.13713	-0.0383247	0.26514	-0.000868538	-0.00246204	0.0134533	5.62449	0.294804	-0.265112	-0.283445	0.870263	-2.71288	-0.318691	1.72906	-0.320519	-0.918848	0.20169	1.17e-06	0.769518	0.792151	0.778154	0.388841	0.00945875	0.751456	0.0907511	0.75008	0.363143	0.841081	2.39e-06	0.999864	0.999674	0.99979	0.64238	0.0300564	0.999844	0.426615	0.999021	0.827722	0.981807	3524.65
84	PQBP1	10084_at	10084	7.90809	6.87687	-0.00745835	0.0389202	-0.0555979	0.0775282	0.508301	0.0887644	-0.113916	0.00224306	0.00203989	-0.0605767	7.66846	-0.0981562	0.548971	-0.787541	0.611692	1.44043	0.87676	-0.882408	0.983233	0.904287	-1.07873	1.15e-09	0.92225	0.585777	0.435152	0.543863	0.156765	0.385339	0.382312	0.330824	0.370727	0.286538	4.56e-09	0.999864	0.999674	0.988095	0.76314	0.242492	0.999844	0.732923	0.999021	0.831795	0.960692	9350.67
84	MATN1-AS1	100129196_at	100129196	NA	NA	NA	NA	NA	NA	NA	NA	NA	NA	NA	NA	NA	NA	NA	NA	NA	NA	NA	NA	NA	NA	NA	NA	NA	NA	NA	NA	NA	NA	NA	NA	NA	NA	NA	NA	NA	NA	NA	NA	NA	NA	NA	NA	NA	NA
85	EDIL3	10085_at	10085	3.71794	2.49583	-0.0358124	-0.07037	-0.267026	0.210593	-0.165565	0.138891	0.350023	0.00231398	0.000155147	0.0100994	2.07971	-0.352192	-0.741708	-2.82644	1.24162	-0.350599	1.02515	2.02606	0.757959	0.0513943	0.134393	0.0433607	0.726362	0.462172	0.00703286	0.220901	0.727548	0.310851	0.0487966	0.452483	0.959242	0.8937	0.0469338	0.999864	0.999674	0.917697	0.481622	0.794948	0.999844	0.336405	0.999021	0.987537	0.992254	1155.51
85	SMIM27	100129250_at	100129250	NA	NA	NA	NA	NA	NA	NA	NA	NA	NA	NA	NA	NA	NA	NA	NA	NA	NA	NA	NA	NA	NA	NA	NA	NA	NA	NA	NA	NA	NA	NA	NA	NA	NA	NA	NA	NA	NA	NA	NA	NA	NA	NA	NA	NA	NA
86	PINK1-AS	100861548_at	100861548	7.11644	6.85132	0.0392749	-0.0219566	0.107535	0.22933	-1.34111	0.0102166	0.119371	0.000877209	-0.00496858	0.0399169	7.18413	0.48604	-0.29122	1.43234	1.70144	-3.57369	0.094892	0.869491	0.361577	-2.07116	0.668414	5.87e-09	0.629331	0.77224	0.159054	0.0958591	0.000862856	0.924828	0.389258	0.719384	0.0441898	0.507332	1.96e-08	0.999864	0.999674	0.967828	0.308073	0.00642148	0.999844	0.738201	0.999021	0.699494	0.960692	6697.01
87	LINC00563	100861554_at	100861554	4.42615	4.60778	0.136142	0.038584	0.147137	0.0485959	-0.852114	-0.0577889	0.108024	0.00303191	-0.00107896	0.105368	4.18106	1.45796	0.442853	1.69596	0.311997	-1.96493	-0.464477	0.680902	1.08146	-0.389208	1.52684	0.000134489	0.151893	0.660023	0.096901	0.756504	0.0557028	0.644577	0.499471	0.285336	0.698984	0.133899	0.000194819	0.999864	0.999674	0.931311	0.892192	0.109121	0.999844	0.799061	0.999021	0.926317	0.960692	1940.33
88	GABPB1-AS1	100129387_at	100129387	NA	NA	NA	NA	NA	NA	NA	NA	NA	NA	NA	NA	NA	NA	NA	NA	NA	NA	NA	NA	NA	NA	NA	NA	NA	NA	NA	NA	NA	NA	NA	NA	NA	NA	NA	NA	NA	NA	NA	NA	NA	NA	NA	NA	NA	NA
88	TMEM265	100862671_at	100862671	6.92164	6.27065	-0.025131	-0.00958235	0.062664	0.253059	-0.96596	-0.035292	0.0436123	-4.47e-05	-0.00452278	0.00578434	8.60921	-0.40721	-0.16641	1.09287	2.45826	-3.37026	-0.429192	0.415937	-0.0241275	-2.46854	0.126822	5.11e-11	0.685812	0.86859	0.280351	0.0179333	0.00156356	0.66986	0.679461	0.980859	0.0174883	0.899654	2.91e-10	0.999864	0.999674	0.988095	0.11999	0.00927388	0.999844	0.885746	0.999475	0.69619	0.993151	10860.4
89	CDH11	1009_at	1009	4.1098	3.63161	-0.100199	0.0170506	-0.0393178	-0.0226353	1.12667	0.0832333	0.0628232	-0.00599848	-0.00101525	-0.00212035	2.67648	-0.871539	0.15895	-0.368088	-0.118034	2.11016	0.543358	0.321626	-1.73781	-0.297455	-0.0249552	0.0103867	0.388151	0.87443	0.714558	0.906574	0.0405172	0.589603	0.749246	0.0891806	0.767508	0.980203	0.0119265	0.999864	0.999674	0.999213	0.962136	0.0864427	0.999844	0.912617	0.999021	0.940391	0.997229	1103.86
89	DDC-AS1	100129427_at	100129427	NA	NA	NA	NA	NA	NA	NA	NA	NA	NA	NA	NA	NA	NA	NA	NA	NA	NA	NA	NA	NA	NA	NA	NA	NA	NA	NA	NA	NA	NA	NA	NA	NA	NA	NA	NA	NA	NA	NA	NA	NA	NA	NA	NA	NA	NA
90	LOC100129455	100129455_at	100129455	NA	NA	NA	NA	NA	NA	NA	NA	NA	NA	NA	NA	NA	NA	NA	NA	NA	NA	NA	NA	NA	NA	NA	NA	NA	NA	NA	NA	NA	NA	NA	NA	NA	NA	NA	NA	NA	NA	NA	NA	NA	NA	NA	NA	NA	NA
90	UST	10090_at	10090	5.61982	3.73192	-0.10011	-0.124696	-0.0602725	0.255108	0.774763	0.0735199	-0.104218	-0.00906675	0.0032216	0.0997179	2.8556	-0.90407	-1.20691	-0.585845	1.38117	1.50657	0.498305	-0.553956	-2.72719	0.979986	1.21851	0.00651071	0.370841	0.233862	0.560948	0.174145	0.139008	0.62073	0.58239	0.0091153	0.332406	0.229471	0.00763901	0.999864	0.999674	0.992221	0.425582	0.22127	0.999844	0.838358	0.78541	0.820626	0.960692	2225.02
91	DPY19L1P1	100129460_at	100129460	NA	NA	NA	NA	NA	NA	NA	NA	NA	NA	NA	NA	NA	NA	NA	NA	NA	NA	NA	NA	NA	NA	NA	NA	NA	NA	NA	NA	NA	NA	NA	NA	NA	NA	NA	NA	NA	NA	NA	NA	NA	NA	NA	NA	NA	NA
91	ARPC5	10092_at	10092	7.17239	5.72637	-0.133862	-0.00187185	-0.0294165	0.126248	1.25717	-0.188356	-0.0918981	-0.00753575	0.00104418	-0.0438297	4.5157	-1.24583	-0.0186713	-0.294669	0.704409	2.51938	-1.31568	-0.503408	-2.33599	0.327344	-0.551955	4.62e-05	0.219364	0.985187	0.769621	0.484859	0.0154303	0.19504	0.617168	0.0240729	0.744947	0.583749	7.19e-05	0.999864	0.999674	0.99979	0.719514	0.0422347	0.999844	0.85631	0.931434	0.937942	0.966061	3847.95
92	ARPC4	10093_at	10093	7.40825	5.39093	-0.0651016	-0.0496532	-0.0644879	0.328676	0.21736	0.012469	-0.0183028	-0.00239453	-0.00147787	-0.0373421	5.77069	-0.822457	-0.672309	-0.87688	2.48936	0.591285	0.118228	-0.136097	-1.00759	-0.628901	-0.638339	7.14e-07	0.415215	0.504873	0.385275	0.016617	0.55733	0.906421	0.89236	0.319116	0.532638	0.526534	1.52e-06	0.999864	0.999674	0.988095	0.114612	0.652349	0.999844	0.964664	0.999021	0.885268	0.962145	7562.46
92	LYRM4-AS1	100129461_at	100129461	NA	NA	NA	NA	NA	NA	NA	NA	NA	NA	NA	NA	NA	NA	NA	NA	NA	NA	NA	NA	NA	NA	NA	NA	NA	NA	NA	NA	NA	NA	NA	NA	NA	NA	NA	NA	NA	NA	NA	NA	NA	NA	NA	NA	NA	NA
93	ZNF37BP	100129482_at	100129482	NA	NA	NA	NA	NA	NA	NA	NA	NA	NA	NA	NA	NA	NA	NA	NA	NA	NA	NA	NA	NA	NA	NA	NA	NA	NA	NA	NA	NA	NA	NA	NA	NA	NA	NA	NA	NA	NA	NA	NA	NA	NA	NA	NA	NA	NA
93	ARPC3	10094_at	10094	8.51549	2.27796	-0.161616	-0.0658655	-0.0728714	0.668478	2.65658	0.093539	-0.212946	-0.00294138	0.00421382	-0.0896727	1.28804	-1.07851	-0.471083	-0.523405	2.67439	3.81732	0.46849	-0.836411	-0.653781	0.9472	-0.809715	0.20441	0.286633	0.639889	0.603297	0.0104422	0.000415135	0.641728	0.407406	0.516627	0.348667	0.422425	0.212228	0.999864	0.999674	0.992961	0.0888213	0.00440424	0.999844	0.750156	0.999021	0.822924	0.960692	2790.28
94	LOC100129503	100129503_at	100129503	NA	NA	NA	NA	NA	NA	NA	NA	NA	NA	NA	NA	NA	NA	NA	NA	NA	NA	NA	NA	NA	NA	NA	NA	NA	NA	NA	NA	NA	NA	NA	NA	NA	NA	NA	NA	NA	NA	NA	NA	NA	NA	NA	NA	NA	NA
94	ARPC1B	10095_at	10095	6.7573	7.32606	-0.055361	0.0442341	-0.0143027	0.00405941	-0.607431	0.173109	0.0256047	-0.000532809	-0.00169722	-0.0718516	7.44701	-0.664161	0.568756	-0.184684	0.0291965	-1.56914	1.55868	0.1808	-0.212903	-0.685857	-1.16637	2.42e-09	0.510024	0.572389	0.854319	0.976839	0.123719	0.126178	0.857348	0.832378	0.496371	0.249695	8.87e-09	0.999864	0.999674	0.99979	0.989823	0.202264	0.999844	0.953795	0.999021	0.874293	0.960692	5673.74
95	ACTR3	10096_at	10096	7.80356	9.19862	-0.11921	-0.00814952	-0.101611	-0.546967	2.5259	-0.110346	-0.43519	-0.00407341	0.00690823	-0.0446973	5.00811	-0.765988	-0.056123	-0.702736	-2.10702	3.4948	-0.532147	-1.64588	-0.871781	1.49521	-0.388617	9.22e-06	0.447739	0.955496	0.485891	0.0408028	0.00108862	0.597279	0.106855	0.388021	0.14194	0.699418	1.61e-05	0.999864	0.999674	0.988095	0.194791	0.00737943	0.999844	0.456857	0.999021	0.754019	0.971056	2172.39
95	LINC02012	100129516_at	100129516	NA	NA	NA	NA	NA	NA	NA	NA	NA	NA	NA	NA	NA	NA	NA	NA	NA	NA	NA	NA	NA	NA	NA	NA	NA	NA	NA	NA	NA	NA	NA	NA	NA	NA	NA	NA	NA	NA	NA	NA	NA	NA	NA	NA	NA	NA
96	ACTR2	10097_at	10097	8.5598	5.13815	0.0307654	0.0244064	-0.0411668	0.247807	2.12128	0.358228	-0.444769	0.00167489	0.00329078	-0.129415	3.35813	0.237308	0.201768	-0.341772	1.14594	3.52325	2.07384	-2.01927	0.430304	0.855013	-1.35072	0.00161915	0.81351	0.84102	0.734136	0.257964	0.00100137	0.0439288	0.0495256	0.669057	0.397137	0.183634	0.00203608	0.999864	0.999674	0.99979	0.525172	0.00696154	0.999844	0.33664	0.999021	0.84483	0.960692	3765.72
97	TSPAN5	10098_at	10098	7.03071	7.96253	0.174157	0.108646	0.152902	-0.178671	-0.033606	0.562872	-0.0782016	0.00276075	-0.00124627	-0.0617442	3.58171	0.924566	0.618172	0.873676	-0.568655	-0.0384158	2.24271	-0.244356	0.488162	-0.222861	-0.443531	0.000842615	0.360193	0.539622	0.386999	0.572457	0.969529	0.0299592	0.808082	0.627839	0.824667	0.659537	0.00109752	0.999864	0.999674	0.988095	0.783284	0.978223	0.999844	0.937761	0.999021	0.955977	0.971056	1203.4
97	LINC02035	100129550_at	100129550	NA	NA	NA	NA	NA	NA	NA	NA	NA	NA	NA	NA	NA	NA	NA	NA	NA	NA	NA	NA	NA	NA	NA	NA	NA	NA	NA	NA	NA	NA	NA	NA	NA	NA	NA	NA	NA	NA	NA	NA	NA	NA	NA	NA	NA	NA
98	LINC00462	100129597_at	100129597	NA	NA	NA	NA	NA	NA	NA	NA	NA	NA	NA	NA	NA	NA	NA	NA	NA	NA	NA	NA	NA	NA	NA	NA	NA	NA	NA	NA	NA	NA	NA	NA	NA	NA	NA	NA	NA	NA	NA	NA	NA	NA	NA	NA	NA	NA
98	TSPAN3	10099_at	10099	7.52649	6.50992	-0.0336902	0.0205839	-0.0322788	-0.119898	2.26864	-0.0780507	-0.23645	-0.00339423	0.00322179	-0.0748967	4.80842	-0.293689	0.192314	-0.302861	-0.626604	4.25841	-0.510656	-1.2132	-0.985523	0.946035	-0.883443	1.78e-05	0.770365	0.848373	0.763412	0.53413	0.000105329	0.612123	0.231472	0.329711	0.349255	0.381759	2.98e-05	0.999864	0.999674	0.99979	0.75586	0.00226299	0.999844	0.615168	0.999021	0.822959	0.960692	3718.13
99	LOC100129617	100129617_at	100129617	NA	NA	NA	NA	NA	NA	NA	NA	NA	NA	NA	NA	NA	NA	NA	NA	NA	NA	NA	NA	NA	NA	NA	NA	NA	NA	NA	NA	NA	NA	NA	NA	NA	NA	NA	NA	NA	NA	NA	NA	NA	NA	NA	NA	NA	NA
99	CTXND1	100996492_at	100996492	5.47785	7.5027	-0.0208509	-0.117897	-0.0809816	-0.261324	-0.286867	-0.211277	0.0871052	-0.00278638	-0.00062713	0.111234	6.97933	-0.228917	-1.38725	-0.956931	-1.72001	-0.678158	-1.7409	0.56287	-1.01891	-0.231919	1.65244	1.17e-08	0.819985	0.172294	0.343787	0.0923996	0.501193	0.0886328	0.576357	0.31377	0.817667	0.105506	3.66e-08	0.999864	0.999674	0.988095	0.303347	0.602871	0.999844	0.835751	0.999021	0.954252	0.960692	3123.22
100	LOC100129620	100129620_at	100129620	NA	NA	NA	NA	NA	NA	NA	NA	NA	NA	NA	NA	NA	NA	NA	NA	NA	NA	NA	NA	NA	NA	NA	NA	NA	NA	NA	NA	NA	NA	NA	NA	NA	NA	NA	NA	NA	NA	NA	NA	NA	NA	NA	NA	NA	NA
100	ADAM8	101_at	101	5.55715	7.24437	0.0765231	0.0156095	0.130622	-0.117491	-1.23275	-0.107635	0.0900776	0.00137767	-0.00228861	0.0472667	8.34535	1.04039	0.227453	1.91144	-0.957645	-3.60887	-1.0983	0.720823	0.623862	-1.04809	0.869538	1.21e-10	0.303797	0.821116	0.062421	0.343431	0.000777342	0.277997	0.474799	0.535912	0.300273	0.389233	6.27e-10	0.999864	0.999674	0.917697	0.604753	0.00609206	0.999844	0.788132	0.999021	0.806306	0.960692	4929.34
101	CDH12	1010_at	1010	4.49572	2.3616	-0.0366391	0.0410738	0.067265	0.219516	0.962785	0.0392104	-0.247719	0.000358599	-0.00265587	0.0656772	2.75483	-0.504419	0.606054	0.996726	1.8118	2.85412	0.405149	-2.00732	0.164436	-1.23162	1.22347	0.00848446	0.616463	0.547567	0.324302	0.076789	0.00653637	0.687315	0.0508304	0.870135	0.224577	0.227611	0.00983604	0.999864	0.999674	0.988095	0.274968	0.023077	0.999844	0.341706	0.999021	0.781257	0.960692	3310.64
101	TCF24	100129654_at	100129654	NA	NA	NA	NA	NA	NA	NA	NA	NA	NA	NA	NA	NA	NA	NA	NA	NA	NA	NA	NA	NA	NA	NA	NA	NA	NA	NA	NA	NA	NA	NA	NA	NA	NA	NA	NA	NA	NA	NA	NA	NA	NA	NA	NA	NA	NA
102	TSPAN2	10100_at	10100	3.80099	4.30695	0.140136	0.0346759	0.0425396	0.0902276	-1.42813	-0.0685005	0.16713	0.00391196	-0.00419196	0.0232042	4.0021	1.53683	0.40757	0.502122	0.593215	-3.37239	-0.563814	1.0788	1.42893	-1.54852	0.344328	0.000235297	0.131436	0.685549	0.618065	0.556049	0.00155401	0.57572	0.286508	0.160028	0.1286	0.732226	0.000329139	0.999864	0.999674	0.993428	0.77179	0.0092537	0.999844	0.662656	0.999021	0.742736	0.978442	1501.62
102	FGF13-AS1	100129662_at	100129662	NA	NA	NA	NA	NA	NA	NA	NA	NA	NA	NA	NA	NA	NA	NA	NA	NA	NA	NA	NA	NA	NA	NA	NA	NA	NA	NA	NA	NA	NA	NA	NA	NA	NA	NA	NA	NA	NA	NA	NA	NA	NA	NA	NA	NA	NA
103	TSFM	10102_at	10102	5.84266	3.82757	-0.00475889	-0.0249945	0.0590357	0.263643	0.553919	-0.0221785	-0.0645801	-0.00148323	-0.000220962	-0.0346852	6.44732	-0.0946061	-0.532547	1.26319	3.14216	2.37114	-0.330912	-0.755653	-0.982115	-0.147964	-0.933016	7.16e-08	0.925054	0.597004	0.213118	0.00298548	0.0221386	0.742269	0.45385	0.331368	0.883042	0.355861	1.86e-07	0.999864	0.999674	0.988095	0.0426904	0.0547764	0.999844	0.776174	0.999021	0.972835	0.960692	11648.3
103	ARRDC3-AS1	100129716_at	100129716	NA	NA	NA	NA	NA	NA	NA	NA	NA	NA	NA	NA	NA	NA	NA	NA	NA	NA	NA	NA	NA	NA	NA	NA	NA	NA	NA	NA	NA	NA	NA	NA	NA	NA	NA	NA	NA	NA	NA	NA	NA	NA	NA	NA	NA	NA
104	STPG3-AS1	100129722_at	100129722	NA	NA	NA	NA	NA	NA	NA	NA	NA	NA	NA	NA	NA	NA	NA	NA	NA	NA	NA	NA	NA	NA	NA	NA	NA	NA	NA	NA	NA	NA	NA	NA	NA	NA	NA	NA	NA	NA	NA	NA	NA	NA	NA	NA	NA	NA
104	TSPAN1	10103_at	10103	6.8751	8.48818	-0.0114911	-0.0460991	-0.0604694	0.00273578	-1.79854	-0.0245835	0.176387	-0.000550434	-0.00401595	0.0532702	9.5025	-0.151825	-0.65279	-0.859917	0.0216701	-5.11678	-0.243776	1.37169	-0.242229	-1.78729	0.95235	2.89e-12	0.880013	0.51726	0.394457	0.982808	6.43e-06	0.808528	0.177055	0.809719	0.0807232	0.346079	2.35e-11	0.999864	0.999674	0.988095	0.992144	0.0010528	0.999844	0.552958	0.999021	0.732822	0.960692	7125.73
105	LINC01126	100129726_at	100129726	NA	NA	NA	NA	NA	NA	NA	NA	NA	NA	NA	NA	NA	NA	NA	NA	NA	NA	NA	NA	NA	NA	NA	NA	NA	NA	NA	NA	NA	NA	NA	NA	NA	NA	NA	NA	NA	NA	NA	NA	NA	NA	NA	NA	NA	NA
105	PPIF	10105_at	10105	7.86321	6.12274	-0.11092	-0.0645856	-0.133106	0.161816	0.885337	-0.0145824	0.106143	0.00116168	0.000750206	-0.0114026	6.40413	-1.36924	-0.854491	-1.76852	1.19755	2.3533	-0.135104	0.771208	0.477639	0.311945	-0.190462	8.29e-08	0.177815	0.397423	0.0838492	0.237452	0.023102	0.89314	0.444671	0.635252	0.756544	0.849816	2.13e-07	0.999864	0.999674	0.9199	0.502278	0.0565708	0.999844	0.771648	0.999021	0.939978	0.983701	8134.29
106	TRIM10	10107_at	10107	7.19222	7.77316	0.0476534	-0.00195713	0.0526115	0.128728	-1.71757	-0.0650395	0.054506	0.00141362	-0.00289497	0.108359	8.00369	0.579088	-0.02549	0.688132	0.937827	-4.4943	-0.593192	0.389857	0.572168	-1.18501	1.78175	3.76e-10	0.565458	0.979778	0.494951	0.35341	4.95e-05	0.556065	0.698508	0.570096	0.242324	0.0816351	1.69e-09	0.999864	0.999674	0.988095	0.61352	0.00169455	0.999844	0.892167	0.999021	0.786972	0.960692	6596.05
106	CCDC152	100129792_at	100129792	NA	NA	NA	NA	NA	NA	NA	NA	NA	NA	NA	NA	NA	NA	NA	NA	NA	NA	NA	NA	NA	NA	NA	NA	NA	NA	NA	NA	NA	NA	NA	NA	NA	NA	NA	NA	NA	NA	NA	NA	NA	NA	NA	NA	NA	NA
107	SLC25A21-AS1	100129794_at	100129794	NA	NA	NA	NA	NA	NA	NA	NA	NA	NA	NA	NA	NA	NA	NA	NA	NA	NA	NA	NA	NA	NA	NA	NA	NA	NA	NA	NA	NA	NA	NA	NA	NA	NA	NA	NA	NA	NA	NA	NA	NA	NA	NA	NA	NA	NA
107	ARPC2	10109_at	10109	10.0789	8.79883	0.0769389	0.101935	0.116437	0.122665	0.579725	0.21633	-0.396855	-0.00135457	0.00199745	-0.0595626	10.1638	1.04891	1.48941	1.70853	1.00255	1.7018	2.21347	-3.18444	-0.615082	0.917256	-1.09874	3.67e-13	0.299901	0.143453	0.094526	0.321512	0.0957905	0.0320516	0.00265261	0.541642	0.363968	0.277807	3.89e-12	0.999864	0.999674	0.928409	0.586319	0.165844	0.999844	0.11798	0.999021	0.827722	0.960692	16300.4
108	RAD50	10111_at	10111	4.65014	3.74958	-0.0802191	-0.019342	0.0122825	0.067886	0.787894	-0.0929882	0.026639	-0.00206411	-0.00177189	-0.0193336	4.97898	-1.25717	-0.324875	0.207178	0.637814	2.65876	-1.09373	0.245722	-1.07743	-0.935358	-0.409977	1.02e-05	0.21527	0.746802	0.836819	0.526873	0.0108679	0.279976	0.807031	0.287112	0.354667	0.683796	1.76e-05	0.999864	0.999674	0.99979	0.751759	0.0330274	0.999844	0.936925	0.999021	0.825418	0.971056	4585.88
108	MRVI1-AS1	100129827_at	100129827	NA	NA	NA	NA	NA	NA	NA	NA	NA	NA	NA	NA	NA	NA	NA	NA	NA	NA	NA	NA	NA	NA	NA	NA	NA	NA	NA	NA	NA	NA	NA	NA	NA	NA	NA	NA	NA	NA	NA	NA	NA	NA	NA	NA	NA	NA
109	PCOLCE-AS1	100129845_at	100129845	NA	NA	NA	NA	NA	NA	NA	NA	NA	NA	NA	NA	NA	NA	NA	NA	NA	NA	NA	NA	NA	NA	NA	NA	NA	NA	NA	NA	NA	NA	NA	NA	NA	NA	NA	NA	NA	NA	NA	NA	NA	NA	NA	NA	NA	NA
109	HIPK3	10114_at	10114	4.617	4.30164	0.00606619	0.00353563	-0.0105064	0.161065	-0.911592	0.0410778	0.148705	0.00183445	-0.00145385	0.0487224	5.22244	0.0869186	0.0542953	-0.162029	1.38355	-2.81251	0.441744	1.2541	0.875474	-0.701684	0.944619	4.52e-06	0.931127	0.956944	0.872019	0.173418	0.00729589	0.66082	0.216374	0.386031	0.486541	0.349969	8.31e-06	0.999864	0.999674	0.99979	0.424754	0.0250009	0.999844	0.601432	0.999021	0.873204	0.960692	3778.89
110	FEM1B	10116_at	10116	5.88639	3.66559	-0.0398854	0.0397125	0.0823953	0.0915635	1.82579	0.0482418	-0.177647	0.00127114	0.00303651	-0.0527596	2.82932	-0.363336	0.387723	0.807864	0.500053	3.58132	0.329827	-0.952497	0.385682	0.93174	-0.650322	0.00697965	0.718079	0.700075	0.423479	0.619509	0.000843584	0.743083	0.346005	0.701575	0.356513	0.518837	0.00817127	0.999864	0.999674	0.988095	0.815113	0.00632762	0.999844	0.708498	0.999021	0.826394	0.961131	2483.79
110	SCOC-AS1	100129858_at	100129858	NA	NA	NA	NA	NA	NA	NA	NA	NA	NA	NA	NA	NA	NA	NA	NA	NA	NA	NA	NA	NA	NA	NA	NA	NA	NA	NA	NA	NA	NA	NA	NA	NA	NA	NA	NA	NA	NA	NA	NA	NA	NA	NA	NA	NA	NA
111	CDH13	1012_at	1012	5.50915	2.22537	0.085414	0.114086	0.149599	0.287345	1.74382	-0.153303	-0.821032	-0.000222624	0.00146172	-0.00201406	1.55509	0.704433	1.00842	1.32794	1.42073	3.09677	-0.948919	-3.98548	-0.0611537	0.406068	-0.0224757	0.127029	0.484844	0.31872	0.190989	0.162384	0.00338642	0.347802	0.000247724	0.951511	0.686644	0.982169	0.133198	0.999864	0.999674	0.988095	0.411903	0.0148347	0.999844	0.073177	0.999021	0.924354	0.99745	1786.77
111	LOC100129917	100129917_at	100129917	NA	NA	NA	NA	NA	NA	NA	NA	NA	NA	NA	NA	NA	NA	NA	NA	NA	NA	NA	NA	NA	NA	NA	NA	NA	NA	NA	NA	NA	NA	NA	NA	NA	NA	NA	NA	NA	NA	NA	NA	NA	NA	NA	NA	NA	NA
112	ACTR1B	10120_at	10120	8.85858	5.93554	-0.151568	-0.136726	-0.163315	0.272946	1.5481	0.105361	-0.322195	-0.00142547	0.00512331	-0.0597987	5.7747	-1.74034	-1.68258	-2.01834	1.87889	3.82755	0.907975	-2.17749	-0.54516	1.98154	-0.929075	7.04e-07	0.0887318	0.0994808	0.0496263	0.0668377	0.000402401	0.368797	0.0348037	0.588373	0.0537474	0.357877	1.5e-06	0.999864	0.999674	0.917697	0.257214	0.0043501	0.999844	0.301221	0.999021	0.70925	0.960692	8934.44
112	RPL10P10	100129930_at	100129930	NA	NA	NA	NA	NA	NA	NA	NA	NA	NA	NA	NA	NA	NA	NA	NA	NA	NA	NA	NA	NA	NA	NA	NA	NA	NA	NA	NA	NA	NA	NA	NA	NA	NA	NA	NA	NA	NA	NA	NA	NA	NA	NA	NA	NA	NA
113	LOC100129935	100129935_at	100129935	NA	NA	NA	NA	NA	NA	NA	NA	NA	NA	NA	NA	NA	NA	NA	NA	NA	NA	NA	NA	NA	NA	NA	NA	NA	NA	NA	NA	NA	NA	NA	NA	NA	NA	NA	NA	NA	NA	NA	NA	NA	NA	NA	NA	NA	NA
113	ACTR1A	10121_at	10121	8.36215	10.3184	-0.115216	0.0303445	-0.0160941	-0.349933	0.298293	-0.167683	-0.101045	-0.00253761	0.00515388	-0.0550997	8.98877	-1.18456	0.334368	-0.178095	-2.15689	0.660366	-1.2939	-0.611461	-0.86898	1.78486	-0.766524	1.49e-11	0.242498	0.739677	0.859459	0.0364711	0.512433	0.202393	0.544015	0.389535	0.0811213	0.447424	1e-10	0.999864	0.999674	0.99979	0.182657	0.612756	0.999844	0.819353	0.999021	0.732822	0.960692	6381.69
114	ARL4C	10123_at	10123	7.36167	5.87439	-0.0103271	-0.134568	-0.024143	0.121966	0.671026	0.145351	-0.234459	0.00320108	0.00247797	0.000206577	5.10143	-0.105843	-1.47818	-0.266329	0.749415	1.48089	1.11808	-1.41437	1.09276	0.855477	0.00286483	6.77e-06	0.916184	0.146424	0.79122	0.457562	0.145703	0.269551	0.164232	0.280399	0.396883	0.997727	1.21e-05	0.999864	0.999674	0.99979	0.701109	0.2289	0.999844	0.535507	0.999021	0.84483	0.999134	4915.35
114	CCNT2-AS1	100129961_at	100129961	NA	NA	NA	NA	NA	NA	NA	NA	NA	NA	NA	NA	NA	NA	NA	NA	NA	NA	NA	NA	NA	NA	NA	NA	NA	NA	NA	NA	NA	NA	NA	NA	NA	NA	NA	NA	NA	NA	NA	NA	NA	NA	NA	NA	NA	NA
115	RASGRP1	10125_at	10125	7.15996	4.04752	-0.0626646	-0.0734746	-0.0031955	0.348903	1.39522	0.21864	-0.02007	-0.00703731	0.00423964	-0.0142893	2.89447	-0.528883	-0.664621	-0.029028	1.76539	2.53558	1.38495	-0.0997002	-1.97827	1.20529	-0.163185	0.00587073	0.599522	0.509732	0.976972	0.08438	0.0148222	0.172993	0.921031	0.0541282	0.234481	0.871113	0.00691563	0.999864	0.999674	0.99979	0.288152	0.0410053	0.999844	0.975492	0.999021	0.784139	0.988948	3153.7
115	FAM205C	100129969_at	100129969	NA	NA	NA	NA	NA	NA	NA	NA	NA	NA	NA	NA	NA	NA	NA	NA	NA	NA	NA	NA	NA	NA	NA	NA	NA	NA	NA	NA	NA	NA	NA	NA	NA	NA	NA	NA	NA	NA	NA	NA	NA	NA	NA	NA	NA	NA
116	DNAL4	10126_at	10126	8.0206	9.59585	-0.0754147	-0.0997671	-0.0293086	-0.121695	-0.827955	0.0118513	-0.0212714	-0.00143976	-0.00180468	0.078169	10.3484	-0.959852	-1.36093	-0.401498	-0.928578	-2.26909	0.113209	-0.159351	-0.610349	-0.773702	1.34622	2.08e-13	0.342331	0.180408	0.689981	0.358132	0.0281766	0.910376	0.874116	0.544744	0.44321	0.185071	2.39e-12	0.999864	0.999674	0.996573	0.617791	0.0655971	0.999844	0.958294	0.999021	0.855699	0.960692	8996.5
117	ZNF263	10127_at	10127	6.53373	4.29192	-0.0491912	-0.006329	-0.044828	0.297247	0.543707	0.0615655	0.0364974	-0.000457303	0.000296508	-0.0721848	4.57236	-0.618491	-0.0852866	-0.606647	2.24059	1.472	0.580966	0.270096	-0.19151	0.125576	-1.22807	3.85e-05	0.539414	0.932417	0.547177	0.0301068	0.148079	0.564203	0.788339	0.849	0.900634	0.225895	6.07e-05	0.999864	0.999674	0.992221	0.165772	0.231527	0.999844	0.929457	0.999021	0.975747	0.960692	5826.4
118	LRPPRC	10128_at	10128	7.43963	1.79656	-0.00601277	-0.0258144	0.0798266	0.575298	2.45445	0.117375	-0.21362	0.000663461	0.00109651	-0.100397	1.48484	-0.0586504	-0.269872	0.838078	3.36424	5.15522	0.859286	-1.22644	0.215552	0.360276	-1.3251	0.144656	0.953494	0.78851	0.406479	0.00159092	5.66e-06	0.394801	0.2265	0.830325	0.72035	0.191921	0.151235	0.999864	0.999674	0.988095	0.0292179	0.0010528	0.999844	0.611275	0.999021	0.931004	0.960692	4551.07
118	LOC100130111	100130111_at	100130111	NA	NA	NA	NA	NA	NA	NA	NA	NA	NA	NA	NA	NA	NA	NA	NA	NA	NA	NA	NA	NA	NA	NA	NA	NA	NA	NA	NA	NA	NA	NA	NA	NA	NA	NA	NA	NA	NA	NA	NA	NA	NA	NA	NA	NA	NA
119	FRY	10129_at	10129	4.5133	4.83643	-0.0591409	0.0236407	0.052674	-0.104597	0.640824	-0.00789183	-0.218775	-0.00306035	-0.00168195	-0.0319035	5.69934	-0.822517	0.352385	0.788486	-0.872117	1.91908	-0.0823762	-1.79088	-1.41765	-0.787946	-0.600381	9.08e-07	0.415181	0.726218	0.434605	0.387839	0.0614209	0.934718	0.0801368	0.163278	0.434918	0.551307	1.89e-06	0.999864	0.999674	0.988095	0.642147	0.117339	0.999844	0.40886	0.999021	0.85424	0.962543	3402.52
119	MIR124-2HG	100130155_at	100130155	NA	NA	NA	NA	NA	NA	NA	NA	NA	NA	NA	NA	NA	NA	NA	NA	NA	NA	NA	NA	NA	NA	NA	NA	NA	NA	NA	NA	NA	NA	NA	NA	NA	NA	NA	NA	NA	NA	NA	NA	NA	NA	NA	NA	NA	NA
120	CDH15	1013_at	1013	7.0527	6.60245	0.00259085	-0.0227544	0.017532	0.236452	-1.27721	-0.0693968	0.127674	0.000630308	-0.000851414	0.0892891	7.33882	0.0339876	-0.319922	0.247543	1.8596	-3.60777	-0.683258	0.985806	0.275405	-0.376222	1.58492	3.48e-09	0.973039	0.750529	0.80563	0.069581	0.000779904	0.497996	0.329574	0.784284	0.708545	0.120086	1.23e-08	0.999864	0.999674	0.99979	0.262456	0.00609206	0.999844	0.697567	0.999021	0.928056	0.960692	7390.83
120	LOC100130172	100130172_at	100130172	NA	NA	NA	NA	NA	NA	NA	NA	NA	NA	NA	NA	NA	NA	NA	NA	NA	NA	NA	NA	NA	NA	NA	NA	NA	NA	NA	NA	NA	NA	NA	NA	NA	NA	NA	NA	NA	NA	NA	NA	NA	NA	NA	NA	NA	NA
121	PP2672	100130249_at	100130249	NA	NA	NA	NA	NA	NA	NA	NA	NA	NA	NA	NA	NA	NA	NA	NA	NA	NA	NA	NA	NA	NA	NA	NA	NA	NA	NA	NA	NA	NA	NA	NA	NA	NA	NA	NA	NA	NA	NA	NA	NA	NA	NA	NA	NA	NA
121	PDIA6	10130_at	10130	7.16842	4.92508	0.0488158	-0.0322104	0.0160589	0.199831	1.20238	0.0355063	0.0459277	-0.00217464	0.0028439	0.0181505	5.23796	0.612727	-0.433314	0.216952	1.50372	3.24971	0.334487	0.339306	-0.90915	1.20239	0.308267	4.29e-06	0.543185	0.666886	0.82924	0.139738	0.00220677	0.739588	0.73598	0.368183	0.235589	0.759322	7.93e-06	0.999864	0.999674	0.99979	0.379737	0.0112789	0.999844	0.906694	0.999021	0.784148	0.978442	6990.03
122	TRAP1	10131_at	10131	8.81426	6.51013	0.00768785	-0.000930234	-0.0180191	0.201751	1.11234	0.162993	-0.189684	0.00216574	0.00267681	-0.114065	5.74656	0.0800904	-0.0103865	-0.202045	1.26006	2.49522	1.27442	-1.1631	0.751487	0.939329	-1.6079	7.74e-07	0.936525	0.99176	0.840805	0.214237	0.0163792	0.209149	0.251007	0.456327	0.352647	0.114952	1.64e-06	0.999864	0.999674	0.99979	0.474227	0.0439727	0.999844	0.636019	0.999021	0.824188	0.960692	7279.84
122	LOC100130264	100130264_at	100130264	NA	NA	NA	NA	NA	NA	NA	NA	NA	NA	NA	NA	NA	NA	NA	NA	NA	NA	NA	NA	NA	NA	NA	NA	NA	NA	NA	NA	NA	NA	NA	NA	NA	NA	NA	NA	NA	NA	NA	NA	NA	NA	NA	NA	NA	NA
123	OPTN	10133_at	10133	7.19957	2.79873	0.0347835	0.0437834	0.159935	0.423947	2.11661	0.220468	-0.288643	0.000578952	-0.000895778	-0.126123	2.26543	0.332293	0.448288	1.64449	2.42805	4.35396	1.58074	-1.623	0.184218	-0.288253	-1.63032	0.028418	0.741233	0.656127	0.107143	0.0193018	7.77e-05	0.12104	0.111674	0.854682	0.774496	0.110114	0.0312946	0.999864	0.999674	0.938162	0.1258	0.00199653	0.999844	0.463106	0.999021	0.942932	0.960692	4087.79
123	LOC100130268	100130268_at	100130268	NA	NA	NA	NA	NA	NA	NA	NA	NA	NA	NA	NA	NA	NA	NA	NA	NA	NA	NA	NA	NA	NA	NA	NA	NA	NA	NA	NA	NA	NA	NA	NA	NA	NA	NA	NA	NA	NA	NA	NA	NA	NA	NA	NA	NA	NA
124	TFAP2A-AS1	100130275_at	100130275	NA	NA	NA	NA	NA	NA	NA	NA	NA	NA	NA	NA	NA	NA	NA	NA	NA	NA	NA	NA	NA	NA	NA	NA	NA	NA	NA	NA	NA	NA	NA	NA	NA	NA	NA	NA	NA	NA	NA	NA	NA	NA	NA	NA	NA	NA
124	BCAP31	10134_at	10134	10.5185	9.96612	-0.0502368	-0.0409557	-0.0695469	0.00617155	0.52733	0.0871824	-0.0588101	0.00137022	0.00234879	-0.0438555	11.2825	-0.671212	-0.586479	-1.00013	0.0494346	1.51711	0.874246	-0.462488	0.609776	1.05708	-0.792855	1.26e-14	0.505565	0.560526	0.322671	0.960795	0.136333	0.386692	0.645992	0.545121	0.296196	0.432082	2.24e-13	0.999864	0.999674	0.988095	0.983805	0.218107	0.999844	0.869085	0.999021	0.805074	0.960692	17049.6
125	LOC100130331	100130331_at	100130331	NA	NA	NA	NA	NA	NA	NA	NA	NA	NA	NA	NA	NA	NA	NA	NA	NA	NA	NA	NA	NA	NA	NA	NA	NA	NA	NA	NA	NA	NA	NA	NA	NA	NA	NA	NA	NA	NA	NA	NA	NA	NA	NA	NA	NA	NA
125	NAMPT	10135_at	10135	3.00269	3.3182	0.0749457	0.0335477	0.0357107	0.0796913	-1.06188	-0.166781	-0.0541077	-0.000175295	0.00150155	0.047543	2.4347	0.649004	0.31136	0.332843	0.413723	-1.98004	-1.08396	-0.275785	-0.0505603	0.437992	0.557082	0.0189926	0.519681	0.756985	0.74082	0.68107	0.0539221	0.284236	0.783994	0.959903	0.663517	0.580271	0.021288	0.999864	0.999674	0.99979	0.85206	0.106832	0.999844	0.927623	0.999021	0.918516	0.965451	584.26
126	RBM12	10137_at	10137	4.71539	3.45434	0.0525972	-0.0211215	0.0355835	0.0590242	0.878035	-0.0322302	-0.118518	0.00148921	0.00239134	0.065904	4.17753	0.750715	-0.3231	0.54664	0.505057	2.69849	-0.345257	-0.995648	0.707958	1.14968	1.27279	0.000135993	0.456787	0.748138	0.587365	0.616018	0.00981605	0.731533	0.32482	0.482674	0.256433	0.209723	0.000196801	0.999864	0.999674	0.992221	0.812772	0.0307855	0.999844	0.693686	0.999021	0.790838	0.960692	3911.66
126	NAP1L1P3	100130335_at	100130335	NA	NA	NA	NA	NA	NA	NA	NA	NA	NA	NA	NA	NA	NA	NA	NA	NA	NA	NA	NA	NA	NA	NA	NA	NA	NA	NA	NA	NA	NA	NA	NA	NA	NA	NA	NA	NA	NA	NA	NA	NA	NA	NA	NA	NA	NA
127	YAF2	10138_at	10138	3.81551	1.78436	0.0532542	0.0117243	0.0415803	0.216352	0.81263	-0.01262	0.00527714	-0.000250255	0.000311005	-0.0241767	2.2001	0.774949	0.182855	0.651248	1.88747	2.54629	-0.137831	0.0451989	-0.121295	0.152444	-0.476045	0.0330505	0.44248	0.855745	0.518245	0.0656493	0.0144323	0.890998	0.964152	0.904005	0.879528	0.636378	0.0361863	0.999864	0.999674	0.988095	0.254572	0.0402513	0.999844	0.988544	0.999021	0.971199	0.971056	2662.39
127	LOC100130357	100130357_at	100130357	NA	NA	NA	NA	NA	NA	NA	NA	NA	NA	NA	NA	NA	NA	NA	NA	NA	NA	NA	NA	NA	NA	NA	NA	NA	NA	NA	NA	NA	NA	NA	NA	NA	NA	NA	NA	NA	NA	NA	NA	NA	NA	NA	NA	NA	NA
128	LINC02593	100130417_at	100130417	NA	NA	NA	NA	NA	NA	NA	NA	NA	NA	NA	NA	NA	NA	NA	NA	NA	NA	NA	NA	NA	NA	NA	NA	NA	NA	NA	NA	NA	NA	NA	NA	NA	NA	NA	NA	NA	NA	NA	NA	NA	NA	NA	NA	NA	NA
128	ARFRP1	10139_at	10139	9.29568	9.05203	-0.0160565	0.0204344	0.0236184	0.127315	-0.592299	0.0598717	0.180856	7.85e-06	-0.00217508	-0.0455873	11.4614	-0.239938	0.327273	0.379874	1.14058	-1.90584	0.671486	1.59071	0.00390534	-1.09484	-0.921774	7.49e-15	0.811483	0.745001	0.705851	0.260163	0.0631627	0.505392	0.118775	0.996902	0.279496	0.361632	1.43e-13	0.999864	0.999674	0.997322	0.527524	0.119837	0.999844	0.474632	0.999971	0.801488	0.960692	16657.3
129	CDH16	1014_at	1014	6.28568	8.07539	0.0630875	-0.145681	-0.00924089	-0.080183	-1.42256	-0.0710279	-0.0984443	-0.00155496	-0.0023379	0.148293	6.84765	0.631363	-1.56256	-0.0995382	-0.481078	-3.06551	-0.533497	-0.579878	-0.518317	-0.788108	2.00812	1.84e-08	0.531043	0.125261	0.921159	0.632825	0.00369149	0.596352	0.56493	0.606812	0.434824	0.0507423	5.5e-08	0.999864	0.999674	0.99979	0.824439	0.0157241	0.999844	0.830163	0.999021	0.85424	0.960692	3417.2
130	TOB1	10140_at	10140	6.77125	10.467	0.105803	0.241318	-0.115203	-0.620698	0.217729	-0.139221	0.0642623	-0.000695267	-0.00186046	0.0677733	5.98712	0.714248	1.74599	-0.837057	-2.51206	0.316494	-0.705382	0.25534	-0.156331	-0.423055	0.619074	3.42e-07	0.478815	0.0877344	0.407046	0.015712	0.753112	0.484259	0.799641	0.876481	0.674299	0.539033	7.76e-07	0.999864	0.999674	0.988095	0.110944	0.815792	0.999844	0.933955	0.999021	0.92075	0.962158	1805.19
131	LINC01587	10141_at	10141	2.95666	1.96537	0.0433165	-0.0508438	0.0144651	0.249658	-0.745541	-0.0236081	0.10008	-0.000703741	0.00185329	0.0796185	2.52194	0.655995	-0.825248	0.235782	2.26669	-2.43117	-0.268334	0.892083	-0.354977	0.945398	1.63152	0.0153327	0.515215	0.413646	0.814687	0.0283351	0.0191563	0.789686	0.377161	0.724288	0.349576	0.109859	0.017306	0.999864	0.999674	0.99979	0.160337	0.0492351	0.999844	0.729631	0.999021	0.822959	0.960692	1732.66
131	LOC100130452	100130452_at	100130452	NA	NA	NA	NA	NA	NA	NA	NA	NA	NA	NA	NA	NA	NA	NA	NA	NA	NA	NA	NA	NA	NA	NA	NA	NA	NA	NA	NA	NA	NA	NA	NA	NA	NA	NA	NA	NA	NA	NA	NA	NA	NA	NA	NA	NA	NA
132	AKAP9	10142_at	10142	5.72246	4.82284	-0.0416743	0.058003	-0.0234743	-0.07114	1.62813	-0.00429128	-0.146507	-0.000952715	0.00164428	-0.00300158	3.25319	-0.331766	0.494896	-0.201139	-0.339528	2.79094	-0.02564	-0.686486	-0.25262	0.440925	-0.032333	0.00218511	0.741628	0.623115	0.841509	0.735814	0.00772099	0.979659	0.495979	0.801729	0.661408	0.974352	0.00269196	0.999864	0.999674	0.99979	0.88209	0.0259714	0.999844	0.797838	0.999021	0.918516	0.996491	1792.47
132	CAND1.11	100130460_at	100130460	NA	NA	NA	NA	NA	NA	NA	NA	NA	NA	NA	NA	NA	NA	NA	NA	NA	NA	NA	NA	NA	NA	NA	NA	NA	NA	NA	NA	NA	NA	NA	NA	NA	NA	NA	NA	NA	NA	NA	NA	NA	NA	NA	NA	NA	NA
133	FAM13A	10144_at	10144	5.93295	5.62511	-0.0123527	0.0601947	0.0597815	0.0435318	0.0929405	0.0197027	0.000837555	-0.00069594	-0.00155524	0.021165	7.50034	-0.194388	1.01523	1.01254	0.410687	0.314926	0.232702	0.00775766	-0.36477	-0.824385	0.450669	2.02e-09	0.846759	0.3155	0.316768	0.683278	0.754294	0.817063	0.993845	0.717016	0.41413	0.654423	7.57e-09	0.999864	0.999674	0.988095	0.852826	0.816659	0.999844	0.99803	0.999021	0.847926	0.971056	7524.71
133	WAKMAR2	100130476_at	100130476	NA	NA	NA	NA	NA	NA	NA	NA	NA	NA	NA	NA	NA	NA	NA	NA	NA	NA	NA	NA	NA	NA	NA	NA	NA	NA	NA	NA	NA	NA	NA	NA	NA	NA	NA	NA	NA	NA	NA	NA	NA	NA	NA	NA	NA	NA
134	TMEM221	100130519_at	100130519	NA	NA	NA	NA	NA	NA	NA	NA	NA	NA	NA	NA	NA	NA	NA	NA	NA	NA	NA	NA	NA	NA	NA	NA	NA	NA	NA	NA	NA	NA	NA	NA	NA	NA	NA	NA	NA	NA	NA	NA	NA	NA	NA	NA	NA	NA
134	G3BP1	10146_at	10146	5.66308	6.67323	0.0205868	0.0219145	-0.0413211	-0.241936	1.0632	-0.205384	-0.138307	-0.00664133	-0.00315058	0.0629857	4.8843	0.177833	0.202887	-0.384181	-1.25291	1.97759	-1.33155	-0.703199	-1.91082	-0.916724	0.736201	1.39e-05	0.859663	0.840151	0.70268	0.2168	0.0542074	0.189809	0.485605	0.0625027	0.364243	0.465483	2.35e-05	0.999864	0.999674	0.996613	0.47706	0.107248	0.999844	0.792192	0.999021	0.827722	0.960692	2066.96
135	PARD6G-AS1	100130522_at	100130522	NA	NA	NA	NA	NA	NA	NA	NA	NA	NA	NA	NA	NA	NA	NA	NA	NA	NA	NA	NA	NA	NA	NA	NA	NA	NA	NA	NA	NA	NA	NA	NA	NA	NA	NA	NA	NA	NA	NA	NA	NA	NA	NA	NA	NA	NA
135	SUGP2	10147_at	10147	10.2492	9.83392	0.0455968	-0.0175064	0.103046	0.00607472	0.414769	0.159424	-0.229156	0.00109244	-0.000671456	-0.0732459	11.2159	0.613761	-0.252558	1.49293	0.0490219	1.20218	1.61059	-1.81554	0.489781	-0.304444	-1.33407	1.54e-14	0.542507	0.801776	0.142533	0.961122	0.235672	0.11436	0.0762022	0.626702	0.762213	0.188986	2.63e-13	0.999864	0.999674	0.945386	0.983957	0.333261	0.999844	0.404724	0.999021	0.939978	0.960692	16431.1
136	ADGRG2	10149_at	10149	3.31304	4.41588	-0.00655838	-0.0148423	-0.0140617	-0.0213957	-0.996276	-0.236869	-0.0717718	-0.000743899	-0.0030691	0.0227874	5.18003	-0.0907966	-0.220229	-0.209532	-0.177581	-2.96995	-2.4612	-0.58484	-0.343026	-1.43123	0.426874	5.21e-06	0.928063	0.826703	0.834992	0.85986	0.00479201	0.0178049	0.561618	0.733199	0.15937	0.671535	9.47e-06	0.999864	0.999674	0.99979	0.942207	0.0185246	0.999844	0.82793	0.999021	0.759953	0.971056	1817.33
136	LOC100130548	100130548_at	100130548	NA	NA	NA	NA	NA	NA	NA	NA	NA	NA	NA	NA	NA	NA	NA	NA	NA	NA	NA	NA	NA	NA	NA	NA	NA	NA	NA	NA	NA	NA	NA	NA	NA	NA	NA	NA	NA	NA	NA	NA	NA	NA	NA	NA	NA	NA
137	NFYC-AS1	100130557_at	100130557	NA	NA	NA	NA	NA	NA	NA	NA	NA	NA	NA	NA	NA	NA	NA	NA	NA	NA	NA	NA	NA	NA	NA	NA	NA	NA	NA	NA	NA	NA	NA	NA	NA	NA	NA	NA	NA	NA	NA	NA	NA	NA	NA	NA	NA	NA
137	CDH17	1015_at	1015	3.28909	3.56109	0.0579173	0.0282519	0.0182729	0.0780077	-1.06151	0.00541787	0.207571	0.00382443	-0.00398501	0.0794666	4.57228	0.877637	0.458833	0.298026	0.708667	-3.4636	0.0616172	1.85133	1.93025	-2.03405	1.62938	3.85e-05	0.384868	0.648594	0.767075	0.482238	0.00119265	0.951144	0.0707854	0.0599828	0.0479514	0.110312	6.07e-05	0.999864	0.999674	0.99979	0.71752	0.0077609	0.999844	0.388966	0.999021	0.700869	0.960692	2146.32
138	MBNL2	10150_at	10150	2.97438	-0.0443249	0.0857155	0.226766	-0.0117935	0.273279	1.48599	-0.0768077	-0.103192	0.000875016	0.0019873	-0.159709	-0.0375745	0.857556	2.43154	-0.126995	1.63911	3.20122	-0.576733	-0.607658	0.291581	0.669717	-2.16205	0.970195	0.395746	0.019139	0.899518	0.108264	0.00253046	0.567034	0.546512	0.771966	0.506509	0.036047	0.971104	0.999864	0.999674	0.99979	0.329052	0.0123441	0.999844	0.820883	0.999021	0.877491	0.960692	767.18
138	LINC00910	100130581_at	100130581	NA	NA	NA	NA	NA	NA	NA	NA	NA	NA	NA	NA	NA	NA	NA	NA	NA	NA	NA	NA	NA	NA	NA	NA	NA	NA	NA	NA	NA	NA	NA	NA	NA	NA	NA	NA	NA	NA	NA	NA	NA	NA	NA	NA	NA	NA
139	PRR32	100130613_at	100130613	NA	NA	NA	NA	NA	NA	NA	NA	NA	NA	NA	NA	NA	NA	NA	NA	NA	NA	NA	NA	NA	NA	NA	NA	NA	NA	NA	NA	NA	NA	NA	NA	NA	NA	NA	NA	NA	NA	NA	NA	NA	NA	NA	NA	NA	NA
139	ABI2	10152_at	10152	5.20877	3.34704	0.0500138	0.033114	-0.0717375	0.199616	0.852231	-0.00954621	-0.113379	-0.000820007	-0.000554963	-0.0656861	3.65122	0.643909	0.456925	-0.994079	1.54074	2.36259	-0.0922428	-0.859164	-0.351635	-0.240671	-1.1443	0.000685157	0.522949	0.649954	0.325575	0.130483	0.0225957	0.92692	0.394868	0.726776	0.810919	0.258635	0.000901212	0.999864	0.999674	0.988095	0.365702	0.0556338	0.999844	0.741929	0.999021	0.952568	0.960692	3883.8
140	CEBPZ	10153_at	10153	6.0759	5.2858	0.112246	0.115785	0.00575134	0.062695	0.215378	0.170966	0.22243	0.00187048	0.00198389	0.00830222	8.28918	2.07745	2.29674	0.114569	0.695648	0.858333	2.37484	2.42305	1.15306	1.2368	0.207914	1.46e-10	0.0435787	0.0264103	0.909304	0.490277	0.395322	0.021943	0.0195373	0.255059	0.222667	0.836247	7.38e-10	0.999864	0.999674	0.99979	0.723319	0.501981	0.999844	0.241115	0.999021	0.781257	0.981563	10917.8
141	LOC100130683	100130683_at	100130683	NA	NA	NA	NA	NA	NA	NA	NA	NA	NA	NA	NA	NA	NA	NA	NA	NA	NA	NA	NA	NA	NA	NA	NA	NA	NA	NA	NA	NA	NA	NA	NA	NA	NA	NA	NA	NA	NA	NA	NA	NA	NA	NA	NA	NA	NA
141	PLXNC1	10154_at	10154	6.66553	9.59465	-0.000296078	-0.0342461	0.078995	-0.61837	1.44625	-0.0361822	-0.653032	-0.00433717	-0.000957597	-0.0943549	5.72031	-0.00208331	-0.258261	0.598256	-2.60852	2.19123	-0.191077	-2.70453	-1.01647	-0.226963	-0.898346	8.46e-07	0.998347	0.7974	0.552711	0.0123464	0.0337289	0.849337	0.00966442	0.314917	0.821495	0.37385	1.78e-06	0.999864	0.999674	0.992221	0.0974277	0.0751867	0.999844	0.185292	0.999021	0.955208	0.960692	1900.68
142	TRIM28	10155_at	10155	9.20522	6.90888	-0.0282902	-0.0521012	-0.0624351	0.259512	0.797077	0.0773939	0.0134771	0.000977757	0.000939254	-0.0543691	7.62179	-0.368335	-0.727033	-0.874936	2.02564	2.23462	0.756276	0.103279	0.424012	0.411922	-0.957836	1.34e-09	0.714375	0.471024	0.386321	0.048842	0.0305259	0.453481	0.918207	0.673606	0.68238	0.343336	5.23e-09	0.999864	0.999674	0.988095	0.216754	0.0698613	0.999844	0.974569	0.999021	0.923023	0.960692	12400.5
142	LOC100130691	100130691_at	100130691	NA	NA	NA	NA	NA	NA	NA	NA	NA	NA	NA	NA	NA	NA	NA	NA	NA	NA	NA	NA	NA	NA	NA	NA	NA	NA	NA	NA	NA	NA	NA	NA	NA	NA	NA	NA	NA	NA	NA	NA	NA	NA	NA	NA	NA	NA
143	AASS	10157_at	10157	3.27151	2.59932	-0.0402704	-0.016096	-0.100703	0.216223	-0.644933	0.00321534	-0.052756	-0.000664917	-0.00174219	-0.0414596	2.94847	-0.539114	-0.230947	-1.45103	1.73538	-1.85911	0.0323064	-0.415696	-0.296485	-0.785622	-0.751019	0.00507846	0.592504	0.818417	0.153806	0.0896151	0.0696513	0.974373	0.679636	0.768243	0.436264	0.456606	0.00602469	0.999864	0.999674	0.959994	0.298162	0.129167	0.999844	0.885746	0.999021	0.85424	0.960692	1657.11
143	TP53TG3HP	100130700_at	100130700	NA	NA	NA	NA	NA	NA	NA	NA	NA	NA	NA	NA	NA	NA	NA	NA	NA	NA	NA	NA	NA	NA	NA	NA	NA	NA	NA	NA	NA	NA	NA	NA	NA	NA	NA	NA	NA	NA	NA	NA	NA	NA	NA	NA	NA	NA
144	PDZK1IP1	10158_at	10158	5.70762	5.8302	0.0478325	-0.0405735	-0.00507738	0.077332	-0.788186	-0.101114	-0.0518583	0.00134611	-0.000462978	0.0382812	5.88086	0.569427	-0.517675	-0.0650571	0.551915	-2.02041	-0.903425	-0.363365	0.533746	-0.185652	0.616642	4.91e-07	0.571938	0.607257	0.948421	0.583776	0.049402	0.371179	0.718058	0.596181	0.853563	0.540622	1.08e-06	0.999864	0.999674	0.99979	0.790832	0.100198	0.999844	0.900442	0.999021	0.964687	0.962386	3985.86
144	ATP6V1FNB	100130705_at	100130705	NA	NA	NA	NA	NA	NA	NA	NA	NA	NA	NA	NA	NA	NA	NA	NA	NA	NA	NA	NA	NA	NA	NA	NA	NA	NA	NA	NA	NA	NA	NA	NA	NA	NA	NA	NA	NA	NA	NA	NA	NA	NA	NA	NA	NA	NA
145	ATP6AP2	10159_at	10159	7.4319	1.85225	-0.0782623	0.0361535	0.080566	0.4672	3.33174	0.0395217	-0.461486	-0.00336317	0.00458816	-0.143075	0.976914	-0.487154	0.241192	0.539766	1.74347	4.46562	0.184636	-1.69076	-0.697274	0.962005	-1.20506	0.333908	0.628547	0.810517	0.592057	0.0881776	5.43e-05	0.854356	0.0978968	0.489269	0.341261	0.234567	0.342767	0.999864	0.999674	0.992221	0.294995	0.00176001	0.999844	0.437949	0.999021	0.82127	0.960692	1850.61
145	HDHD5-AS1	100130717_at	100130717	NA	NA	NA	NA	NA	NA	NA	NA	NA	NA	NA	NA	NA	NA	NA	NA	NA	NA	NA	NA	NA	NA	NA	NA	NA	NA	NA	NA	NA	NA	NA	NA	NA	NA	NA	NA	NA	NA	NA	NA	NA	NA	NA	NA	NA	NA
146	CDH18	1016_at	1016	7.82979	6.90632	0.0460249	0.0455894	0.26305	-0.0580918	1.75064	0.114192	-0.785608	-0.00336141	-0.00163471	-0.0554051	4.39838	0.345936	0.367254	2.12806	-0.261768	2.83334	0.644177	-3.47552	-0.841523	-0.413875	-0.563489	6.74e-05	0.731026	0.715175	0.0389235	0.794712	0.00690603	0.522777	0.00115184	0.404568	0.680959	0.575939	0.000102322	0.999864	0.999674	0.917697	0.912824	0.02405	0.999844	0.0871624	0.999021	0.922901	0.965451	2993.05
146	LRRC70	100130733_at	100130733	NA	NA	NA	NA	NA	NA	NA	NA	NA	NA	NA	NA	NA	NA	NA	NA	NA	NA	NA	NA	NA	NA	NA	NA	NA	NA	NA	NA	NA	NA	NA	NA	NA	NA	NA	NA	NA	NA	NA	NA	NA	NA	NA	NA	NA	NA
147	FARP1	10160_at	10160	7.37715	9.93307	-0.12003	-0.047391	0.0939596	-0.458203	0.612653	-0.00858827	0.0847217	-0.00437707	-0.000950596	0.0359922	7.81497	-1.11453	-0.471625	0.939037	-2.55069	1.22493	-0.0598513	0.463027	-1.35371	-0.297319	0.452212	7.05e-10	0.271054	0.639506	0.352796	0.014275	0.227064	0.952543	0.645608	0.182685	0.767611	0.65332	2.96e-09	0.999864	0.999674	0.988095	0.104419	0.323766	0.999844	0.869085	0.999021	0.940391	0.971056	4052.14
147	AGAP2-AS1	100130776_at	100130776	NA	NA	NA	NA	NA	NA	NA	NA	NA	NA	NA	NA	NA	NA	NA	NA	NA	NA	NA	NA	NA	NA	NA	NA	NA	NA	NA	NA	NA	NA	NA	NA	NA	NA	NA	NA	NA	NA	NA	NA	NA	NA	NA	NA	NA	NA
148	LPCAT3	10162_at	10162	4.10488	7.06583	-0.0661218	0.124879	0.0385197	-0.58088	0.737559	-0.0304742	0.0571665	-0.00187618	0.00451972	-0.0851783	4.49853	-0.496832	1.00567	0.311522	-2.61667	1.19332	-0.171856	0.252823	-0.469547	1.14394	-0.866016	4.89e-05	0.62176	0.320029	0.756863	0.0120946	0.239084	0.864332	0.801573	0.640978	0.258784	0.39114	7.57e-05	0.999864	0.999674	0.99979	0.0964749	0.337194	0.999844	0.93461	0.999021	0.792179	0.960692	822.777
148	USP3-AS1	100130855_at	100130855	NA	NA	NA	NA	NA	NA	NA	NA	NA	NA	NA	NA	NA	NA	NA	NA	NA	NA	NA	NA	NA	NA	NA	NA	NA	NA	NA	NA	NA	NA	NA	NA	NA	NA	NA	NA	NA	NA	NA	NA	NA	NA	NA	NA	NA	NA
149	LOC100130872	100130872_at	100130872	NA	NA	NA	NA	NA	NA	NA	NA	NA	NA	NA	NA	NA	NA	NA	NA	NA	NA	NA	NA	NA	NA	NA	NA	NA	NA	NA	NA	NA	NA	NA	NA	NA	NA	NA	NA	NA	NA	NA	NA	NA	NA	NA	NA	NA	NA
149	SLC25A13	10165_at	10165	4.22962	3.97587	-0.065521	0.0587471	-0.112599	0.110149	-0.538971	0.0222024	0.151251	0.000232451	0.00111298	-0.0160389	3.89295	-0.757155	0.727596	-1.40048	0.763103	-1.34112	0.192562	1.02875	0.0894699	0.433229	-0.25079	0.000329469	0.452959	0.470683	0.168323	0.449441	0.186708	0.848181	0.309171	0.929111	0.666947	0.803134	0.000451417	0.999864	0.999674	0.977142	0.694886	0.278289	0.999844	0.682251	0.999021	0.918516	0.978902	2062.97
150	CDK2	1017_at	1017	6.72248	6.63245	0.0296889	-0.00673115	0.0320361	0.137009	-0.960306	0.0736049	0.166775	0.00107268	-0.00155067	0.00553696	8.68443	0.458795	-0.111484	0.53285	1.26932	-3.19544	0.853687	1.51693	0.552122	-0.80718	0.115778	4e-11	0.648621	0.911735	0.596796	0.210943	0.00257193	0.397864	0.136377	0.583635	0.423869	0.908351	2.37e-10	0.999864	0.999674	0.992221	0.470972	0.0124879	0.999844	0.4979	0.999021	0.851376	0.994406	9317.54
150	PSORS1C3	100130889_at	100130889	NA	NA	NA	NA	NA	NA	NA	NA	NA	NA	NA	NA	NA	NA	NA	NA	NA	NA	NA	NA	NA	NA	NA	NA	NA	NA	NA	NA	NA	NA	NA	NA	NA	NA	NA	NA	NA	NA	NA	NA	NA	NA	NA	NA	NA	NA
151	SORBS3	10174_at	10174	8.10987	10.6417	-0.0265955	0.0105676	-0.0566806	-0.321157	-0.84173	-0.195906	0.177677	0.00315347	0.00078885	0.0577387	13.7479	-0.405502	0.172687	-0.930166	-2.93563	-2.76347	-2.24182	1.59451	1.60145	0.40514	1.1912	1.33e-17	0.687057	0.863682	0.357319	0.00525724	0.00829568	0.0300215	0.117922	0.116373	0.687321	0.239909	7.86e-16	0.999864	0.999674	0.988095	0.0589155	0.0273253	0.999844	0.474112	0.999021	0.924644	0.960692	13201.6
151	TSTD3	100130890_at	100130890	NA	NA	NA	NA	NA	NA	NA	NA	NA	NA	NA	NA	NA	NA	NA	NA	NA	NA	NA	NA	NA	NA	NA	NA	NA	NA	NA	NA	NA	NA	NA	NA	NA	NA	NA	NA	NA	NA	NA	NA	NA	NA	NA	NA	NA	NA
152	CNIH1	10175_at	10175	7.21797	5.30246	0.104035	0.112409	0.135766	0.0964032	1.70434	-0.0965091	-0.101256	-0.00530531	0.00249326	-0.00142946	3.52103	0.815323	0.944167	1.1452	0.452939	2.8761	-0.567656	-0.467067	-1.38485	0.658176	-0.0151584	0.00100793	0.419243	0.350197	0.258267	0.6528	0.00616554	0.57313	0.642737	0.173024	0.513826	0.987974	0.00130193	0.999864	0.999674	0.988095	0.834787	0.0221771	0.999844	0.867706	0.999021	0.879659	0.997477	2763.55
152	VAC14-AS1	100130894_at	100130894	NA	NA	NA	NA	NA	NA	NA	NA	NA	NA	NA	NA	NA	NA	NA	NA	NA	NA	NA	NA	NA	NA	NA	NA	NA	NA	NA	NA	NA	NA	NA	NA	NA	NA	NA	NA	NA	NA	NA	NA	NA	NA	NA	NA	NA	NA
153	TENM1	10178_at	10178	5.8498	4.50262	-0.0264342	-0.078191	-0.0851961	-0.109115	2.8837	0.113756	-0.219434	-0.00985051	0.0038063	0.036364	2.65571	-0.184009	-0.583349	-0.638311	-0.455359	4.32234	0.594312	-0.899056	-2.28387	0.892483	0.342512	0.010953	0.854845	0.562612	0.526552	0.651071	8.6e-05	0.555322	0.373476	0.0272198	0.376949	0.733583	0.0125498	0.999864	0.999674	0.989023	0.833694	0.00204869	0.999844	0.727636	0.952561	0.837149	0.978442	1433.93
153	RPL22P22	100130922_at	100130922	NA	NA	NA	NA	NA	NA	NA	NA	NA	NA	NA	NA	NA	NA	NA	NA	NA	NA	NA	NA	NA	NA	NA	NA	NA	NA	NA	NA	NA	NA	NA	NA	NA	NA	NA	NA	NA	NA	NA	NA	NA	NA	NA	NA	NA	NA
154	SMIM6	100130933_at	100130933	NA	NA	NA	NA	NA	NA	NA	NA	NA	NA	NA	NA	NA	NA	NA	NA	NA	NA	NA	NA	NA	NA	NA	NA	NA	NA	NA	NA	NA	NA	NA	NA	NA	NA	NA	NA	NA	NA	NA	NA	NA	NA	NA	NA	NA	NA
154	RBM6	10180_at	10180	6.40773	8.3883	0.00666245	0.0955456	0.0508799	-0.352805	0.0977904	0.0192198	-0.130576	0.00110987	0.0024818	-0.0504018	7.03739	0.0659674	1.01392	0.542228	-2.09425	0.208491	0.142827	-0.76097	0.366024	0.827728	-0.675264	9.65e-09	0.9477	0.316116	0.590374	0.0419823	0.835799	0.887073	0.450701	0.716086	0.412254	0.503012	3.07e-08	0.999864	0.999674	0.992221	0.198657	0.880922	0.999844	0.774331	0.999021	0.847839	0.960692	3475.53
155	LOC100130950	100130950_at	100130950	NA	NA	NA	NA	NA	NA	NA	NA	NA	NA	NA	NA	NA	NA	NA	NA	NA	NA	NA	NA	NA	NA	NA	NA	NA	NA	NA	NA	NA	NA	NA	NA	NA	NA	NA	NA	NA	NA	NA	NA	NA	NA	NA	NA	NA	NA
155	RBM5	10181_at	10181	7.43112	5.41515	-0.140766	-0.027143	-0.0460881	0.236683	1.01922	0.0178789	0.0784189	-0.00304709	-0.00269746	-0.116108	4.69309	-1.43981	-0.297552	-0.507382	1.45135	2.24475	0.137251	0.472104	-1.03808	-0.929365	-1.60695	2.6e-05	0.15694	0.767434	0.614399	0.153718	0.0298177	0.891454	0.639166	0.304855	0.357729	0.11516	4.22e-05	0.999864	0.999674	0.993428	0.401233	0.0687438	0.999844	0.866029	0.999021	0.826631	0.960692	4988.49
156	LHFPL2	10184_at	10184	6.85164	7.36928	0.0265857	0.0653278	-0.094953	-0.228926	1.26145	0.0765523	-0.0877245	-0.00479641	0.00326171	-0.0442116	5.58938	0.237982	0.626748	-0.914839	-1.22854	2.43144	0.514305	-0.462197	-1.43005	0.983482	-0.535505	1.32e-06	0.812991	0.534036	0.365221	0.225721	0.0191438	0.609591	0.646199	0.159706	0.330703	0.594975	2.66e-06	0.999864	0.999674	0.988095	0.487749	0.049231	0.999844	0.869085	0.999021	0.820626	0.969801	3248.27
156	SYCE1L	100130958_at	100130958	NA	NA	NA	NA	NA	NA	NA	NA	NA	NA	NA	NA	NA	NA	NA	NA	NA	NA	NA	NA	NA	NA	NA	NA	NA	NA	NA	NA	NA	NA	NA	NA	NA	NA	NA	NA	NA	NA	NA	NA	NA	NA	NA	NA	NA	NA
157	LOC100130964	100130964_at	100130964	NA	NA	NA	NA	NA	NA	NA	NA	NA	NA	NA	NA	NA	NA	NA	NA	NA	NA	NA	NA	NA	NA	NA	NA	NA	NA	NA	NA	NA	NA	NA	NA	NA	NA	NA	NA	NA	NA	NA	NA	NA	NA	NA	NA	NA	NA
157	TNK2	10188_at	10188	8.95298	9.99652	-0.157465	-0.110697	-0.109997	-0.217394	0.281249	0.0112234	-0.237364	0.000851108	0.0057063	-0.068254	14.2013	-2.64009	-1.98917	-1.98497	-2.18515	1.01537	0.14123	-2.3424	0.475292	3.22266	-1.54844	4.1e-18	0.0113972	0.052869	0.0533508	0.0342008	0.315436	0.888328	0.0237089	0.63691	0.00238213	0.12862	3.34e-16	0.999864	0.999674	0.917697	0.176494	0.419571	0.999844	0.26339	0.999021	0.603993	0.960692	19452.6
158	CDK4	1019_at	1019	7.07178	7.1004	-0.0121964	0.0232537	-0.043168	0.0830244	-0.452093	-0.100377	0.273424	-0.00130983	-0.00440074	0.0391854	10.3992	-0.210816	0.430789	-0.803111	0.860353	-1.68266	-1.30218	2.78176	-0.754101	-2.56226	0.916493	1.78e-13	0.833996	0.668707	0.426192	0.39422	0.0994657	0.199573	0.0079087	0.454772	0.0138683	0.364363	2.08e-12	0.999864	0.999674	0.988095	0.64814	0.170789	0.999844	0.171643	0.999021	0.69619	0.960692	12900
158	C6orf99	100130967_at	100130967	NA	NA	NA	NA	NA	NA	NA	NA	NA	NA	NA	NA	NA	NA	NA	NA	NA	NA	NA	NA	NA	NA	NA	NA	NA	NA	NA	NA	NA	NA	NA	NA	NA	NA	NA	NA	NA	NA	NA	NA	NA	NA	NA	NA	NA	NA
159	TXNDC9	10190_at	10190	3.95691	1.3156	0.076134	0.0419385	0.0604495	0.268823	1.03633	-0.0509674	-0.14428	0.000897516	0.0023433	-0.0640844	1.3146	0.897857	0.530079	0.767293	1.90061	2.63162	-0.451116	-1.00149	0.352542	0.930853	-1.02261	0.195399	0.374108	0.5987	0.446971	0.0638621	0.0116453	0.654103	0.322023	0.726101	0.356967	0.312034	0.20302	0.999864	0.999674	0.988095	0.251536	0.0345399	0.999844	0.692211	0.999021	0.826543	0.960692	1881.43
159	LOC100130987	100130987_at	100130987	NA	NA	NA	NA	NA	NA	NA	NA	NA	NA	NA	NA	NA	NA	NA	NA	NA	NA	NA	NA	NA	NA	NA	NA	NA	NA	NA	NA	NA	NA	NA	NA	NA	NA	NA	NA	NA	NA	NA	NA	NA	NA	NA	NA	NA	NA
160	LOC101927446	101927446_at	101927446	2.78279	3.93774	0.025581	-0.0124451	0.049859	-0.1155	-0.565771	-0.145885	-0.0447197	-0.000907853	0.000447802	0.152757	4.67184	0.358192	-0.186766	0.751419	-0.969572	-1.70583	-1.53312	-0.368559	-0.423404	0.211208	2.89421	2.79e-05	0.721898	0.852696	0.456368	0.337516	0.0950318	0.132347	0.714209	0.674046	0.833692	0.00587481	4.5e-05	0.999864	0.999674	0.988095	0.599994	0.164816	0.999844	0.898555	0.999021	0.958956	0.960692	1312.04
160	LOC100130992	100130992_at	100130992	NA	NA	NA	NA	NA	NA	NA	NA	NA	NA	NA	NA	NA	NA	NA	NA	NA	NA	NA	NA	NA	NA	NA	NA	NA	NA	NA	NA	NA	NA	NA	NA	NA	NA	NA	NA	NA	NA	NA	NA	NA	NA	NA	NA	NA	NA
161	ZNF316	100131017_at	100131017	NA	NA	NA	NA	NA	NA	NA	NA	NA	NA	NA	NA	NA	NA	NA	NA	NA	NA	NA	NA	NA	NA	NA	NA	NA	NA	NA	NA	NA	NA	NA	NA	NA	NA	NA	NA	NA	NA	NA	NA	NA	NA	NA	NA	NA	NA
161	CNOT2-DT	101928062_at	101928062	6.35352	9.41294	0.0783357	-0.0113495	-0.0756695	-0.214993	-2.06401	0.042456	0.236965	-0.000776198	-0.000625901	0.0729195	5.50833	0.541018	-0.0840098	-0.562488	-0.890174	-3.06945	0.220069	0.963268	-0.178552	-0.145607	0.68144	1.73e-06	0.591201	0.933427	0.576615	0.378174	0.00365166	0.826827	0.340634	0.859102	0.884891	0.499135	3.42e-06	0.999864	0.999674	0.992221	0.634943	0.0156049	0.999844	0.705547	0.999021	0.973191	0.960692	1663.71
162	PTOV1-AS2	101928378_at	101928378	7.24044	9.07779	0.0914056	-0.124222	-0.0320598	-0.0923422	-1.49926	-0.120661	0.000326983	0.00171431	-0.00367437	0.0877146	8.46807	1.00632	-1.46575	-0.379894	-0.609481	-3.55414	-0.997	0.00211883	0.628628	-1.36261	1.30667	8.11e-11	0.319719	0.149768	0.705836	0.545314	0.000914225	0.324171	0.998319	0.532816	0.179883	0.198057	4.37e-10	0.999864	0.999674	0.997322	0.763922	0.00662749	0.999844	0.998925	0.999021	0.770468	0.960692	5486.56
162	CKMT2-AS1	100131067_at	100131067	NA	NA	NA	NA	NA	NA	NA	NA	NA	NA	NA	NA	NA	NA	NA	NA	NA	NA	NA	NA	NA	NA	NA	NA	NA	NA	NA	NA	NA	NA	NA	NA	NA	NA	NA	NA	NA	NA	NA	NA	NA	NA	NA	NA	NA	NA
163	ZBTB20-AS1	100131117_at	100131117	NA	NA	NA	NA	NA	NA	NA	NA	NA	NA	NA	NA	NA	NA	NA	NA	NA	NA	NA	NA	NA	NA	NA	NA	NA	NA	NA	NA	NA	NA	NA	NA	NA	NA	NA	NA	NA	NA	NA	NA	NA	NA	NA	NA	NA	NA
163	LOC101929524	101929524_at	101929524	5.34385	6.91486	0.085939	0.00435343	0.0886231	-0.0808991	-1.29839	-0.0668631	0.122939	0.000506487	-0.00300338	0.0698983	6.74315	0.989072	0.0536992	1.0978	-0.558186	-3.21764	-0.577551	0.832796	0.194154	-1.16432	1.08852	2.62e-08	0.327991	0.957416	0.278212	0.579523	0.0024161	0.566486	0.40942	0.846942	0.250516	0.282244	7.56e-08	0.999864	0.999674	0.988095	0.787463	0.0119707	0.999844	0.7519	0.999021	0.786972	0.960692	3266.46
164	RNF41	10193_at	10193	9.05375	7.64456	-0.0659784	-0.067791	-0.0266891	-0.0854884	2.26034	0.00804072	-0.467674	0.00034057	0.00516559	-0.0861844	6.25991	-0.637639	-0.702174	-0.277617	-0.495311	4.70373	0.0583223	-2.66027	0.109627	1.68158	-1.12702	1.35e-07	0.526986	0.486238	0.782596	0.622825	2.51e-05	0.953754	0.0108261	0.913199	0.0996765	0.265791	3.31e-07	0.999864	0.999674	0.99979	0.817254	0.00143299	0.999844	0.192862	0.999021	0.740597	0.960692	6612.18
164	LINC01405	100131138_at	100131138	NA	NA	NA	NA	NA	NA	NA	NA	NA	NA	NA	NA	NA	NA	NA	NA	NA	NA	NA	NA	NA	NA	NA	NA	NA	NA	NA	NA	NA	NA	NA	NA	NA	NA	NA	NA	NA	NA	NA	NA	NA	NA	NA	NA	NA	NA
165	TSTD1	100131187_at	100131187	NA	NA	NA	NA	NA	NA	NA	NA	NA	NA	NA	NA	NA	NA	NA	NA	NA	NA	NA	NA	NA	NA	NA	NA	NA	NA	NA	NA	NA	NA	NA	NA	NA	NA	NA	NA	NA	NA	NA	NA	NA	NA	NA	NA	NA	NA
165	ALG3	10195_at	10195	7.83273	7.64617	-0.0382626	-0.0609889	0.0298742	0.134272	-0.73052	-0.0920758	0.0238677	-1.32e-05	-0.00126457	0.0384938	10.5239	-0.621536	-1.0618	0.52231	1.3076	-2.55517	-1.12255	0.228198	-0.00712513	-0.691923	0.846085	1.22e-13	0.537427	0.294073	0.604053	0.197744	0.0141162	0.267668	0.82054	0.994347	0.492591	0.402045	1.52e-12	0.999864	0.999674	0.992961	0.455893	0.0396542	0.999844	0.94302	0.999971	0.873204	0.960692	13975.3
166	NEMP2	100131211_at	100131211	NA	NA	NA	NA	NA	NA	NA	NA	NA	NA	NA	NA	NA	NA	NA	NA	NA	NA	NA	NA	NA	NA	NA	NA	NA	NA	NA	NA	NA	NA	NA	NA	NA	NA	NA	NA	NA	NA	NA	NA	NA	NA	NA	NA	NA	NA
166	PRMT3	10196_at	10196	4.85108	5.31262	-0.013997	0.0371338	-0.0244575	-0.192809	0.697319	-0.0822589	-0.113627	0.00209722	0.00282017	-0.00270232	5.0641	-0.157465	0.447733	-0.296144	-1.3004	1.68919	-0.694545	-0.752391	0.785843	1.06869	-0.0411357	7.66e-06	0.875592	0.656524	0.768501	0.200179	0.0981995	0.490961	0.455789	0.436136	0.29099	0.967372	1.36e-05	0.999864	0.999674	0.99979	0.459032	0.168982	0.999844	0.777307	0.999021	0.805074	0.996341	2571.74
167	ZNF503-AS2	100131213_at	100131213	NA	NA	NA	NA	NA	NA	NA	NA	NA	NA	NA	NA	NA	NA	NA	NA	NA	NA	NA	NA	NA	NA	NA	NA	NA	NA	NA	NA	NA	NA	NA	NA	NA	NA	NA	NA	NA	NA	NA	NA	NA	NA	NA	NA	NA	NA
167	PSME3	10197_at	10197	6.82788	4.24843	0.0293078	0.104577	0.104126	0.343562	0.623769	0.0370186	0.00871554	-0.00010243	-0.00387862	-0.0453333	6.37248	0.518825	1.98415	1.98398	3.6462	2.37771	0.491841	0.0908119	-0.0603954	-2.31281	-1.08589	9.24e-08	0.606461	0.053446	0.0534653	0.000695511	0.021793	0.625256	0.928051	0.952112	0.0254295	0.283391	2.34e-07	0.999864	0.999674	0.917697	0.01709	0.0540584	0.999844	0.977355	0.999021	0.69619	0.960692	12615.4
168	DPEP2NB	100131303_at	100131303	NA	NA	NA	NA	NA	NA	NA	NA	NA	NA	NA	NA	NA	NA	NA	NA	NA	NA	NA	NA	NA	NA	NA	NA	NA	NA	NA	NA	NA	NA	NA	NA	NA	NA	NA	NA	NA	NA	NA	NA	NA	NA	NA	NA	NA	NA
168	MPHOSPH9	10198_at	10198	5.42053	5.89171	0.0190541	0.0229503	0.0337634	-0.155327	0.595648	-0.105802	-0.00577738	-0.000310652	-0.000210061	0.0283969	8.46357	0.323042	0.417021	0.616106	-1.57876	2.17448	-1.34627	-0.0576516	-0.175422	-0.119961	0.651436	8.23e-11	0.748181	0.678674	0.540972	0.121495	0.0350426	0.185054	0.954285	0.861546	0.905056	0.518125	4.43e-10	0.999864	0.999674	0.991706	0.350864	0.0774289	0.999844	0.985198	0.999021	0.975747	0.960692	7291.24
169	MPHOSPH10	10199_at	10199	6.17136	5.17776	0.0859959	-0.0225538	-0.0277991	0.114844	0.10175	0.0753548	0.0786554	0.00299064	0.000679549	0.0667724	7.5098	1.47205	-0.413775	-0.512171	1.17856	0.375037	0.968104	0.79247	1.7051	0.391823	1.54658	1.96e-09	0.148066	0.681032	0.611072	0.244857	0.70942	0.33824	0.432303	0.0951693	0.697065	0.129068	7.35e-09	0.999864	0.999674	0.993428	0.511192	0.781129	0.999844	0.766107	0.999021	0.926317	0.960692	9634.21
169	RDM1P5	100131347_at	100131347	NA	NA	NA	NA	NA	NA	NA	NA	NA	NA	NA	NA	NA	NA	NA	NA	NA	NA	NA	NA	NA	NA	NA	NA	NA	NA	NA	NA	NA	NA	NA	NA	NA	NA	NA	NA	NA	NA	NA	NA	NA	NA	NA	NA	NA	NA
170	ADAM10	102_at	102	4.96182	4.26926	-0.0167489	0.0213307	-0.00866253	0.164073	-0.251492	-0.073597	0.254331	-0.000589755	-0.00417389	0.0499585	6.29648	-0.291534	0.397931	-0.162288	1.71213	-0.942589	-0.961457	2.60563	-0.341912	-2.44719	1.17664	1.2e-07	0.772002	0.692589	0.871816	0.0938545	0.350995	0.341533	0.012437	0.734031	0.0184241	0.245613	2.95e-07	0.999864	0.999674	0.99979	0.3055	0.455649	0.999844	0.200161	0.999021	0.69619	0.960692	6440.41
170	LINC00605	100131366_at	100131366	NA	NA	NA	NA	NA	NA	NA	NA	NA	NA	NA	NA	NA	NA	NA	NA	NA	NA	NA	NA	NA	NA	NA	NA	NA	NA	NA	NA	NA	NA	NA	NA	NA	NA	NA	NA	NA	NA	NA	NA	NA	NA	NA	NA	NA	NA
171	LINC00893	100131434_at	100131434	NA	NA	NA	NA	NA	NA	NA	NA	NA	NA	NA	NA	NA	NA	NA	NA	NA	NA	NA	NA	NA	NA	NA	NA	NA	NA	NA	NA	NA	NA	NA	NA	NA	NA	NA	NA	NA	NA	NA	NA	NA	NA	NA	NA	NA	NA
171	CDK5	1020_at	1020	8.85489	6.12806	-0.110985	-0.110001	-0.123439	0.300638	1.44813	0.158603	-0.384854	-0.00564031	0.000811665	-0.0596756	4.59821	-0.982853	-1.04405	-1.17657	1.59612	2.76139	1.05415	-2.00599	-1.66367	0.242117	-0.715075	3.54e-05	0.331009	0.302118	0.245642	0.117562	0.00834063	0.297521	0.050977	0.103227	0.809805	0.478309	5.62e-05	0.999864	0.999674	0.988095	0.34559	0.0274015	0.999844	0.342423	0.999021	0.951972	0.960692	5310.38
172	MPHOSPH6	10200_at	10200	6.63678	4.45029	0.0300667	-0.0236813	0.067878	0.245262	0.825593	0.0784783	-0.0622741	-0.00204549	0.0013871	0.0206762	4.58172	0.365329	-0.308392	0.887703	1.7866	2.16003	0.715674	-0.445365	-0.827819	0.567716	0.339939	3.73e-05	0.716601	0.759227	0.379487	0.0808361	0.0362121	0.477942	0.658222	0.412204	0.573089	0.735506	5.91e-05	0.999864	0.999674	0.988095	0.28156	0.0794992	0.999844	0.875343	0.999021	0.896803	0.978442	5614.66
172	DBIL5P	100131454_at	100131454	NA	NA	NA	NA	NA	NA	NA	NA	NA	NA	NA	NA	NA	NA	NA	NA	NA	NA	NA	NA	NA	NA	NA	NA	NA	NA	NA	NA	NA	NA	NA	NA	NA	NA	NA	NA	NA	NA	NA	NA	NA	NA	NA	NA	NA	NA
173	NME6	10201_at	10201	4.21896	4.78259	-0.0646526	-0.166682	-0.0416501	-0.00847923	-0.495194	-0.0894888	0.0672659	-0.00186078	0.0013071	0.0265213	5.25324	-0.838123	-2.31585	-0.581137	-0.0658986	-1.38227	-0.870677	0.513248	-0.803447	0.570763	0.465209	4.08e-06	0.406454	0.0252478	0.564089	0.947755	0.173808	0.388617	0.610324	0.426	0.57104	0.644057	7.57e-06	0.999864	0.999674	0.992221	0.979506	0.263796	0.999844	0.853596	0.999021	0.896737	0.971056	2583.13
173	LOC100131496	100131496_at	100131496	NA	NA	NA	NA	NA	NA	NA	NA	NA	NA	NA	NA	NA	NA	NA	NA	NA	NA	NA	NA	NA	NA	NA	NA	NA	NA	NA	NA	NA	NA	NA	NA	NA	NA	NA	NA	NA	NA	NA	NA	NA	NA	NA	NA	NA	NA
174	LOC100131532	100131532_at	100131532	NA	NA	NA	NA	NA	NA	NA	NA	NA	NA	NA	NA	NA	NA	NA	NA	NA	NA	NA	NA	NA	NA	NA	NA	NA	NA	NA	NA	NA	NA	NA	NA	NA	NA	NA	NA	NA	NA	NA	NA	NA	NA	NA	NA	NA	NA
174	DHRS2	10202_at	10202	7.4227	7.35093	0.044523	-0.0511137	0.0679952	0.147239	-0.861757	-0.145727	0.019966	-0.00139076	-0.00373541	0.0903358	9.14514	0.653718	-0.804345	1.07454	1.29607	-2.7245	-1.60587	0.172547	-0.680139	-1.84743	1.79472	9.03e-12	0.516667	0.425486	0.288388	0.201653	0.00917894	0.115396	0.863792	0.49995	0.0713581	0.079512	6.41e-11	0.999864	0.999674	0.988095	0.460807	0.0294077	0.999844	0.955814	0.999021	0.7237	0.960692	10254.5
175	CALCRL	10203_at	10203	3.61999	5.06955	0.00922171	0.0618605	0.00346506	-0.0923795	-0.94537	-0.00060139	0.0577495	0.000704953	-0.00390544	-0.0827108	4.7501	0.101977	0.733169	0.0412422	-0.612442	-2.25107	-0.00499131	0.37588	0.259652	-1.45474	-1.23761	2.16e-05	0.919234	0.467311	0.967288	0.543372	0.0293838	0.99604	0.708797	0.796333	0.152779	0.222369	3.55e-05	0.999864	0.999674	0.99979	0.762826	0.0678909	0.999844	0.89701	0.999021	0.759546	0.960692	1384.44
175	FKSG29	100131561_at	100131561	NA	NA	NA	NA	NA	NA	NA	NA	NA	NA	NA	NA	NA	NA	NA	NA	NA	NA	NA	NA	NA	NA	NA	NA	NA	NA	NA	NA	NA	NA	NA	NA	NA	NA	NA	NA	NA	NA	NA	NA	NA	NA	NA	NA	NA	NA
176	NUTF2	10204_at	10204	6.90261	8.13101	0.157847	0.0301333	0.0603927	-0.147419	-0.600228	0.313196	0.0660379	0.00378043	-0.0028848	0.0346829	6.97439	1.59792	0.326938	0.658028	-0.894687	-1.30837	2.3796	0.39348	1.27468	-0.983696	0.47508	1.19e-08	0.117158	0.745252	0.51392	0.375782	0.197484	0.0216946	0.695849	0.209058	0.330599	0.63706	3.72e-08	0.999864	0.999674	0.988095	0.632666	0.290602	0.999844	0.891517	0.999021	0.820626	0.971056	4216.31
176	CCDC18-AS1	100131564_at	100131564	NA	NA	NA	NA	NA	NA	NA	NA	NA	NA	NA	NA	NA	NA	NA	NA	NA	NA	NA	NA	NA	NA	NA	NA	NA	NA	NA	NA	NA	NA	NA	NA	NA	NA	NA	NA	NA	NA	NA	NA	NA	NA	NA	NA	NA	NA
177	MPZL2	10205_at	10205	2.85173	2.89319	-0.0371122	-0.0769959	-0.0518569	0.110753	-0.795412	-0.00647423	0.164019	-0.00100514	-0.000529333	0.0500741	3.46377	-0.524381	-1.166	-0.788638	0.93818	-2.42002	-0.0686571	1.36406	-0.473038	-0.251933	0.957361	0.00119205	0.602623	0.249845	0.434517	0.353231	0.0196811	0.945571	0.179427	0.638505	0.802256	0.343573	0.00152433	0.999864	0.999674	0.988095	0.61352	0.0502667	0.999844	0.556101	0.999021	0.951437	0.960692	1402.69
177	ZNF236-DT	100131655_at	100131655	NA	NA	NA	NA	NA	NA	NA	NA	NA	NA	NA	NA	NA	NA	NA	NA	NA	NA	NA	NA	NA	NA	NA	NA	NA	NA	NA	NA	NA	NA	NA	NA	NA	NA	NA	NA	NA	NA	NA	NA	NA	NA	NA	NA	NA	NA
178	TRIM13	10206_at	10206	5.72858	3.09901	0.167903	0.104448	0.0954412	0.268081	0.520488	0.0200648	0.134943	0.00645956	0.00482673	0.0310964	2.41216	1.54241	1.02835	0.943663	1.4764	1.02955	0.138338	0.729629	1.97644	1.49355	0.386529	0.020059	0.130077	0.309358	0.350452	0.146898	0.308801	0.890599	0.469452	0.054341	0.142372	0.700953	0.0224156	0.999864	0.999674	0.988095	0.391075	0.412136	0.999844	0.784134	0.999021	0.754019	0.971056	2391.56
178	LOC100131689	100131689_at	100131689	NA	NA	NA	NA	NA	NA	NA	NA	NA	NA	NA	NA	NA	NA	NA	NA	NA	NA	NA	NA	NA	NA	NA	NA	NA	NA	NA	NA	NA	NA	NA	NA	NA	NA	NA	NA	NA	NA	NA	NA	NA	NA	NA	NA	NA	NA
179	MZF1-AS1	100131691_at	100131691	NA	NA	NA	NA	NA	NA	NA	NA	NA	NA	NA	NA	NA	NA	NA	NA	NA	NA	NA	NA	NA	NA	NA	NA	NA	NA	NA	NA	NA	NA	NA	NA	NA	NA	NA	NA	NA	NA	NA	NA	NA	NA	NA	NA	NA	NA
179	USPL1	10208_at	10208	3.85835	2.82642	0.0743572	0.0542888	0.0581179	0.0935804	0.687525	-0.0961784	0.0254231	-0.00199259	-0.00254559	0.0123829	3.77417	1.17183	0.916965	0.985809	0.884149	2.33307	-1.13759	0.235821	-1.04592	-1.35131	0.264057	0.000473261	0.247518	0.364118	0.329572	0.381382	0.0242401	0.261396	0.814657	0.30126	0.183446	0.792959	0.000635998	0.999864	0.999674	0.988095	0.636704	0.0585475	0.999844	0.941242	0.999021	0.770468	0.978442	3193.1
180	USP30-AS1	100131733_at	100131733	NA	NA	NA	NA	NA	NA	NA	NA	NA	NA	NA	NA	NA	NA	NA	NA	NA	NA	NA	NA	NA	NA	NA	NA	NA	NA	NA	NA	NA	NA	NA	NA	NA	NA	NA	NA	NA	NA	NA	NA	NA	NA	NA	NA	NA	NA
180	EIF1	10209_at	10209	8.47338	4.83458	0.182651	0.127508	0.126194	0.308124	1.56562	-0.0676892	-0.0752047	0.00408531	0.00597937	-0.0476875	3.71504	1.65647	1.23936	1.2318	1.67527	3.05734	-0.460732	-0.401437	1.23403	1.8266	-0.585192	0.000565805	0.104682	0.221726	0.224511	0.100915	0.00377539	0.647241	0.690025	0.223687	0.0744925	0.561383	0.000751974	0.999864	0.999674	0.988095	0.316439	0.0159739	0.999844	0.888943	0.999021	0.731133	0.962543	5099.54
181	CDK6	1021_at	1021	5.44508	5.17526	-0.0330373	-0.084365	0.00510584	0.19625	-1.16857	-0.0702328	0.155285	0.00162499	-0.0018096	0.0508078	6.85144	-0.516193	-1.41276	0.0858648	1.8383	-3.93149	-0.823597	1.42807	0.845666	-0.95239	1.07416	1.81e-08	0.608282	0.164702	0.93196	0.0727186	0.000292665	0.414574	0.160274	0.402277	0.346059	0.288558	5.43e-08	0.999864	0.999674	0.99979	0.267333	0.00371854	0.999844	0.529152	0.999021	0.822924	0.960692	6250.4
182	TOPORS	10210_at	10210	5.26035	7.53088	0.0867753	0.126439	-0.0365223	-0.453786	0.507179	0.0974483	-0.206638	-0.0009018	0.00438178	0.0287885	6.29047	0.855444	1.3359	-0.38752	-2.68191	1.0766	0.721002	-1.19899	-0.296105	1.45503	0.384014	1.22e-07	0.396901	0.188393	0.700224	0.010243	0.28748	0.47469	0.236895	0.768531	0.152701	0.702803	3.01e-07	0.999864	0.999674	0.996613	0.0875007	0.389887	0.999844	0.621624	0.999021	0.759546	0.971056	2323.09
182	PET100	100131801_at	100131801	NA	NA	NA	NA	NA	NA	NA	NA	NA	NA	NA	NA	NA	NA	NA	NA	NA	NA	NA	NA	NA	NA	NA	NA	NA	NA	NA	NA	NA	NA	NA	NA	NA	NA	NA	NA	NA	NA	NA	NA	NA	NA	NA	NA	NA	NA
183	FLOT1	10211_at	10211	11.1482	11.0776	-0.0733873	-0.0630948	-0.0447639	0.00129143	0.134725	0.0332162	0.0519266	-0.000754226	0.00124997	-0.0403334	15.738	-1.2305	-1.13385	-0.807849	0.0129817	0.486414	0.418002	0.512463	-0.421215	0.705968	-0.915079	9e-20	0.224993	0.262947	0.423487	0.989701	0.629068	0.677962	0.610869	0.675632	0.483898	0.365097	1.71e-17	0.999864	0.999674	0.988095	0.99517	0.713985	0.999844	0.853799	0.999021	0.873204	0.960692	30161.4
183	LINC00271	100131814_at	100131814	NA	NA	NA	NA	NA	NA	NA	NA	NA	NA	NA	NA	NA	NA	NA	NA	NA	NA	NA	NA	NA	NA	NA	NA	NA	NA	NA	NA	NA	NA	NA	NA	NA	NA	NA	NA	NA	NA	NA	NA	NA	NA	NA	NA	NA	NA
184	UBE2DNL	100131816_at	100131816	NA	NA	NA	NA	NA	NA	NA	NA	NA	NA	NA	NA	NA	NA	NA	NA	NA	NA	NA	NA	NA	NA	NA	NA	NA	NA	NA	NA	NA	NA	NA	NA	NA	NA	NA	NA	NA	NA	NA	NA	NA	NA	NA	NA	NA	NA
184	DDX39A	10212_at	10212	5.52164	3.28913	-0.0337057	0.0729498	-0.0498571	0.228684	0.251422	0.0262272	0.324537	0.00880097	0.0079033	-0.0854218	2.4709	-0.298838	0.693196	-0.475772	1.21553	0.479989	0.174522	1.69358	2.59898	2.36029	-1.02478	0.0173873	0.766459	0.4918	0.636571	0.230592	0.633593	0.862249	0.097355	0.0126472	0.02272	0.31102	0.0195399	0.999864	0.999674	0.996374	0.493935	0.716932	0.999844	0.436633	0.799954	0.69619	0.960692	2070.08
185	PSMD14	10213_at	10213	7.21849	2.121	0.00848776	0.00848921	0.10563	0.548692	1.91173	-0.0330108	-0.167372	-0.000137092	0.00351783	-0.0266054	1.47097	0.0694726	0.0744711	0.930564	2.69245	3.36933	-0.202788	-0.806329	-0.0373742	0.969886	-0.294661	0.148356	0.944926	0.94097	0.357115	0.00996971	0.00156779	0.840227	0.424354	0.970354	0.337361	0.769627	0.155028	0.999864	0.999674	0.988095	0.0861121	0.00929047	0.999844	0.761312	0.999021	0.821171	0.978442	3015.91
186	ZNF717	100131827_at	100131827	NA	NA	NA	NA	NA	NA	NA	NA	NA	NA	NA	NA	NA	NA	NA	NA	NA	NA	NA	NA	NA	NA	NA	NA	NA	NA	NA	NA	NA	NA	NA	NA	NA	NA	NA	NA	NA	NA	NA	NA	NA	NA	NA	NA	NA	NA
186	SSX3	10214_at	10214	6.02858	8.19735	0.168264	-0.0120471	0.079108	-0.15057	-1.81881	-0.261092	-0.0995887	0.00578883	-0.00186578	0.110783	5.28405	1.28009	-0.0982275	0.647756	-0.68673	-2.97944	-1.49078	-0.445935	1.46684	-0.478118	1.1404	3.68e-06	0.207164	0.922194	0.520481	0.495826	0.0046703	0.143096	0.657813	0.149472	0.634913	0.26024	6.88e-06	0.999864	0.999674	0.988716	0.727739	0.0182769	0.999844	0.875292	0.999021	0.910625	0.960692	1816.92
187	OLIG2	10215_at	10215	6.75038	6.58746	-0.0870193	-0.0221093	-0.428326	0.10552	-0.723976	-0.036687	0.926439	0.00471217	0.000152965	-0.0637456	2.78573	-0.434304	-0.118264	-2.30088	0.315727	-0.778035	-0.137422	2.72148	0.783321	0.0257155	-0.430488	0.00782702	0.666172	0.906392	0.0261546	0.75369	0.440677	0.891319	0.00925083	0.4376	0.9796	0.668925	0.00910844	0.999864	0.999674	0.917697	0.890535	0.54635	0.999844	0.182267	0.999021	0.994289	0.971056	981.516
187	INSYN2B	100131897_at	100131897	NA	NA	NA	NA	NA	NA	NA	NA	NA	NA	NA	NA	NA	NA	NA	NA	NA	NA	NA	NA	NA	NA	NA	NA	NA	NA	NA	NA	NA	NA	NA	NA	NA	NA	NA	NA	NA	NA	NA	NA	NA	NA	NA	NA	NA	NA
188	RRN3P3	100131998_at	100131998	NA	NA	NA	NA	NA	NA	NA	NA	NA	NA	NA	NA	NA	NA	NA	NA	NA	NA	NA	NA	NA	NA	NA	NA	NA	NA	NA	NA	NA	NA	NA	NA	NA	NA	NA	NA	NA	NA	NA	NA	NA	NA	NA	NA	NA	NA
188	PRG4	10216_at	10216	2.63377	2.1439	0.0701325	-0.00485757	0.0140099	0.106945	-0.426938	0.0728035	0.128386	0.00253599	0.000579673	0.0477529	2.83414	1.09419	-0.0812255	0.23526	1.0003	-1.43428	0.852497	1.17896	1.31784	0.304637	1.0081	0.00689132	0.279776	0.935628	0.815089	0.322589	0.158502	0.398517	0.244697	0.194323	0.762067	0.318871	0.00807229	0.999864	0.999674	0.99979	0.587406	0.244516	0.999844	0.62941	0.999021	0.939978	0.960692	1458.39
189	CTDSPL	10217_at	10217	6.97452	8.52634	0.151259	0.0913607	0.144475	-0.27436	0.143445	0.0176194	-0.0626194	-0.00134005	0.000118519	0.00494677	10.0617	2.10662	1.36371	2.1657	-2.29077	0.430176	0.184172	-0.513314	-0.62162	0.0556004	0.0932219	5.03e-13	0.0408394	0.179536	0.0357497	0.0267827	0.66915	0.854718	0.610278	0.537373	0.95591	0.926147	5.09e-12	0.999864	0.999674	0.917697	0.154118	0.748156	0.999844	0.853596	0.999021	0.986336	0.996341	8146.22
189	LOC100132057	100132057_at	100132057	NA	NA	NA	NA	NA	NA	NA	NA	NA	NA	NA	NA	NA	NA	NA	NA	NA	NA	NA	NA	NA	NA	NA	NA	NA	NA	NA	NA	NA	NA	NA	NA	NA	NA	NA	NA	NA	NA	NA	NA	NA	NA	NA	NA	NA	NA
190	FOXO6	100132074_at	100132074	NA	NA	NA	NA	NA	NA	NA	NA	NA	NA	NA	NA	NA	NA	NA	NA	NA	NA	NA	NA	NA	NA	NA	NA	NA	NA	NA	NA	NA	NA	NA	NA	NA	NA	NA	NA	NA	NA	NA	NA	NA	NA	NA	NA	NA	NA
190	ANGPTL7	10218_at	10218	3.6894	6.18925	-0.0568323	-0.0920437	-0.17503	-0.175151	-1.55121	-0.0990367	-0.118586	-0.00114419	0.000321853	0.0258273	5.23673	-0.567513	-0.985085	-1.88119	-1.04855	-3.3354	-0.742238	-0.696984	-0.380556	0.108259	0.348972	4.31e-06	0.573226	0.329924	0.0665176	0.300062	0.00172847	0.461855	0.489449	0.705348	0.914279	0.728761	7.96e-06	0.999864	0.999674	0.917697	0.564222	0.00979465	0.999844	0.79402	0.999021	0.977005	0.97825	1173.23
191	KLRG1	10219_at	10219	2.74651	1.59767	0.022194	-0.0552992	0.0248301	0.220561	-0.422223	0.0804295	0.150954	0.0023967	-0.000710843	0.0714882	1.9612	0.321534	-0.858638	0.387178	1.91566	-1.31713	0.874529	1.28721	1.1565	-0.346889	1.40139	0.0561505	0.749316	0.395155	0.700476	0.0618667	0.194556	0.38654	0.204697	0.253665	0.730315	0.168055	0.0603119	0.999864	0.999674	0.996613	0.247758	0.287275	0.999844	0.587947	0.999021	0.933332	0.960692	1367.69
191	LOC100132078	100132078_at	100132078	NA	NA	NA	NA	NA	NA	NA	NA	NA	NA	NA	NA	NA	NA	NA	NA	NA	NA	NA	NA	NA	NA	NA	NA	NA	NA	NA	NA	NA	NA	NA	NA	NA	NA	NA	NA	NA	NA	NA	NA	NA	NA	NA	NA	NA	NA
192	CDK7	1022_at	1022	5.74491	2.31833	-0.0543161	-0.0154888	-0.0576259	0.312278	1.61721	0.24404	-0.179966	0.00102439	0.00480328	-0.0424551	1.61897	-0.447662	-0.136817	-0.511186	1.54298	2.87001	1.50956	-0.873017	0.281208	1.33347	-0.47346	0.112541	0.656575	0.891794	0.611755	0.129938	0.00626623	0.138245	0.387354	0.779858	0.189182	0.638206	0.118398	0.999864	0.999674	0.993428	0.365013	0.0224126	0.999844	0.736222	0.999021	0.77147	0.971056	1936.66
192	C2CD4D-AS1	100132111_at	100132111	NA	NA	NA	NA	NA	NA	NA	NA	NA	NA	NA	NA	NA	NA	NA	NA	NA	NA	NA	NA	NA	NA	NA	NA	NA	NA	NA	NA	NA	NA	NA	NA	NA	NA	NA	NA	NA	NA	NA	NA	NA	NA	NA	NA	NA	NA
193	ACTA2-AS1	100132116_at	100132116	NA	NA	NA	NA	NA	NA	NA	NA	NA	NA	NA	NA	NA	NA	NA	NA	NA	NA	NA	NA	NA	NA	NA	NA	NA	NA	NA	NA	NA	NA	NA	NA	NA	NA	NA	NA	NA	NA	NA	NA	NA	NA	NA	NA	NA	NA
193	GDF11	10220_at	10220	4.41279	6.78378	-0.0374481	0.0272912	-0.0163904	-0.245458	-1.13649	0.0328704	0.0524466	0.00157976	0.00138489	-0.0333709	6.62037	-0.431319	0.336892	-0.203188	-1.6949	-2.81859	0.284145	0.355546	0.606039	0.537289	-0.520078	3.97e-08	0.668325	0.737787	0.839917	0.0971028	0.00718	0.777621	0.723865	0.547577	0.593752	0.605595	1.1e-07	0.999864	0.999674	0.99979	0.310518	0.0247565	0.999844	0.902814	0.999021	0.900347	0.971056	2231.61
194	TRIB1	10221_at	10221	6.88477	5.56551	0.00628666	-0.00102499	-0.0256797	0.232698	-0.392699	-0.102534	0.076406	0.00272441	0.00241771	0.0459413	5.39084	0.0718669	-0.0125583	-0.315965	1.59478	-0.966641	-0.879715	0.514099	1.03734	0.930976	0.710631	2.57e-06	0.943031	0.990037	0.753511	0.117861	0.338963	0.383753	0.609734	0.305197	0.356904	0.481032	4.94e-06	0.999864	0.999674	0.99979	0.34559	0.444279	0.999844	0.853328	0.999021	0.826543	0.960692	5347.82
194	LINC00543	100132234_at	100132234	NA	NA	NA	NA	NA	NA	NA	NA	NA	NA	NA	NA	NA	NA	NA	NA	NA	NA	NA	NA	NA	NA	NA	NA	NA	NA	NA	NA	NA	NA	NA	NA	NA	NA	NA	NA	NA	NA	NA	NA	NA	NA	NA	NA	NA	NA
195	GPA33	10223_at	10223	3.7529	3.02545	0.00532234	-0.0520842	0.150599	0.167158	-0.293441	-0.159147	0.0582225	-0.000858348	-0.0019906	0.0199082	2.91035	0.0604248	-0.63375	1.84024	1.13773	-0.717347	-1.35606	0.389058	-0.324576	-0.761239	0.305828	0.00562653	0.952089	0.529498	0.0724276	0.261342	0.47692	0.181942	0.699094	0.747027	0.450541	0.761166	0.00663803	0.999864	0.999674	0.917697	0.528036	0.579611	0.999844	0.892167	0.999021	0.859375	0.978442	1567.91
195	CLUHP3	100132341_at	100132341	NA	NA	NA	NA	NA	NA	NA	NA	NA	NA	NA	NA	NA	NA	NA	NA	NA	NA	NA	NA	NA	NA	NA	NA	NA	NA	NA	NA	NA	NA	NA	NA	NA	NA	NA	NA	NA	NA	NA	NA	NA	NA	NA	NA	NA	NA
196	CD96	10225_at	10225	3.36036	3.60878	0.179251	-0.0211982	0.218411	-0.0147865	-0.358225	-0.108657	0.0576082	0.00216801	-0.00362173	0.160575	2.78376	1.63189	-0.206837	2.14015	-0.0807034	-0.702233	-0.742425	0.308691	0.657402	-1.11063	1.97806	0.00786741	0.10978	0.837084	0.037878	0.936041	0.486202	0.461742	0.759001	0.514319	0.272709	0.0541522	0.00915296	0.999864	0.999674	0.917697	0.97475	0.588133	0.999844	0.917346	0.999021	0.800006	0.960692	808.786
196	LINC01512	100132354_at	100132354	NA	NA	NA	NA	NA	NA	NA	NA	NA	NA	NA	NA	NA	NA	NA	NA	NA	NA	NA	NA	NA	NA	NA	NA	NA	NA	NA	NA	NA	NA	NA	NA	NA	NA	NA	NA	NA	NA	NA	NA	NA	NA	NA	NA	NA	NA
197	LOC100132356	100132356_at	100132356	NA	NA	NA	NA	NA	NA	NA	NA	NA	NA	NA	NA	NA	NA	NA	NA	NA	NA	NA	NA	NA	NA	NA	NA	NA	NA	NA	NA	NA	NA	NA	NA	NA	NA	NA	NA	NA	NA	NA	NA	NA	NA	NA	NA	NA	NA
197	PLIN3	10226_at	10226	6.66267	7.32186	-0.0155503	0.18529	0.0837818	0.0493866	-1.13671	-0.0118982	0.495716	-0.000234882	-0.00350967	-0.0019385	5.92966	-0.14863	1.8981	0.861899	0.282992	-2.33944	-0.0853521	2.78875	-0.074775	-1.12995	-0.0250706	4.16e-07	0.882519	0.0642005	0.393378	0.778499	0.0238764	0.932365	0.00776539	0.94073	0.26457	0.980111	9.26e-07	0.999864	0.999674	0.988095	0.903372	0.0579034	0.999844	0.169826	0.999021	0.796573	0.997229	3502.66
198	KRTAP4-9	100132386_at	100132386	NA	NA	NA	NA	NA	NA	NA	NA	NA	NA	NA	NA	NA	NA	NA	NA	NA	NA	NA	NA	NA	NA	NA	NA	NA	NA	NA	NA	NA	NA	NA	NA	NA	NA	NA	NA	NA	NA	NA	NA	NA	NA	NA	NA	NA	NA
198	MFSD10	10227_at	10227	9.14735	11.2587	-0.0400458	0.01833	0.0557491	-0.280153	-0.227829	-0.0414505	-0.0337004	-0.00192369	-0.0028492	-0.049372	14.2818	-0.599528	0.294112	0.898317	-2.51446	-0.734441	-0.465745	-0.296959	-0.959241	-1.43681	-1.00015	3.34e-18	0.55187	0.770044	0.373866	0.0156192	0.466544	0.643676	0.767883	0.342636	0.157786	0.322663	2.9e-16	0.999864	0.999674	0.988095	0.110741	0.569998	0.999844	0.921621	0.999021	0.759953	0.960692	16189.9
199	FAM99B	100132464_at	100132464	NA	NA	NA	NA	NA	NA	NA	NA	NA	NA	NA	NA	NA	NA	NA	NA	NA	NA	NA	NA	NA	NA	NA	NA	NA	NA	NA	NA	NA	NA	NA	NA	NA	NA	NA	NA	NA	NA	NA	NA	NA	NA	NA	NA	NA	NA
199	STX6	10228_at	10228	6.33183	7.33293	0.0270176	0.0447741	0.0501054	-0.201097	0.260644	-0.11011	-0.0612406	0.000777431	-0.00110284	0.0340249	11.1232	0.483678	0.859086	0.965462	-2.15832	1.00474	-1.47946	-0.645298	0.463567	-0.665042	0.824212	2.02e-14	0.630993	0.394911	0.339546	0.0363535	0.320469	0.146084	0.522057	0.645224	0.509466	0.414228	3.26e-13	0.999864	0.999674	0.988095	0.182322	0.424726	0.999844	0.811781	0.999021	0.878959	0.960692	11092.6
200	KRTAP4-7	100132476_at	100132476	NA	NA	NA	NA	NA	NA	NA	NA	NA	NA	NA	NA	NA	NA	NA	NA	NA	NA	NA	NA	NA	NA	NA	NA	NA	NA	NA	NA	NA	NA	NA	NA	NA	NA	NA	NA	NA	NA	NA	NA	NA	NA	NA	NA	NA	NA
200	COQ7	10229_at	10229	4.41127	3.01389	0.0371544	-0.0158559	0.101049	0.220691	0.217336	0.152146	0.0823352	-0.00350678	-0.000790187	-0.0614607	3.47956	0.50625	-0.23155	1.48193	1.80276	0.637651	1.5559	0.660314	-1.59149	-0.362668	-1.13314	0.00113829	0.615188	0.817952	0.145427	0.078221	0.526978	0.126836	0.512466	0.1186	0.718575	0.263241	0.00145973	0.999864	0.999674	0.950869	0.277193	0.626382	0.999844	0.805384	0.999021	0.930003	0.960692	3119.98
201	NBR2	10230_at	10230	4.9172	5.73175	-0.140293	0.075999	-0.0136118	-0.0578843	-0.573766	0.0705883	0.122407	0.000748963	0.00113612	-0.106038	4.6719	-1.34959	0.783559	-0.140935	-0.333828	-1.18849	0.509641	0.693074	0.239974	0.368139	-1.38025	2.79e-05	0.183994	0.437462	0.888559	0.740082	0.240963	0.612829	0.491875	0.811455	0.71452	0.174426	4.5e-05	0.999864	0.999674	0.99979	0.884231	0.339117	0.999844	0.795842	0.999021	0.928788	0.960692	1932.33
201	LOC100132570	100132570_at	100132570	NA	NA	NA	NA	NA	NA	NA	NA	NA	NA	NA	NA	NA	NA	NA	NA	NA	NA	NA	NA	NA	NA	NA	NA	NA	NA	NA	NA	NA	NA	NA	NA	NA	NA	NA	NA	NA	NA	NA	NA	NA	NA	NA	NA	NA	NA
202	XGY2	100132596_at	100132596	NA	NA	NA	NA	NA	NA	NA	NA	NA	NA	NA	NA	NA	NA	NA	NA	NA	NA	NA	NA	NA	NA	NA	NA	NA	NA	NA	NA	NA	NA	NA	NA	NA	NA	NA	NA	NA	NA	NA	NA	NA	NA	NA	NA	NA	NA
202	RCAN2	10231_at	10231	9.68869	6.66907	0.0415479	-0.0300401	0.135821	0.26975	1.53314	-0.058229	-0.376289	0.00248611	-0.00160992	-0.00848279	5.9696	0.438921	-0.340124	1.54434	1.70843	3.48752	-0.461683	-2.33975	0.874778	-0.572884	-0.121257	3.63e-07	0.662849	0.735368	0.129608	0.0945445	0.00111209	0.646565	0.023859	0.386405	0.569615	0.904035	8.19e-07	0.999864	0.999674	0.938162	0.306115	0.00745606	0.999844	0.263517	0.999021	0.896737	0.993681	9047.29
203	ZRANB2-AS1	100132618_at	100132618	NA	NA	NA	NA	NA	NA	NA	NA	NA	NA	NA	NA	NA	NA	NA	NA	NA	NA	NA	NA	NA	NA	NA	NA	NA	NA	NA	NA	NA	NA	NA	NA	NA	NA	NA	NA	NA	NA	NA	NA	NA	NA	NA	NA	NA	NA
203	MSLN	10232_at	10232	5.27093	5.8056	-0.00702992	0.0094705	0.0664362	0.137712	-1.65389	-0.048738	0.194086	0.000915274	-0.00399558	0.0755841	6.20972	-0.0887428	0.128131	0.902668	1.0422	-4.49557	-0.461761	1.44207	0.384835	-1.69898	1.29106	1.61e-07	0.929686	0.898624	0.371577	0.302964	4.93e-05	0.646509	0.156304	0.702198	0.0963262	0.203371	3.88e-07	0.999864	0.999674	0.988095	0.567128	0.00169445	0.999844	0.525656	0.999021	0.740597	0.960692	3824.07
204	LRRC23	10233_at	10233	6.49075	6.86965	-0.196777	-0.112907	-0.178383	-0.208622	0.817486	0.052859	0.181733	0.00454459	0.00527801	-0.0378908	7.23306	-2.44523	-1.50371	-2.38582	-1.55419	2.18737	0.492981	1.3292	1.88096	2.20923	-0.637104	4.98e-09	0.0185125	0.139741	0.0213729	0.127244	0.034028	0.624457	0.190578	0.0665497	0.0323659	0.527331	1.69e-08	0.999864	0.999674	0.917697	0.360604	0.0757742	0.999844	0.570948	0.999021	0.69619	0.962145	5617.6
204	BSN-DT	100132677_at	100132677	NA	NA	NA	NA	NA	NA	NA	NA	NA	NA	NA	NA	NA	NA	NA	NA	NA	NA	NA	NA	NA	NA	NA	NA	NA	NA	NA	NA	NA	NA	NA	NA	NA	NA	NA	NA	NA	NA	NA	NA	NA	NA	NA	NA	NA	NA
205	LOC100132686	100132686_at	100132686	NA	NA	NA	NA	NA	NA	NA	NA	NA	NA	NA	NA	NA	NA	NA	NA	NA	NA	NA	NA	NA	NA	NA	NA	NA	NA	NA	NA	NA	NA	NA	NA	NA	NA	NA	NA	NA	NA	NA	NA	NA	NA	NA	NA	NA	NA
205	LRRC17	10234_at	10234	3.97868	4.25453	-0.0647627	-0.0709613	-0.103929	-0.0101959	-0.0992552	0.022734	0.0583199	4.6e-05	-0.0020179	-0.0605589	5.1847	-0.931439	-1.09383	-1.60881	-0.0879128	-0.307382	0.245399	0.493692	0.0220278	-0.977585	-1.17853	5.13e-06	0.356667	0.279931	0.114751	0.930342	0.759991	0.807279	0.623959	0.982525	0.33358	0.244869	9.34e-06	0.999864	0.999674	0.938162	0.971639	0.82178	0.999844	0.859097	0.999475	0.820626	0.960692	2827.26
206	RASGRP2	10235_at	10235	5.55101	7.70065	0.0199109	-0.0457852	-0.0947366	-0.184412	-1.21995	-0.0021263	0.035984	0.00118951	-0.00106097	0.0353436	7.46783	0.227884	-0.561629	-1.16703	-1.26536	-3.0065	-0.0182648	0.242406	0.453455	-0.409027	0.547353	2.26e-09	0.820783	0.577195	0.249431	0.212348	0.004339	0.985509	0.809582	0.652431	0.684487	0.586879	8.31e-09	0.999864	0.999674	0.988095	0.472588	0.0174235	0.999844	0.938767	0.999021	0.923508	0.967239	3485.61
206	PAXIP1-AS2	100132707_at	100132707	NA	NA	NA	NA	NA	NA	NA	NA	NA	NA	NA	NA	NA	NA	NA	NA	NA	NA	NA	NA	NA	NA	NA	NA	NA	NA	NA	NA	NA	NA	NA	NA	NA	NA	NA	NA	NA	NA	NA	NA	NA	NA	NA	NA	NA	NA
207	HNRNPR	10236_at	10236	6.00579	3.81368	0.0530442	0.136844	0.153244	0.172779	1.09431	0.000535134	-0.0861899	0.00176319	0.00304069	-0.081241	2.72478	0.447284	1.23672	1.39081	0.87344	1.98693	0.00338668	-0.427771	0.495205	0.86366	-0.926941	0.00917226	0.656846	0.222698	0.171219	0.387126	0.0531258	0.997313	0.670887	0.622899	0.392419	0.358972	0.0106075	0.999864	0.999674	0.979057	0.642058	0.105646	0.999844	0.881492	0.999021	0.843431	0.960692	2214.7
207	FILNC1	100132735_at	100132735	NA	NA	NA	NA	NA	NA	NA	NA	NA	NA	NA	NA	NA	NA	NA	NA	NA	NA	NA	NA	NA	NA	NA	NA	NA	NA	NA	NA	NA	NA	NA	NA	NA	NA	NA	NA	NA	NA	NA	NA	NA	NA	NA	NA	NA	NA
208	SLC35B1	10237_at	10237	6.55581	6.07809	0.0700535	0.0170698	0.0532558	0.093904	-0.232198	0.0453277	-0.0280103	0.00199833	-0.00108014	-0.0169736	9.09882	1.23767	0.323223	1.0127	0.994621	-0.883345	0.601045	-0.291275	1.17593	-0.642808	-0.405771	1.05e-11	0.222347	0.748044	0.316692	0.325314	0.381811	0.550869	0.772199	0.245893	0.523657	0.686861	7.3e-11	0.999864	0.999674	0.988095	0.589231	0.48846	0.999844	0.923152	0.999021	0.881218	0.971056	11580.9
208	IPO5P1	100132815_at	100132815	NA	NA	NA	NA	NA	NA	NA	NA	NA	NA	NA	NA	NA	NA	NA	NA	NA	NA	NA	NA	NA	NA	NA	NA	NA	NA	NA	NA	NA	NA	NA	NA	NA	NA	NA	NA	NA	NA	NA	NA	NA	NA	NA	NA	NA	NA
209	MSC-AS1	100132891_at	100132891	NA	NA	NA	NA	NA	NA	NA	NA	NA	NA	NA	NA	NA	NA	NA	NA	NA	NA	NA	NA	NA	NA	NA	NA	NA	NA	NA	NA	NA	NA	NA	NA	NA	NA	NA	NA	NA	NA	NA	NA	NA	NA	NA	NA	NA	NA
209	DCAF7	10238_at	10238	6.53308	7.96553	0.000517743	-0.0130056	0.0284397	-0.0866043	-1.03394	-0.0442839	0.134098	0.000288219	-0.0018445	-0.0165854	10.4102	0.00798578	-0.214997	0.472136	-0.80083	-3.43394	-0.512643	1.2174	0.14807	-0.958314	-0.346148	1.72e-13	0.993664	0.830755	0.639143	0.427498	0.00130031	0.610744	0.229886	0.882958	0.343098	0.730868	2.03e-12	0.999864	0.999674	0.996374	0.678123	0.00815772	0.999844	0.614683	0.999021	0.822074	0.97825	8766.94
210	CDK8	1024_at	1024	6.09046	5.32078	0.0702939	-0.0134561	0.0492686	0.114102	0.345075	0.100963	-0.0952811	-0.00498062	-0.00202051	0.07011	7.06911	1.10221	-0.226134	0.831491	1.0726	1.16508	1.18817	-0.879354	-2.60118	-1.06717	1.4875	8.66e-09	0.276313	0.822135	0.410149	0.289251	0.250211	0.241088	0.383947	0.0125772	0.291668	0.143954	2.78e-08	0.999864	0.999674	0.988095	0.554073	0.349886	0.999844	0.733696	0.799954	0.805074	0.960692	7874.27
210	LINC00856	100132987_at	100132987	NA	NA	NA	NA	NA	NA	NA	NA	NA	NA	NA	NA	NA	NA	NA	NA	NA	NA	NA	NA	NA	NA	NA	NA	NA	NA	NA	NA	NA	NA	NA	NA	NA	NA	NA	NA	NA	NA	NA	NA	NA	NA	NA	NA	NA	NA
211	ADIRF-AS1	100133190_at	100133190	NA	NA	NA	NA	NA	NA	NA	NA	NA	NA	NA	NA	NA	NA	NA	NA	NA	NA	NA	NA	NA	NA	NA	NA	NA	NA	NA	NA	NA	NA	NA	NA	NA	NA	NA	NA	NA	NA	NA	NA	NA	NA	NA	NA	NA	NA
211	MRPS31	10240_at	10240	4.32601	4.35794	0.0845365	0.108597	0.10572	-0.0291505	0.162557	0.174306	0.135205	-0.000262261	-0.00265371	0.0261213	4.11022	0.940992	1.29557	1.2666	-0.194529	0.389622	1.4562	0.885818	-0.0972333	-0.994991	0.39343	0.000167995	0.351804	0.201824	0.211908	0.846649	0.69868	0.152377	0.380491	0.922979	0.325136	0.695886	0.000240021	0.999864	0.999674	0.988095	0.935724	0.772547	0.999844	0.732923	0.999021	0.816834	0.971056	2002.24
212	CALCOCO2	10241_at	10241	6.48389	7.35405	0.199613	0.224818	0.137961	-0.234083	0.522706	0.145136	0.406244	0.00027682	0.000270746	-0.0901827	4.65305	1.49059	1.79928	1.10883	-1.04794	0.84047	0.813412	1.78552	0.0688503	0.0681014	-0.911221	2.96e-05	0.143145	0.0787773	0.273477	0.30034	0.405151	0.420326	0.0810124	0.945418	0.946011	0.367103	4.77e-05	0.999864	0.999674	0.988095	0.564541	0.511735	0.999844	0.411025	0.999021	0.985094	0.960692	2025.1
212	LINC00240	100133205_at	100133205	NA	NA	NA	NA	NA	NA	NA	NA	NA	NA	NA	NA	NA	NA	NA	NA	NA	NA	NA	NA	NA	NA	NA	NA	NA	NA	NA	NA	NA	NA	NA	NA	NA	NA	NA	NA	NA	NA	NA	NA	NA	NA	NA	NA	NA	NA
213	RABEPK	10244_at	10244	7.74589	4.15524	-0.128395	-0.123196	0.00443127	0.411512	1.20391	0.122485	-0.0965853	0.00183144	0.000849093	-0.0537079	3.44455	-1.25615	-1.29179	0.0466619	2.41365	2.53621	0.899385	-0.55618	0.596798	0.279817	-0.710991	0.00126077	0.215636	0.203119	0.962992	0.0199867	0.014799	0.373303	0.580882	0.553676	0.780918	0.480811	0.00160812	0.999864	0.999674	0.99979	0.129181	0.0409667	0.999844	0.837343	0.999021	0.945788	0.960692	4959.44
213	RSU1P2	100133308_at	100133308	NA	NA	NA	NA	NA	NA	NA	NA	NA	NA	NA	NA	NA	NA	NA	NA	NA	NA	NA	NA	NA	NA	NA	NA	NA	NA	NA	NA	NA	NA	NA	NA	NA	NA	NA	NA	NA	NA	NA	NA	NA	NA	NA	NA	NA	NA
214	HOXA-AS3	100133311_at	100133311	NA	NA	NA	NA	NA	NA	NA	NA	NA	NA	NA	NA	NA	NA	NA	NA	NA	NA	NA	NA	NA	NA	NA	NA	NA	NA	NA	NA	NA	NA	NA	NA	NA	NA	NA	NA	NA	NA	NA	NA	NA	NA	NA	NA	NA	NA
214	TIMM17B	10245_at	10245	7.84884	6.11886	-0.141714	-0.0663123	-0.0762718	0.229298	0.311684	-0.00908129	-0.057195	0.000150957	0.00455781	-0.0540772	7.22144	-1.97389	-0.98993	-1.14344	1.91474	0.934805	-0.0949347	-0.468899	0.0700332	2.13842	-1.01919	5.18e-09	0.0546404	0.327576	0.258986	0.0619868	0.354948	0.924794	0.641438	0.944482	0.038026	0.313637	1.75e-08	0.999864	0.999674	0.988095	0.247758	0.460082	0.999844	0.866665	0.999021	0.699494	0.960692	10318
215	PRO1804	100133319_at	100133319	NA	NA	NA	NA	NA	NA	NA	NA	NA	NA	NA	NA	NA	NA	NA	NA	NA	NA	NA	NA	NA	NA	NA	NA	NA	NA	NA	NA	NA	NA	NA	NA	NA	NA	NA	NA	NA	NA	NA	NA	NA	NA	NA	NA	NA	NA
215	SLC17A2	10246_at	10246	3.87018	6.10404	0.0710958	-0.00184001	0.00131781	-0.160267	-1.54033	-0.175532	0.106866	0.00116467	-0.00255647	0.137854	7.06119	0.970649	-0.0269239	0.0193648	-1.31178	-4.52823	-1.79863	0.858752	0.529616	-1.17566	2.54664	8.9e-09	0.336985	0.978641	0.984637	0.196341	4.44e-05	0.0788817	0.395093	0.599018	0.245999	0.0144197	2.85e-08	0.999864	0.999674	0.99979	0.45358	0.00163664	0.999844	0.741952	0.999021	0.786972	0.960692	2412.8
216	LINC02171	100133461_at	100133461	NA	NA	NA	NA	NA	NA	NA	NA	NA	NA	NA	NA	NA	NA	NA	NA	NA	NA	NA	NA	NA	NA	NA	NA	NA	NA	NA	NA	NA	NA	NA	NA	NA	NA	NA	NA	NA	NA	NA	NA	NA	NA	NA	NA	NA	NA
216	RIDA	10247_at	10247	8.37855	12.8518	0.105426	0.00387919	0.0220394	-0.78708	0.709663	-0.176541	0.13679	-0.004791	-0.000689521	0.101903	9.93574	0.961928	0.0379347	0.216439	-4.30539	1.39426	-1.20895	0.734616	-1.456	-0.211918	1.25809	7.43e-13	0.341299	0.96991	0.829637	9.07e-05	0.170182	0.233085	0.466438	0.152432	0.833141	0.214938	7.07e-12	0.999864	0.999674	0.99979	0.00438331	0.259491	0.999844	0.782368	0.999021	0.958712	0.960692	5048.1
217	POP7	10248_at	10248	8.28646	4.16791	-0.0214893	-0.114385	-0.022413	0.319706	2.40148	0.0878264	-0.353489	0.000903056	0.00538416	-0.00919871	2.6309	-0.160091	-0.913295	-0.179715	1.42789	3.8523	0.491062	-1.54999	0.224078	1.3511	-0.0927263	0.0116664	0.873536	0.366023	0.858194	0.160326	0.000373138	0.625803	0.128247	0.823725	0.183513	0.926538	0.0133154	0.999864	0.999674	0.99979	0.409348	0.00418178	0.999844	0.487034	0.999021	0.770468	0.996341	3292.2
217	LINC01134	100133612_at	100133612	NA	NA	NA	NA	NA	NA	NA	NA	NA	NA	NA	NA	NA	NA	NA	NA	NA	NA	NA	NA	NA	NA	NA	NA	NA	NA	NA	NA	NA	NA	NA	NA	NA	NA	NA	NA	NA	NA	NA	NA	NA	NA	NA	NA	NA	NA
218	GLYAT	10249_at	10249	3.07909	2.23285	0.0305831	0.00374453	0.0842571	0.25235	-0.958928	-0.174723	0.119001	0.00329731	-0.00414473	0.0580597	2.24868	0.363503	0.0477005	1.07789	1.79815	-2.45419	-1.55863	0.832503	1.30535	-1.65938	0.933754	0.0295474	0.717955	0.962169	0.28691	0.0789587	0.0181124	0.126189	0.409584	0.198503	0.104091	0.355485	0.0324965	0.999864	0.999674	0.988095	0.278549	0.0473059	0.999844	0.7519	0.999021	0.740597	0.960692	1157.73
219	CDK9	1025_at	1025	6.8609	5.48837	0.0769246	0.0817949	0.0722148	0.25072	-0.211092	0.419506	-0.0202809	0.000487177	-0.00455747	0.0317944	4.63033	0.765934	0.872875	0.773914	1.49662	-0.452579	3.13495	-0.118857	0.161567	-1.52853	0.42836	3.19e-05	0.447771	0.387431	0.443086	0.141571	0.653057	0.00304599	0.905925	0.87238	0.133479	0.670462	5.11e-05	0.999864	0.999674	0.988095	0.382731	0.733713	0.999844	0.96887	0.999021	0.745947	0.971056	4029.96
219	LINC01816	100133985_at	100133985	NA	NA	NA	NA	NA	NA	NA	NA	NA	NA	NA	NA	NA	NA	NA	NA	NA	NA	NA	NA	NA	NA	NA	NA	NA	NA	NA	NA	NA	NA	NA	NA	NA	NA	NA	NA	NA	NA	NA	NA	NA	NA	NA	NA	NA	NA
220	MAP3K14-AS1	100133991_at	100133991	NA	NA	NA	NA	NA	NA	NA	NA	NA	NA	NA	NA	NA	NA	NA	NA	NA	NA	NA	NA	NA	NA	NA	NA	NA	NA	NA	NA	NA	NA	NA	NA	NA	NA	NA	NA	NA	NA	NA	NA	NA	NA	NA	NA	NA	NA
220	SPRY1	10252_at	10252	5.33055	6.57231	0.0618173	-0.0163909	0.0270389	-0.0821076	-0.748705	-0.134583	-0.0860947	-0.00187051	-0.00212156	0.0846322	6.7449	0.74873	-0.212774	0.352488	-0.596206	-1.95264	-1.22341	-0.613764	-0.754597	-0.865557	1.38702	2.6e-08	0.457971	0.832478	0.726141	0.554068	0.0571884	0.227631	0.542505	0.454477	0.391389	0.172365	7.52e-08	0.999864	0.999674	0.99979	0.770276	0.111318	0.999844	0.819334	0.999021	0.843319	0.960692	3598.8
221	KDM7A-DT	100134229_at	100134229	NA	NA	NA	NA	NA	NA	NA	NA	NA	NA	NA	NA	NA	NA	NA	NA	NA	NA	NA	NA	NA	NA	NA	NA	NA	NA	NA	NA	NA	NA	NA	NA	NA	NA	NA	NA	NA	NA	NA	NA	NA	NA	NA	NA	NA	NA
221	SPRY2	10253_at	10253	6.23442	7.51571	0.0559001	0.0361059	-0.0227475	-0.290989	0.626953	-0.0369866	-0.23674	-0.00207298	0.00300553	0.0432558	4.27874	0.375592	0.260005	-0.164504	-1.17214	0.907058	-0.186515	-0.936235	-0.463916	0.680221	0.39326	9.87e-05	0.70901	0.796063	0.870082	0.247397	0.369276	0.852891	0.35422	0.644976	0.499898	0.696011	0.000146015	0.999864	0.999674	0.99979	0.512767	0.475053	0.999844	0.714333	0.999021	0.875183	0.971056	1515.08
222	STAM2	10254_at	10254	3.51164	4.11769	0.0363537	-0.0285291	0.00626382	-0.0418747	-0.589831	0.0440373	0.354719	0.002686	-0.00105298	0.0668619	4.02363	0.419247	-0.352622	0.0777501	-0.289515	-1.46469	0.381162	2.40778	1.03173	-0.409039	1.04335	0.000220089	0.677058	0.726041	0.938376	0.773536	0.150056	0.704902	0.0202724	0.307788	0.684478	0.302436	0.000309384	0.999864	0.999674	0.99979	0.901404	0.233764	0.999844	0.246235	0.999021	0.923508	0.960692	1416.94
222	LINC01119	100134259_at	100134259	NA	NA	NA	NA	NA	NA	NA	NA	NA	NA	NA	NA	NA	NA	NA	NA	NA	NA	NA	NA	NA	NA	NA	NA	NA	NA	NA	NA	NA	NA	NA	NA	NA	NA	NA	NA	NA	NA	NA	NA	NA	NA	NA	NA	NA	NA
223	LOC100134368	100134368_at	100134368	NA	NA	NA	NA	NA	NA	NA	NA	NA	NA	NA	NA	NA	NA	NA	NA	NA	NA	NA	NA	NA	NA	NA	NA	NA	NA	NA	NA	NA	NA	NA	NA	NA	NA	NA	NA	NA	NA	NA	NA	NA	NA	NA	NA	NA	NA
223	HCG9	10255_at	10255	6.41326	7.13107	-0.116667	-0.116002	-0.0743677	0.038144	-0.953118	-0.163429	0.156054	-3.15e-05	-0.00460392	0.112236	6.43014	-1.24157	-1.32309	-0.851821	0.243359	-2.18407	-1.30532	0.977483	-0.0111665	-1.65035	1.61617	7.59e-08	0.220919	0.192583	0.398888	0.808849	0.0342851	0.198511	0.33363	0.991141	0.105933	0.113147	1.96e-07	0.999864	0.999674	0.988095	0.919376	0.0761767	0.999844	0.699353	0.999971	0.740597	0.960692	4022.07
224	NDUFB2-AS1	100134713_at	100134713	NA	NA	NA	NA	NA	NA	NA	NA	NA	NA	NA	NA	NA	NA	NA	NA	NA	NA	NA	NA	NA	NA	NA	NA	NA	NA	NA	NA	NA	NA	NA	NA	NA	NA	NA	NA	NA	NA	NA	NA	NA	NA	NA	NA	NA	NA
224	CNKSR1	10256_at	10256	6.80915	6.10672	-0.173863	0.00543522	-0.0147083	0.216017	-0.673123	0.0433579	0.348652	-0.00104676	-0.000348237	-0.0228665	8.08194	-2.71564	0.0909874	-0.247267	2.02279	-2.26389	0.508277	3.20529	-0.544571	-0.183217	-0.483278	2.9e-10	0.00939156	0.927912	0.805842	0.0491462	0.0285203	0.613777	0.00250169	0.588776	0.855463	0.631275	1.35e-09	0.999864	0.999674	0.99979	0.217728	0.0662349	0.999844	0.113591	0.999021	0.96543	0.971056	9766.64
225	JMJD7	100137047_at	100137047	NA	NA	NA	NA	NA	NA	NA	NA	NA	NA	NA	NA	NA	NA	NA	NA	NA	NA	NA	NA	NA	NA	NA	NA	NA	NA	NA	NA	NA	NA	NA	NA	NA	NA	NA	NA	NA	NA	NA	NA	NA	NA	NA	NA	NA	NA
225	ABCC4	10257_at	10257	2.77946	3.40493	0.0645388	0.074796	0.0510887	-0.0112385	-0.710044	0.00719625	0.00908395	0.00130349	-0.00225371	-0.0149036	5.36736	1.20069	1.49138	1.023	-0.125347	-2.84441	0.100481	0.0994708	0.807715	-1.41232	-0.375175	2.78e-06	0.236241	0.142937	0.311853	0.900815	0.00670669	0.920415	0.921213	0.423564	0.16483	0.709318	5.32e-06	0.999864	0.999674	0.988095	0.959859	0.0234844	0.999844	0.975492	0.999021	0.760778	0.97362	2309.32
226	CDKN1A	1026_at	1026	6.78101	5.6061	0.265403	0.201645	0.0442741	-0.101086	0.785553	0.699584	0.0423242	0.01343	0.0146768	-0.103163	2.39873	1.34024	1.09135	0.24064	-0.306034	0.854181	2.65146	0.125799	2.25889	2.49653	-0.70491	0.0207196	0.186989	0.281008	0.810943	0.76101	0.397593	0.0110722	0.900459	0.0288547	0.0163264	0.48455	0.0231206	0.999864	0.999674	0.99979	0.894985	0.504274	0.999844	0.966594	0.952561	0.69619	0.960692	1014
227	C17orf99	100141515_at	100141515	NA	NA	NA	NA	NA	NA	NA	NA	NA	NA	NA	NA	NA	NA	NA	NA	NA	NA	NA	NA	NA	NA	NA	NA	NA	NA	NA	NA	NA	NA	NA	NA	NA	NA	NA	NA	NA	NA	NA	NA	NA	NA	NA	NA	NA	NA
227	DENND4A	10260_at	10260	4.22823	3.66079	0.0510638	-0.0114172	-0.00812927	0.0146302	0.540308	-0.0395551	-0.0421543	-0.000435168	0.000985897	0.0495898	4.32586	0.712145	-0.170652	-0.122024	0.122321	1.62253	-0.414023	-0.346025	-0.20214	0.463139	0.93579	8.5e-05	0.480103	0.865273	0.903431	0.903197	0.111775	0.680852	0.73096	0.840731	0.645529	0.354447	0.000126925	0.999864	0.999674	0.99979	0.96096	0.187007	0.999844	0.903922	0.999021	0.914512	0.960692	3002.12
228	LINC00029	100144596_at	100144596	NA	NA	NA	NA	NA	NA	NA	NA	NA	NA	NA	NA	NA	NA	NA	NA	NA	NA	NA	NA	NA	NA	NA	NA	NA	NA	NA	NA	NA	NA	NA	NA	NA	NA	NA	NA	NA	NA	NA	NA	NA	NA	NA	NA	NA	NA
228	IGSF6	10261_at	10261	2.91716	3.0043	0.00028886	-0.0707991	0.0359307	0.0268016	-0.32798	0.0610403	-0.0605342	0.000715277	-0.000253745	-0.00384592	4.28968	0.00486774	-1.2787	0.651696	0.270769	-1.1901	0.77201	-0.600413	0.401471	-0.144033	-0.0876944	9.54e-05	0.996138	0.207652	0.517959	0.787825	0.240335	0.444201	0.551285	0.69	0.886127	0.930514	0.00014141	0.999864	0.999674	0.988095	0.908685	0.338481	0.999844	0.822408	0.999021	0.973191	0.996341	2086.66
229	SF3B4	10262_at	10262	7.30937	6.30693	-0.0342101	-0.082905	-0.110167	0.101716	0.0554426	-0.0673003	-0.0941391	0.00481077	0.00585417	0.021242	6.65218	-0.425851	-1.10607	-1.47602	0.759088	0.148609	-0.628764	-0.689738	1.99462	2.45468	0.357792	3.57e-08	0.672275	0.274656	0.146999	0.451814	0.882536	0.532727	0.493951	0.0522504	0.018091	0.722196	9.99e-08	0.999864	0.999674	0.953867	0.697134	0.916068	0.999844	0.797431	0.999021	0.69619	0.97825	7147.77
229	LINC01056	100144597_at	100144597	NA	NA	NA	NA	NA	NA	NA	NA	NA	NA	NA	NA	NA	NA	NA	NA	NA	NA	NA	NA	NA	NA	NA	NA	NA	NA	NA	NA	NA	NA	NA	NA	NA	NA	NA	NA	NA	NA	NA	NA	NA	NA	NA	NA	NA	NA
230	EPHA5-AS1	100144602_at	100144602	NA	NA	NA	NA	NA	NA	NA	NA	NA	NA	NA	NA	NA	NA	NA	NA	NA	NA	NA	NA	NA	NA	NA	NA	NA	NA	NA	NA	NA	NA	NA	NA	NA	NA	NA	NA	NA	NA	NA	NA	NA	NA	NA	NA	NA	NA
230	CDK2AP2	10263_at	10263	8.30062	10.3429	-0.103551	-0.0189397	-0.120294	-0.245874	-0.233963	0.072699	0.335446	-0.00504052	-0.00218616	-0.00246196	11.3908	-1.34593	-0.263842	-1.68289	-1.91594	-0.654808	0.709194	2.56627	-2.18216	-0.957143	-0.0432996	9.21e-15	0.185161	0.793123	0.0994211	0.0618302	0.515972	0.481914	0.0137299	0.0344352	0.343682	0.965657	1.71e-13	0.999864	0.999674	0.931311	0.247758	0.615438	0.999844	0.210325	0.96011	0.822278	0.996341	10050.8
231	IRX5	10265_at	10265	3.93604	4.38434	-0.00175504	-0.042476	-0.000431913	0.103177	-1.16333	0.0710135	0.120951	-0.000423876	-0.00384235	0.00193009	4.49413	-0.0212318	-0.550735	-0.00562389	0.74831	-3.03039	0.644774	0.861231	-0.170796	-1.56575	0.0315944	4.96e-05	0.983156	0.584578	0.995538	0.458222	0.00406501	0.522393	0.393741	0.86516	0.124513	0.974937	7.67e-05	0.999864	0.999674	0.99979	0.701818	0.0167437	0.999844	0.741437	0.999021	0.742736	0.996491	1958.55
231	CHKB-DT	100144603_at	100144603	NA	NA	NA	NA	NA	NA	NA	NA	NA	NA	NA	NA	NA	NA	NA	NA	NA	NA	NA	NA	NA	NA	NA	NA	NA	NA	NA	NA	NA	NA	NA	NA	NA	NA	NA	NA	NA	NA	NA	NA	NA	NA	NA	NA	NA	NA
232	RAMP2	10266_at	10266	6.51917	6.96056	-0.125531	-0.0735323	-0.219664	0.0481499	-0.470922	-0.295334	0.29558	-0.00438206	-0.00383352	0.162042	6.42483	-1.36749	-0.858524	-2.57558	0.314462	-1.10464	-2.41466	1.89522	-1.58999	-1.40669	2.38855	7.73e-08	0.178358	0.395217	0.0134135	0.754644	0.27527	0.0199382	0.0645892	0.118938	0.166486	0.021233	1.99e-07	0.999864	0.999674	0.917697	0.890833	0.376313	0.999844	0.370478	0.999021	0.760778	0.960692	4356.29
232	LINC00930	100144604_at	100144604	NA	NA	NA	NA	NA	NA	NA	NA	NA	NA	NA	NA	NA	NA	NA	NA	NA	NA	NA	NA	NA	NA	NA	NA	NA	NA	NA	NA	NA	NA	NA	NA	NA	NA	NA	NA	NA	NA	NA	NA	NA	NA	NA	NA	NA	NA
233	KLLN	100144748_at	100144748	NA	NA	NA	NA	NA	NA	NA	NA	NA	NA	NA	NA	NA	NA	NA	NA	NA	NA	NA	NA	NA	NA	NA	NA	NA	NA	NA	NA	NA	NA	NA	NA	NA	NA	NA	NA	NA	NA	NA	NA	NA	NA	NA	NA	NA	NA
233	RAMP1	10267_at	10267	6.74851	14.2638	-0.0351085	0.0241431	-0.15187	-1.37067	1.13255	-0.290589	-0.122855	-0.00178948	0.00788072	-0.0259746	8.68803	-0.252381	0.18601	-1.17505	-5.90713	1.75306	-1.5678	-0.519814	-0.428462	1.90825	-0.252653	3.95e-11	0.801912	0.853284	0.246242	4.49e-07	0.0864982	0.124033	0.605777	0.670388	0.0628416	0.801703	2.34e-10	0.999864	0.999674	0.988095	0.000142294	0.152882	0.999844	0.850765	0.999021	0.72031	0.978902	2036.43
234	RAMP3	10268_at	10268	6.68433	5.50543	-0.00806992	0.0653597	0.0594028	0.260649	-0.478988	0.245555	0.18281	0.000622587	-0.00345946	-0.0820381	5.35147	-0.0925781	0.803616	0.733476	1.79264	-1.18321	2.11424	1.23438	0.237892	-1.33682	-1.27346	2.93e-06	0.926655	0.425903	0.467126	0.0798493	0.243029	0.0401488	0.223559	0.81306	0.188096	0.209485	5.59e-06	0.999864	0.999674	0.988095	0.279947	0.341518	0.999844	0.608375	0.999021	0.77147	0.960692	5077.25
234	TMCO1-AS1	100147773_at	100147773	NA	NA	NA	NA	NA	NA	NA	NA	NA	NA	NA	NA	NA	NA	NA	NA	NA	NA	NA	NA	NA	NA	NA	NA	NA	NA	NA	NA	NA	NA	NA	NA	NA	NA	NA	NA	NA	NA	NA	NA	NA	NA	NA	NA	NA	NA
235	PDCD6IP	10015_at	10015	NA	NA	NA	NA	NA	NA	NA	NA	NA	NA	NA	NA	NA	NA	NA	NA	NA	NA	NA	NA	NA	NA	NA	NA	NA	NA	NA	NA	NA	NA	NA	NA	NA	NA	NA	NA	NA	NA	NA	NA	NA	NA	NA	NA	NA	NA
235	ZMPSTE24	10269_at	10269	5.26543	5.04046	0.0220754	-0.0324477	-0.020967	-0.131845	1.26595	-0.0571461	-0.0680969	-0.00128189	0.00224552	0.0104571	5.43035	0.280688	-0.442179	-0.286941	-1.00502	3.46599	-0.545342	-0.509628	-0.542882	0.961737	0.17991	2.25e-06	0.780254	0.660507	0.775493	0.320335	0.00118437	0.588249	0.612838	0.589928	0.341394	0.858042	4.38e-06	0.999864	0.999674	0.99979	0.585887	0.00773093	0.999844	0.854845	0.999021	0.82127	0.986788	3870.63
236	CDKN1B	1027_at	1027	4.64066	2.93047	0.0890908	0.0860251	0.0271289	0.212782	0.379028	-0.0279333	-0.0268705	0.000466915	0.00119397	-0.0604703	3.45679	1.2403	1.28357	0.406504	1.77593	1.13622	-0.291865	-0.22018	0.216506	0.5599	-1.13911	0.0012166	0.221384	0.205957	0.686326	0.0826022	0.261966	0.77175	0.826741	0.829585	0.578364	0.260769	0.0015541	0.999864	0.999674	0.996374	0.285041	0.362003	0.999844	0.945023	0.999021	0.897517	0.960692	3603.93
237	AKAP8	10270_at	10270	6.83069	7.23989	0.0305286	-0.056139	-0.0612296	-0.136188	0.430986	0.0188462	-0.0562338	0.00164176	0.00169266	-0.0484667	8.38965	0.417519	-0.822875	-0.901303	-1.11662	1.26919	0.193446	-0.452665	0.747857	0.779764	-0.896901	1.05e-10	0.678312	0.41498	0.372294	0.270166	0.210989	0.847493	0.652996	0.458492	0.43967	0.374612	5.52e-10	0.999864	0.999674	0.988095	0.536791	0.306063	0.999844	0.873692	0.999021	0.854284	0.960692	7533.8
237	TEX36-AS1	100169752_at	100169752	NA	NA	NA	NA	NA	NA	NA	NA	NA	NA	NA	NA	NA	NA	NA	NA	NA	NA	NA	NA	NA	NA	NA	NA	NA	NA	NA	NA	NA	NA	NA	NA	NA	NA	NA	NA	NA	NA	NA	NA	NA	NA	NA	NA	NA	NA
238	PEG3-AS1	100169890_at	100169890	NA	NA	NA	NA	NA	NA	NA	NA	NA	NA	NA	NA	NA	NA	NA	NA	NA	NA	NA	NA	NA	NA	NA	NA	NA	NA	NA	NA	NA	NA	NA	NA	NA	NA	NA	NA	NA	NA	NA	NA	NA	NA	NA	NA	NA	NA
238	FSTL3	10272_at	10272	7.46793	9.27711	0.0178369	0.0589006	-0.058506	-0.178661	-1.06875	0.0591281	0.0268665	0.00306578	0.00152881	-0.00319635	10.7423	0.243759	0.862703	-0.860562	-1.46376	-3.14496	0.606461	0.216104	1.39548	0.703753	-0.0591055	6.3e-14	0.808541	0.39294	0.394106	0.150308	0.00296223	0.547299	0.829897	0.169816	0.485264	0.953134	8.63e-13	0.999864	0.999674	0.988095	0.395593	0.01356	0.999844	0.945731	0.999021	0.873204	0.996341	8992.9
239	DBIL5P2	100169989_at	100169989	NA	NA	NA	NA	NA	NA	NA	NA	NA	NA	NA	NA	NA	NA	NA	NA	NA	NA	NA	NA	NA	NA	NA	NA	NA	NA	NA	NA	NA	NA	NA	NA	NA	NA	NA	NA	NA	NA	NA	NA	NA	NA	NA	NA	NA	NA
239	LOC102724262	102724262_at	102724262	8.07211	10.0032	0.117177	0.0920687	0.189018	0.0439195	-2.73276	-0.214455	-0.0166529	-0.00211603	0.000803057	0.147896	4.29728	0.594094	0.500294	1.03147	0.133496	-2.9834	-0.816049	-0.0496951	-0.357334	0.137146	1.01462	9.31e-05	0.555467	0.619341	0.30791	0.894405	0.0046204	0.418832	0.960588	0.722536	0.891535	0.315789	0.000138164	0.999864	0.999674	0.988095	0.957669	0.0181734	0.999844	0.986903	0.999021	0.974124	0.960692	1446.98
240	BCL2L10	10017_at	10017	NA	NA	NA	NA	NA	NA	NA	NA	NA	NA	NA	NA	NA	NA	NA	NA	NA	NA	NA	NA	NA	NA	NA	NA	NA	NA	NA	NA	NA	NA	NA	NA	NA	NA	NA	NA	NA	NA	NA	NA	NA	NA	NA	NA	NA	NA
240	LOC102724748	102724748_at	102724748	3.21146	2.9112	-0.0234136	-0.0346503	0.0225792	0.149455	-0.817331	0.00709684	0.0414468	0.00081741	0.000566044	0.00119796	4.10515	-0.389657	-0.618047	0.40445	1.49116	-2.92893	0.0886435	0.40599	0.453101	0.317314	0.0269768	0.000170687	0.698654	0.539704	0.687825	0.142996	0.00535279	0.929764	0.686701	0.652684	0.752493	0.978599	0.000243664	0.999864	0.999674	0.996374	0.385484	0.0200929	0.999844	0.888085	0.999021	0.939079	0.996698	2467.04
241	SRRM5	100170229_at	100170229	NA	NA	NA	NA	NA	NA	NA	NA	NA	NA	NA	NA	NA	NA	NA	NA	NA	NA	NA	NA	NA	NA	NA	NA	NA	NA	NA	NA	NA	NA	NA	NA	NA	NA	NA	NA	NA	NA	NA	NA	NA	NA	NA	NA	NA	NA
241	STAG1	10274_at	10274	3.44284	3.5883	0.013587	-0.0361055	0.00638548	0.0608674	-0.622897	0.077226	0.17468	-0.000555923	-0.000253922	0.0301244	3.88229	0.173492	-0.494116	0.0877586	0.46595	-1.71265	0.740093	1.31284	-0.236435	-0.109215	0.520484	0.00034042	0.863054	0.623662	0.930463	0.643531	0.093758	0.463142	0.195988	0.814183	0.913525	0.605314	0.000465451	0.999864	0.999674	0.99979	0.830649	0.162952	0.999844	0.578693	0.999021	0.976701	0.971056	1669.05
242	ERICH4	100170765_at	100170765	NA	NA	NA	NA	NA	NA	NA	NA	NA	NA	NA	NA	NA	NA	NA	NA	NA	NA	NA	NA	NA	NA	NA	NA	NA	NA	NA	NA	NA	NA	NA	NA	NA	NA	NA	NA	NA	NA	NA	NA	NA	NA	NA	NA	NA	NA
242	NET1	10276_at	10276	2.51688	2.61781	0.148707	0.07942	0.0310075	-0.0263348	-0.213619	-0.255651	0.00828302	0.00368231	0.000483912	0.0619921	2.79297	1.87247	1.0718	0.420235	-0.198799	-0.579191	-2.41602	0.0613882	1.54435	0.205247	1.05622	0.00768004	0.0677399	0.289604	0.676342	0.843328	0.565389	0.0198726	0.951326	0.129606	0.838318	0.296586	0.00894714	0.999864	0.999674	0.996374	0.934591	0.65885	0.999844	0.984364	0.999021	0.960147	0.960692	868.292
243	UBE4B	10277_at	10277	6.12682	4.65301	-0.0691385	-0.0120259	-0.0493735	0.174689	0.552407	0.0145848	0.135942	-0.000185625	-0.000781282	-0.0467449	8.04391	-1.41062	-0.262972	-1.08424	2.13676	2.42687	0.223336	1.6325	-0.126145	-0.536937	-1.2905	3.29e-10	0.165328	0.79379	0.284116	0.0381684	0.0193573	0.824299	0.109652	0.900187	0.593993	0.203563	1.52e-09	0.999864	0.999674	0.988095	0.187681	0.0496434	0.999844	0.461205	0.999021	0.900347	0.960692	13490.2
243	EPOP	100170841_at	100170841	NA	NA	NA	NA	NA	NA	NA	NA	NA	NA	NA	NA	NA	NA	NA	NA	NA	NA	NA	NA	NA	NA	NA	NA	NA	NA	NA	NA	NA	NA	NA	NA	NA	NA	NA	NA	NA	NA	NA	NA	NA	NA	NA	NA	NA	NA
244	EFS	10278_at	10278	6.30588	7.52882	-0.163203	-0.068802	-0.365351	0.0249827	-1.42752	-0.106762	1.02501	0.00100347	-0.00294955	-0.162992	3.30511	-0.845563	-0.382048	-2.03736	0.0775987	-1.59256	-0.415146	3.12577	0.173166	-0.514752	-1.14265	0.00188498	0.402334	0.70425	0.0476053	0.938496	0.118359	0.680035	0.00312479	0.863308	0.609281	0.259311	0.00234552	0.999864	0.999674	0.917697	0.976168	0.19561	0.999844	0.125446	0.999021	0.903921	0.960692	923.899
245	PRSS16	10279_at	10279	4.9057	3.31136	0.0235482	0.108031	0.124353	0.296584	-0.371252	0.182148	0.140049	0.000944345	-0.00315619	0.0606267	3.216	0.269913	1.32714	1.53413	2.03804	-0.916287	1.56696	0.944839	0.360527	-1.21858	0.94029	0.00242736	0.788479	0.191252	0.132098	0.0475345	0.36447	0.12423	0.349858	0.720164	0.229443	0.35216	0.00297198	0.999864	0.999674	0.93966	0.213705	0.470073	0.999844	0.711016	0.999021	0.781257	0.960692	2730.27
245	TOMM6	100188893_at	100188893	NA	NA	NA	NA	NA	NA	NA	NA	NA	NA	NA	NA	NA	NA	NA	NA	NA	NA	NA	NA	NA	NA	NA	NA	NA	NA	NA	NA	NA	NA	NA	NA	NA	NA	NA	NA	NA	NA	NA	NA	NA	NA	NA	NA	NA	NA
246	LINC00092	100188953_at	100188953	NA	NA	NA	NA	NA	NA	NA	NA	NA	NA	NA	NA	NA	NA	NA	NA	NA	NA	NA	NA	NA	NA	NA	NA	NA	NA	NA	NA	NA	NA	NA	NA	NA	NA	NA	NA	NA	NA	NA	NA	NA	NA	NA	NA	NA	NA
246	CDKN1C	1028_at	1028	6.45458	5.50946	-0.272325	-0.148566	-0.404191	0.350581	-1.2147	0.0382867	1.18259	0.00171354	-0.00372729	-0.1906	1.70087	-0.99222	-0.58015	-1.58506	0.765784	-0.952984	0.104697	2.53608	0.207949	-0.457444	-0.939669	0.0959664	0.326471	0.564748	0.120054	0.44786	0.345761	0.917088	0.0148037	0.836221	0.649584	0.352475	0.101485	0.999864	0.999674	0.938162	0.693427	0.450363	0.999844	0.215649	0.999021	0.915089	0.960692	478.78
247	SIGMAR1	10280_at	10280	8.23667	7.60133	-0.0105861	-0.0851363	-0.0336137	0.101446	0.243918	-0.0855146	0.167014	-0.00200679	-0.00375775	0.068918	9.02884	-0.148401	-1.27913	-0.507173	0.852577	0.736276	-0.899719	1.37804	-0.937007	-1.77441	1.30727	1.31e-11	0.882698	0.207501	0.614545	0.398472	0.465438	0.373127	0.175101	0.353827	0.0828576	0.197856	8.9e-11	0.999864	0.999674	0.993428	0.651846	0.568809	0.999844	0.550542	0.999021	0.732822	0.960692	11509.6
247	DCTN1-AS1	100189589_at	100189589	NA	NA	NA	NA	NA	NA	NA	NA	NA	NA	NA	NA	NA	NA	NA	NA	NA	NA	NA	NA	NA	NA	NA	NA	NA	NA	NA	NA	NA	NA	NA	NA	NA	NA	NA	NA	NA	NA	NA	NA	NA	NA	NA	NA	NA	NA
248	DSCR4	10281_at	10281	5.5216	8.56754	0.121046	0.000388952	0.0169556	-0.260372	-1.75163	-0.03512	0.0211173	0.000955908	-0.00250003	0.0621132	7.00336	1.16777	0.00402164	0.17606	-1.50591	-3.6387	-0.25429	0.11991	0.30716	-0.812415	0.810818	1.08e-08	0.249135	0.996809	0.861048	0.139176	0.000711255	0.800446	0.905095	0.760159	0.420891	0.421798	3.4e-08	0.999864	0.999674	0.99979	0.379166	0.00580338	0.999844	0.968799	0.999021	0.851264	0.960692	2451.12
249	BET1	10282_at	10282	3.5809	2.59731	0.0134132	0.072234	0.0499696	0.104878	0.654206	-0.0625208	-0.169268	-0.00239467	-0.00316884	-0.0787011	2.55328	0.155619	0.898201	0.623991	0.729484	1.63434	-0.544407	-1.15589	-0.925377	-1.23839	-1.23551	0.0141831	0.877039	0.373927	0.535829	0.469539	0.109263	0.588887	0.253911	0.359776	0.222084	0.223144	0.0160721	0.999864	0.999674	0.990523	0.708493	0.183847	0.999844	0.638135	0.999021	0.781257	0.960692	1491.29
249	RAMP2-AS1	100190938_at	100190938	NA	NA	NA	NA	NA	NA	NA	NA	NA	NA	NA	NA	NA	NA	NA	NA	NA	NA	NA	NA	NA	NA	NA	NA	NA	NA	NA	NA	NA	NA	NA	NA	NA	NA	NA	NA	NA	NA	NA	NA	NA	NA	NA	NA	NA	NA
250	TPT1-AS1	100190939_at	100190939	NA	NA	NA	NA	NA	NA	NA	NA	NA	NA	NA	NA	NA	NA	NA	NA	NA	NA	NA	NA	NA	NA	NA	NA	NA	NA	NA	NA	NA	NA	NA	NA	NA	NA	NA	NA	NA	NA	NA	NA	NA	NA	NA	NA	NA	NA
250	SAP18	10284_at	10284	8.33545	7.65103	0.0360405	-0.00862787	0.0105729	0.0354145	0.479265	-0.0740493	0.177691	-0.000245677	0.00257495	-0.0241642	7.23404	0.402169	-0.103186	0.126985	0.236917	1.15157	-0.620163	1.16706	-0.0913108	0.967861	-0.364856	4.96e-09	0.68949	0.91828	0.899526	0.813811	0.255666	0.538323	0.249418	0.927657	0.33836	0.716952	1.68e-08	0.999864	0.999674	0.99979	0.921735	0.355479	0.999844	0.635427	0.999021	0.821171	0.977301	7468.66
251	SMNDC1	10285_at	10285	5.21887	2.90887	0.0523755	0.0672158	0.066958	0.266289	0.740599	0.116597	0.0679474	0.000118187	-0.000666028	-0.00563056	2.76685	0.587959	0.808705	0.809025	1.79213	1.79019	0.982369	0.448954	0.0441904	-0.251847	-0.0855268	0.00822278	0.55954	0.423	0.422818	0.0799324	0.0802488	0.331244	0.65565	0.964951	0.802322	0.932227	0.00954562	0.999864	0.999674	0.988095	0.280124	0.14407	0.999844	0.874098	0.999021	0.951437	0.996341	2963.6
251	ZFHX4-AS1	100192378_at	100192378	NA	NA	NA	NA	NA	NA	NA	NA	NA	NA	NA	NA	NA	NA	NA	NA	NA	NA	NA	NA	NA	NA	NA	NA	NA	NA	NA	NA	NA	NA	NA	NA	NA	NA	NA	NA	NA	NA	NA	NA	NA	NA	NA	NA	NA	NA
252	PP12613	100192379_at	100192379	NA	NA	NA	NA	NA	NA	NA	NA	NA	NA	NA	NA	NA	NA	NA	NA	NA	NA	NA	NA	NA	NA	NA	NA	NA	NA	NA	NA	NA	NA	NA	NA	NA	NA	NA	NA	NA	NA	NA	NA	NA	NA	NA	NA	NA	NA
252	BCAS2	10286_at	10286	4.57651	2.33026	-0.0696068	-0.090531	0.0407996	0.0502076	2.24102	-0.029213	-0.513644	-0.00161613	0.00661442	0.0445384	1.10817	-0.390671	-0.544574	0.246465	0.168938	2.70834	-0.123056	-1.69681	-0.302118	1.25048	0.338241	0.273759	0.69791	0.588773	0.806459	0.866613	0.00957018	0.902619	0.0967388	0.763974	0.217679	0.736777	0.282412	0.999864	0.999674	0.99979	0.945808	0.0302643	0.999844	0.435376	0.999021	0.780921	0.978442	571.026
253	FLJ16779	100192386_at	100192386	NA	NA	NA	NA	NA	NA	NA	NA	NA	NA	NA	NA	NA	NA	NA	NA	NA	NA	NA	NA	NA	NA	NA	NA	NA	NA	NA	NA	NA	NA	NA	NA	NA	NA	NA	NA	NA	NA	NA	NA	NA	NA	NA	NA	NA	NA
253	RGS19	10287_at	10287	5.99421	6.69214	-0.0305505	0.00890422	0.0213729	-0.107025	0.145524	-0.0210647	-0.0784102	-0.00224632	-0.00149268	-0.0135167	8.9407	-0.481707	0.150473	0.362716	-1.01169	0.494079	-0.24928	-0.727691	-1.17971	-0.792788	-0.288381	1.74e-11	0.632382	0.881073	0.718539	0.317171	0.623688	0.804295	0.470626	0.244401	0.43212	0.774398	1.15e-10	0.999864	0.999674	0.99979	0.581845	0.709384	0.999844	0.784621	0.999021	0.853617	0.978442	7711.36
254	LILRB2	10288_at	10288	2.84021	3.973	-0.114739	-0.00769033	-0.0671943	-0.0498092	-0.988446	0.163526	0.10242	0.00170372	-0.00231007	0.0303344	5.08267	-1.73237	-0.124444	-1.09195	-0.450857	-3.21351	1.85303	0.910176	0.85678	-1.17484	0.619723	7.2e-06	0.0901553	0.901526	0.280748	0.654289	0.00244442	0.0705352	0.367648	0.396171	0.246324	0.53861	1.28e-05	0.999864	0.999674	0.988095	0.835451	0.0120682	0.999844	0.723368	0.999021	0.786972	0.962158	1589.66
255	EIF1B	10289_at	10289	6.7647	-0.00388319	0.0694913	0.0647195	0.334878	0.803059	1.80729	-0.0455252	-0.388991	0.00226743	0.00280476	0.023747	-0.00203641	0.430096	0.429308	2.2308	2.97975	2.40856	-0.211472	-1.41704	0.467421	0.58473	0.198872	0.998384	0.669208	0.669776	0.0307965	0.00466637	0.0202338	0.833487	0.163454	0.642486	0.561691	0.843271	0.998384	0.999864	0.999674	0.917697	0.0545885	0.0512737	0.999844	0.534694	0.999021	0.894917	0.982138	1516.2
256	CDKN2A	1029_at	1029	3.14798	1.98161	0.0132816	0.0325965	0.0452112	0.235138	-0.655318	-0.0209816	0.217586	0.00455635	-4.76e-05	0.0357504	2.36354	0.186961	0.491783	0.684997	1.98437	-1.98633	-0.221671	1.80278	2.13629	-0.0225806	0.68095	0.0225443	0.852543	0.625297	0.496909	0.0534201	0.0531953	0.825587	0.078217	0.0382087	0.982086	0.499442	0.0250717	0.999864	0.999674	0.988095	0.227714	0.10576	0.999844	0.406932	0.98497	0.994426	0.960692	1696.39
257	SPEG	10290_at	10290	5.5382	7.23717	0.0816877	-0.0311624	0.160086	-0.358451	0.734645	0.161652	-0.289462	-0.00273432	0.000379238	-0.0471482	6.93312	0.923581	-0.377614	1.9481	-2.42966	1.78851	1.37172	-1.92628	-1.02969	0.144429	-0.721298	1.37e-08	0.3607	0.707518	0.057746	0.0192264	0.0805227	0.177047	0.0604899	0.308734	0.885816	0.47451	4.22e-08	0.999864	0.999674	0.917697	0.125404	0.144471	0.999844	0.362982	0.999021	0.973191	0.960692	3386.85
257	KMT2E-AS1	100216545_at	100216545	NA	NA	NA	NA	NA	NA	NA	NA	NA	NA	NA	NA	NA	NA	NA	NA	NA	NA	NA	NA	NA	NA	NA	NA	NA	NA	NA	NA	NA	NA	NA	NA	NA	NA	NA	NA	NA	NA	NA	NA	NA	NA	NA	NA	NA	NA
258	LINC01004	100216546_at	100216546	NA	NA	NA	NA	NA	NA	NA	NA	NA	NA	NA	NA	NA	NA	NA	NA	NA	NA	NA	NA	NA	NA	NA	NA	NA	NA	NA	NA	NA	NA	NA	NA	NA	NA	NA	NA	NA	NA	NA	NA	NA	NA	NA	NA	NA	NA
258	SF3A1	10291_at	10291	6.56449	3.09501	0.0422242	0.040833	0.0231335	0.384619	1.36604	-0.0347587	0.0727508	-0.00188986	-8.48e-06	0.0143107	2.80922	0.452318	0.468805	0.266724	2.47008	3.15094	-0.279455	0.458701	-0.674297	-0.00305897	0.207431	0.00735915	0.653244	0.641504	0.790917	0.0174223	0.00291324	0.781194	0.648688	0.50362	0.997573	0.836622	0.0085897	0.999864	0.999674	0.99979	0.117862	0.0134946	0.999844	0.871063	0.999021	0.999669	0.981563	4270.53
259	INSL5	10022_at	10022	NA	NA	NA	NA	NA	NA	NA	NA	NA	NA	NA	NA	NA	NA	NA	NA	NA	NA	NA	NA	NA	NA	NA	NA	NA	NA	NA	NA	NA	NA	NA	NA	NA	NA	NA	NA	NA	NA	NA	NA	NA	NA	NA	NA	NA	NA
259	TRAIP	10293_at	10293	5.10162	6.10284	0.111515	-0.0505795	0.0597468	-0.0710322	-0.905473	-0.00368851	-0.241665	0.00352807	-0.000214323	0.0674609	6.43527	1.38779	-0.67463	0.800289	-0.529963	-2.42641	-0.0344516	-1.77018	1.46241	-0.0898435	1.13599	7.46e-08	0.172131	0.503411	0.427808	0.59878	0.0193788	0.972672	0.0835687	0.150676	0.928816	0.262058	1.93e-07	0.999864	0.999674	0.988095	0.799027	0.0496577	0.999844	0.415418	0.999021	0.981419	0.960692	3480.82
260	DNAJA2	10294_at	10294	6.07142	4.16677	0.0703769	0.0236601	0.0585198	0.209504	0.698732	-0.0583458	0.0844889	-0.000411083	-5.24e-05	0.0183303	4.18342	0.83391	0.300473	0.746332	1.48826	1.78277	-0.518878	0.589249	-0.16224	-0.0209343	0.293894	0.000133494	0.408799	0.76522	0.459403	0.143756	0.0814657	0.606424	0.558683	0.871853	0.983392	0.770209	0.000193607	0.999864	0.999674	0.988095	0.386661	0.145735	0.999844	0.826324	0.999021	0.994947	0.978442	4468.41
260	FRAT1	10023_at	10023	NA	NA	NA	NA	NA	NA	NA	NA	NA	NA	NA	NA	NA	NA	NA	NA	NA	NA	NA	NA	NA	NA	NA	NA	NA	NA	NA	NA	NA	NA	NA	NA	NA	NA	NA	NA	NA	NA	NA	NA	NA	NA	NA	NA	NA	NA
261	BCKDK	10295_at	10295	6.49312	6.63654	-0.011318	-0.025552	0.00587415	0.0375926	-0.522482	0.0467261	-0.0400184	0.00138887	0.000789572	-0.0606366	6.86107	-0.138094	-0.334143	0.0771425	0.274985	-1.3727	0.427892	-0.287394	0.564429	0.324507	-1.00109	1.75e-08	0.890791	0.739846	0.938857	0.784604	0.176745	0.670799	0.775149	0.575305	0.747079	0.32221	5.27e-08	0.999864	0.999674	0.99979	0.907499	0.267032	0.999844	0.924062	0.999021	0.937942	0.960692	5418.42
262	LOC100240728	100240728_at	100240728	NA	NA	NA	NA	NA	NA	NA	NA	NA	NA	NA	NA	NA	NA	NA	NA	NA	NA	NA	NA	NA	NA	NA	NA	NA	NA	NA	NA	NA	NA	NA	NA	NA	NA	NA	NA	NA	NA	NA	NA	NA	NA	NA	NA	NA	NA
262	MAEA	10296_at	10296	8.55949	6.46315	-0.0181634	-0.0725179	0.0630405	0.184047	1.26669	0.0566098	-0.406706	-0.00114431	-5.55e-05	-0.0567223	5.39579	-0.178964	-0.765797	0.668541	1.08716	2.68741	0.418627	-2.35863	-0.375537	-0.0184262	-0.75623	2.53e-06	0.858781	0.447852	0.507251	0.282835	0.0100996	0.677508	0.0228103	0.70905	0.985381	0.453508	4.87e-06	0.999864	0.999674	0.988095	0.54755	0.0313472	0.999844	0.258404	0.999021	0.995344	0.960692	6142.04
263	APC2	10297_at	10297	9.69771	10.4565	0.0255448	0.04176	0.10686	-0.194768	0.620026	0.109801	-0.18937	-0.00172978	0.000686271	-0.118555	9.08216	0.261857	0.458799	1.17901	-1.19696	1.36858	0.844766	-1.14257	-0.590599	0.236964	-1.64443	1.1e-11	0.794644	0.648618	0.244678	0.237679	0.178022	0.402774	0.259345	0.557786	0.813775	0.107156	7.64e-11	0.999864	0.999674	0.988095	0.502446	0.268344	0.999844	0.642426	0.999021	0.953218	0.960692	8531.53
263	MED16	10025_at	10025	NA	NA	NA	NA	NA	NA	NA	NA	NA	NA	NA	NA	NA	NA	NA	NA	NA	NA	NA	NA	NA	NA	NA	NA	NA	NA	NA	NA	NA	NA	NA	NA	NA	NA	NA	NA	NA	NA	NA	NA	NA	NA	NA	NA	NA	NA
264	PAK4	10298_at	10298	8.1439	9.60636	-0.0368296	-0.0252474	-0.0357929	-0.0608127	-1.16477	-0.0883714	0.0678834	-0.000888537	-0.00247957	0.0463679	12.1317	-0.548931	-0.403307	-0.574193	-0.543391	-3.73816	-0.98855	0.595516	-0.441099	-1.24486	0.935123	1.09e-15	0.585805	0.688659	0.568737	0.58958	0.000527712	0.328244	0.554524	0.661283	0.219717	0.354786	2.87e-14	0.999864	0.999674	0.992221	0.792728	0.00496968	0.999844	0.823964	0.999021	0.781257	0.960692	12719.7
265	MARCHF6	10299_at	10299	7.74241	8.05615	-0.0348731	-0.0184734	0.0466382	-0.188506	1.06596	0.0352685	-0.342969	-0.000268479	0.000847907	-0.0555013	8.91298	-0.455348	-0.258523	0.655443	-1.47562	2.99703	0.345626	-2.63584	-0.116762	0.372929	-0.980592	1.91e-11	0.65108	0.797199	0.515567	0.147107	0.00445239	0.731257	0.0115211	0.907575	0.710977	0.332111	1.24e-10	0.999864	0.999674	0.988095	0.391075	0.0177081	0.999844	0.197294	0.999021	0.928056	0.960692	8824.38
265	LOC100268168	100268168_at	100268168	NA	NA	NA	NA	NA	NA	NA	NA	NA	NA	NA	NA	NA	NA	NA	NA	NA	NA	NA	NA	NA	NA	NA	NA	NA	NA	NA	NA	NA	NA	NA	NA	NA	NA	NA	NA	NA	NA	NA	NA	NA	NA	NA	NA	NA	NA
266	ADAR	103_at	103	9.20003	7.38091	-0.0296311	-0.0489315	0.0317137	0.0782662	1.66802	0.0841477	-0.277294	-0.000718971	0.000939918	-0.0687193	7.3008	-0.345912	-0.612218	0.398479	0.54776	4.19291	0.737271	-1.90533	-0.279557	0.369601	-1.0855	3.96e-09	0.731044	0.543518	0.692188	0.586602	0.000129559	0.464838	0.0632307	0.781117	0.713438	0.283565	1.39e-08	0.999864	0.999674	0.996613	0.791888	0.00248034	0.999844	0.36837	0.999021	0.928675	0.960692	9959.87
266	LINC01432	100270679_at	100270679	NA	NA	NA	NA	NA	NA	NA	NA	NA	NA	NA	NA	NA	NA	NA	NA	NA	NA	NA	NA	NA	NA	NA	NA	NA	NA	NA	NA	NA	NA	NA	NA	NA	NA	NA	NA	NA	NA	NA	NA	NA	NA	NA	NA	NA	NA
267	CDKN2B	1030_at	1030	4.85306	6.38204	0.0230957	-0.0497127	-0.0702202	0.0110442	-1.83085	-0.0207197	0.228451	0.000762706	-0.00451377	0.0723439	6.15282	0.262787	-0.606232	-0.859953	0.075336	-4.48562	-0.176938	1.52995	0.289048	-1.72996	1.1138	1.95e-07	0.793931	0.54745	0.394438	0.940286	5.09e-05	0.860362	0.133129	0.773891	0.0905882	0.271364	4.63e-07	0.999864	0.999674	0.988095	0.976776	0.00172882	0.999844	0.493086	0.999021	0.740597	0.960692	2634.68
267	LINC00653	100270804_at	100270804	NA	NA	NA	NA	NA	NA	NA	NA	NA	NA	NA	NA	NA	NA	NA	NA	NA	NA	NA	NA	NA	NA	NA	NA	NA	NA	NA	NA	NA	NA	NA	NA	NA	NA	NA	NA	NA	NA	NA	NA	NA	NA	NA	NA	NA	NA
268	RPL29P7	100270972_at	100270972	NA	NA	NA	NA	NA	NA	NA	NA	NA	NA	NA	NA	NA	NA	NA	NA	NA	NA	NA	NA	NA	NA	NA	NA	NA	NA	NA	NA	NA	NA	NA	NA	NA	NA	NA	NA	NA	NA	NA	NA	NA	NA	NA	NA	NA	NA
268	KATNB1	10300_at	10300	8.54995	6.835	-0.0413131	-0.0627826	-0.098725	0.105655	1.26657	0.0731624	-0.305952	-0.000412986	0.00370878	-0.0480451	8.5877	-0.612611	-0.997782	-1.57566	0.939256	4.04408	0.814238	-2.6703	-0.203973	1.85247	-0.963999	5.48e-11	0.543261	0.323796	0.122207	0.352684	0.000206523	0.419857	0.0105522	0.839307	0.0706172	0.340271	3.1e-10	0.999864	0.999674	0.938162	0.613104	0.00312563	0.999844	0.191169	0.999021	0.7237	0.960692	13878.4
269	RPL7AP29	100271043_at	100271043	NA	NA	NA	NA	NA	NA	NA	NA	NA	NA	NA	NA	NA	NA	NA	NA	NA	NA	NA	NA	NA	NA	NA	NA	NA	NA	NA	NA	NA	NA	NA	NA	NA	NA	NA	NA	NA	NA	NA	NA	NA	NA	NA	NA	NA	NA
269	DLEU1	10301_at	10301	4.3047	5.71114	0.0311303	-0.0556441	0.0307408	-0.284002	0.790307	0.0338941	-0.0296269	-0.00820994	0.000866944	0.107266	5.35044	0.344197	-0.659391	0.365831	-1.88254	1.88155	0.281265	-0.192806	-3.02346	0.322879	1.60479	2.94e-06	0.732324	0.513053	0.71623	0.0663303	0.0664672	0.779815	0.847991	0.00414274	0.748303	0.115634	5.61e-06	0.999864	0.999674	0.99979	0.255837	0.124942	0.999844	0.950854	0.571446	0.938133	0.960692	1957.9
270	RPL18AP10	100271285_at	100271285	NA	NA	NA	NA	NA	NA	NA	NA	NA	NA	NA	NA	NA	NA	NA	NA	NA	NA	NA	NA	NA	NA	NA	NA	NA	NA	NA	NA	NA	NA	NA	NA	NA	NA	NA	NA	NA	NA	NA	NA	NA	NA	NA	NA	NA	NA
270	SNAPC5	10302_at	10302	7.321	6.22806	0.00600396	0.0536506	0.11871	0.0779556	0.734474	-0.165047	-0.270838	-0.00125171	0.00125679	0.012876	4.94062	0.0562114	0.538345	1.19623	0.437554	1.48067	-1.15974	-1.49247	-0.390329	0.396344	0.163117	1.15e-05	0.955426	0.59303	0.237962	0.663832	0.14576	0.252358	0.142653	0.698161	0.693751	0.871167	1.98e-05	0.999864	0.999674	0.988095	0.841461	0.228903	0.999844	0.504789	0.999021	0.925972	0.988948	4056.39
271	RPL23AP22	100271291_at	100271291	NA	NA	NA	NA	NA	NA	NA	NA	NA	NA	NA	NA	NA	NA	NA	NA	NA	NA	NA	NA	NA	NA	NA	NA	NA	NA	NA	NA	NA	NA	NA	NA	NA	NA	NA	NA	NA	NA	NA	NA	NA	NA	NA	NA	NA	NA
271	APBB3	10307_at	10307	7.6198	7.30351	-0.16977	0.00133801	-0.0366023	0.0742802	0.0631509	0.0248799	0.0612341	-0.00239881	-0.00153029	-0.0159599	8.05406	-2.20954	0.0186638	-0.51273	0.579578	0.176977	0.243028	0.469077	-1.03986	-0.670872	-0.281063	3.18e-10	0.0323425	0.985193	0.610683	0.565131	0.860332	0.809103	0.641311	0.304036	0.50578	0.779969	1.47e-09	0.999864	0.999674	0.993428	0.777794	0.899243	0.999844	0.866665	0.999021	0.877491	0.978442	8490.25
272	RPL7AP71	100271399_at	100271399	NA	NA	NA	NA	NA	NA	NA	NA	NA	NA	NA	NA	NA	NA	NA	NA	NA	NA	NA	NA	NA	NA	NA	NA	NA	NA	NA	NA	NA	NA	NA	NA	NA	NA	NA	NA	NA	NA	NA	NA	NA	NA	NA	NA	NA	NA
272	ZNF267	10308_at	10308	4.35066	5.18999	0.034736	-0.034981	-0.0159592	-0.218698	0.679729	-0.023718	-0.178269	-0.0012589	-0.000365018	0.103747	5.51709	0.435794	-0.470363	-0.215502	-1.64492	1.83626	-0.22333	-1.3164	-0.526057	-0.154256	1.76119	1.68e-06	0.665099	0.640399	0.830363	0.107054	0.0730254	0.824304	0.194799	0.601468	0.878108	0.0850959	3.33e-06	0.999864	0.999674	0.99979	0.32717	0.134058	0.999844	0.57686	0.999021	0.97112	0.960692	2573.01
273	LINC00899	100271722_at	100271722	NA	NA	NA	NA	NA	NA	NA	NA	NA	NA	NA	NA	NA	NA	NA	NA	NA	NA	NA	NA	NA	NA	NA	NA	NA	NA	NA	NA	NA	NA	NA	NA	NA	NA	NA	NA	NA	NA	NA	NA	NA	NA	NA	NA	NA	NA
273	CCNO	10309_at	10309	5.51958	7.34762	0.0756954	-0.0176015	0.0755862	-0.367456	0.199187	-0.145472	-0.282781	0.00642392	-0.000401991	0.0301811	5.36344	0.652115	-0.162519	0.70087	-1.89784	0.369498	-0.94059	-1.43389	1.8433	-0.116653	0.351821	2.82e-06	0.517691	0.871635	0.487044	0.0642356	0.713514	0.352008	0.158615	0.0719717	0.907661	0.726638	5.39e-06	0.999864	0.999674	0.988095	0.251963	0.784324	0.999844	0.528647	0.999021	0.975747	0.97825	1952.79
274	CDKN2C	1031_at	1031	6.73854	9.39181	0.0645814	-0.00529144	-0.0490554	-0.314074	-0.934138	-0.06835	0.0309759	0.000811279	-0.0002072	0.121023	13.8311	1.12247	-0.0985689	-0.917683	-3.27262	-3.49602	-0.891603	0.316884	0.469653	-0.121305	2.84621	1.07e-17	0.267701	0.921925	0.363746	0.00206785	0.00108475	0.377415	0.752818	0.640903	0.903997	0.0066749	6.64e-16	0.999864	0.999674	0.988095	0.0338091	0.00737923	0.999844	0.914006	0.999021	0.975747	0.960692	11844.3
275	LOC100272217	100272217_at	100272217	NA	NA	NA	NA	NA	NA	NA	NA	NA	NA	NA	NA	NA	NA	NA	NA	NA	NA	NA	NA	NA	NA	NA	NA	NA	NA	NA	NA	NA	NA	NA	NA	NA	NA	NA	NA	NA	NA	NA	NA	NA	NA	NA	NA	NA	NA
275	VPS26C	10311_at	10311	6.15065	6.54639	0.0309438	0.038805	0.0251222	-0.0993248	0.0797976	-0.0448171	0.00932008	0.0012771	0.00182767	0.0717977	8.33653	0.465067	0.62507	0.406386	-0.894947	0.258242	-0.505536	0.0824463	0.639303	0.925263	1.4601	1.25e-10	0.644158	0.535127	0.686412	0.375645	0.797414	0.615685	0.934663	0.525913	0.359834	0.151307	6.42e-10	0.999864	0.999674	0.996374	0.632666	0.85021	0.999844	0.979329	0.999021	0.826767	0.960692	7376.99
276	TCIRG1	10312_at	10312	4.02759	5.33366	0.0463709	0.0246224	0.161444	-0.0916993	-0.9032	0.0507708	0.15375	0.00106513	-0.00350752	-0.0144527	5.47293	0.561562	0.319582	2.10433	-0.665758	-2.35522	0.461459	1.09592	0.429631	-1.4308	-0.236829	1.95e-06	0.57724	0.750785	0.0410486	0.509013	0.0229963	0.646724	0.279028	0.669543	0.159494	0.81388	3.83e-06	0.999864	0.999674	0.917697	0.738037	0.0563605	0.999844	0.658825	0.999021	0.759953	0.979428	2055.13
276	LINC00894	100272228_at	100272228	NA	NA	NA	NA	NA	NA	NA	NA	NA	NA	NA	NA	NA	NA	NA	NA	NA	NA	NA	NA	NA	NA	NA	NA	NA	NA	NA	NA	NA	NA	NA	NA	NA	NA	NA	NA	NA	NA	NA	NA	NA	NA	NA	NA	NA	NA
277	LANCL1	10314_at	10314	9.45255	2.56348	-0.0695303	-0.00161757	0.00887274	0.870923	2.08156	0.225379	0.194012	-0.0039786	-0.000470307	-0.195426	1.85077	-0.592452	-0.0147721	0.0813724	4.44894	3.81914	1.44132	0.973013	-1.12915	-0.134985	-2.25317	0.0708672	0.556555	0.98828	0.935512	5.73e-05	0.000412847	0.156515	0.335822	0.264904	0.893234	0.0292409	0.0756253	0.999864	0.999674	0.99979	0.00329018	0.00438541	0.999844	0.701461	0.999021	0.974124	0.960692	5603.9
277	BCDIN3D-AS1	100286844_at	100286844	NA	NA	NA	NA	NA	NA	NA	NA	NA	NA	NA	NA	NA	NA	NA	NA	NA	NA	NA	NA	NA	NA	NA	NA	NA	NA	NA	NA	NA	NA	NA	NA	NA	NA	NA	NA	NA	NA	NA	NA	NA	NA	NA	NA	NA	NA
278	LOC100286922	100286922_at	100286922	NA	NA	NA	NA	NA	NA	NA	NA	NA	NA	NA	NA	NA	NA	NA	NA	NA	NA	NA	NA	NA	NA	NA	NA	NA	NA	NA	NA	NA	NA	NA	NA	NA	NA	NA	NA	NA	NA	NA	NA	NA	NA	NA	NA	NA	NA
278	B3GALT5	10317_at	10317	5.98015	5.01867	0.0442822	-0.0291573	0.066477	0.252387	-0.685815	-0.102782	0.0998528	-8.64e-05	-0.00266095	0.061337	5.83988	0.608138	-0.429161	0.982617	2.07796	-2.02804	-1.0594	0.807129	-0.0395263	-1.23093	1.1398	5.64e-07	0.546197	0.669883	0.331124	0.0435297	0.0485866	0.295153	0.423898	0.968648	0.224833	0.260487	1.22e-06	0.999864	0.999674	0.988095	0.202405	0.0988988	0.999844	0.761312	0.999021	0.781257	0.960692	5823.42
279	TNIP1	10318_at	10318	8.34305	9.88642	-0.0200428	-0.00155652	-0.00294321	-0.243353	-0.218522	-0.110777	-0.0486411	0.00169581	0.00328949	-0.00606083	17.7439	-0.424546	-0.0353364	-0.0671011	-3.0903	-0.996689	-1.76109	-0.60643	1.19642	2.34704	-0.173713	8.98e-22	0.673219	0.97197	0.946803	0.00344753	0.32432	0.0851133	0.54732	0.237885	0.0234488	0.862881	4.52e-19	0.999864	0.999674	0.99979	0.0464869	0.428766	0.999844	0.820982	0.999021	0.69619	0.987523	26961.2
279	LOC100286925	100286925_at	100286925	NA	NA	NA	NA	NA	NA	NA	NA	NA	NA	NA	NA	NA	NA	NA	NA	NA	NA	NA	NA	NA	NA	NA	NA	NA	NA	NA	NA	NA	NA	NA	NA	NA	NA	NA	NA	NA	NA	NA	NA	NA	NA	NA	NA	NA	NA
280	VPS13A-AS1	100286938_at	100286938	NA	NA	NA	NA	NA	NA	NA	NA	NA	NA	NA	NA	NA	NA	NA	NA	NA	NA	NA	NA	NA	NA	NA	NA	NA	NA	NA	NA	NA	NA	NA	NA	NA	NA	NA	NA	NA	NA	NA	NA	NA	NA	NA	NA	NA	NA
280	CDKN2D	1032_at	1032	8.82754	6.79573	-0.0461697	-0.108889	-0.0208234	0.215932	0.945563	0.083051	-0.344043	-0.00356318	0.00439173	-0.0187778	7.14108	-0.572589	-1.44734	-0.277958	1.60546	2.52506	0.773033	-2.51136	-1.47185	1.83462	-0.31511	6.79e-09	0.569813	0.15483	0.782336	0.115487	0.0152142	0.443602	0.0157393	0.148119	0.0732718	0.754156	2.23e-08	0.999864	0.999674	0.99979	0.341942	0.0418444	0.999844	0.220899	0.999021	0.727697	0.978442	10348.4
281	IKZF1	10320_at	10320	4.1849	3.51542	-0.0585666	-0.0839634	-0.0225501	0.289046	-1.31324	-0.0824748	0.136998	0.00041926	-0.00119983	0.0352691	4.48357	-0.881567	-1.35455	-0.365338	2.60838	-4.25642	-0.931738	1.21376	0.210198	-0.608343	0.718342	5.13e-05	0.382762	0.182419	0.716595	0.0123508	0.000105995	0.356515	0.231263	0.834475	0.546062	0.476312	7.92e-05	0.999864	0.999674	0.99979	0.0974277	0.0022659	0.999844	0.615168	0.999021	0.889777	0.960692	3428.27
281	LOC100287015	100287015_at	100287015	NA	NA	NA	NA	NA	NA	NA	NA	NA	NA	NA	NA	NA	NA	NA	NA	NA	NA	NA	NA	NA	NA	NA	NA	NA	NA	NA	NA	NA	NA	NA	NA	NA	NA	NA	NA	NA	NA	NA	NA	NA	NA	NA	NA	NA	NA
282	TONSL-AS1	100287098_at	100287098	NA	NA	NA	NA	NA	NA	NA	NA	NA	NA	NA	NA	NA	NA	NA	NA	NA	NA	NA	NA	NA	NA	NA	NA	NA	NA	NA	NA	NA	NA	NA	NA	NA	NA	NA	NA	NA	NA	NA	NA	NA	NA	NA	NA	NA	NA
282	CRISP3	10321_at	10321	3.41872	4.10693	0.0304057	-0.133383	-0.0134092	-0.0233568	-0.66104	-0.166686	-0.0901383	-0.000825066	0.00252283	0.038399	4.85271	0.424014	-1.99354	-0.201265	-0.19527	-1.98494	-1.74458	-0.739851	-0.383225	1.18505	0.724563	1.54e-05	0.673605	0.0523717	0.841411	0.846073	0.0533542	0.0879821	0.463287	0.703383	0.242306	0.472524	2.59e-05	0.999864	0.999674	0.99979	0.935598	0.105969	0.999844	0.780451	0.999021	0.786972	0.960692	1963.41
283	LINC00421	100287114_at	100287114	NA	NA	NA	NA	NA	NA	NA	NA	NA	NA	NA	NA	NA	NA	NA	NA	NA	NA	NA	NA	NA	NA	NA	NA	NA	NA	NA	NA	NA	NA	NA	NA	NA	NA	NA	NA	NA	NA	NA	NA	NA	NA	NA	NA	NA	NA
283	SMYD5	10322_at	10322	8.05514	8.00443	-0.0360692	-0.0421214	0.0548715	-0.0310492	0.250426	-0.12933	-0.0400477	0.00168838	-0.00050954	-0.0237169	11.9797	-0.637101	-0.797398	1.04318	-0.328792	0.952463	-1.71451	-0.416351	0.993305	-0.303162	-0.566841	1.68e-15	0.527333	0.429467	0.302516	0.74386	0.346022	0.0934134	0.679161	0.325948	0.763183	0.573679	4.12e-14	0.999864	0.999674	0.988095	0.885832	0.45063	0.999844	0.885746	0.999021	0.939978	0.965451	17475.5
284	EML2-AS1	100287177_at	100287177	NA	NA	NA	NA	NA	NA	NA	NA	NA	NA	NA	NA	NA	NA	NA	NA	NA	NA	NA	NA	NA	NA	NA	NA	NA	NA	NA	NA	NA	NA	NA	NA	NA	NA	NA	NA	NA	NA	NA	NA	NA	NA	NA	NA	NA	NA
284	RRAGB	10325_at	10325	6.17835	3.40701	0.0383757	0.0496956	-0.0270731	0.25781	1.52258	0.0759077	-0.351398	-0.00141756	-0.00122313	0.0202708	2.80361	0.372699	0.517272	-0.282995	1.50106	3.18404	0.553292	-2.00868	-0.458546	-0.40013	0.266381	0.00746862	0.711147	0.607535	0.778497	0.140422	0.00265555	0.582841	0.05068	0.648798	0.690981	0.791179	0.00870914	0.999864	0.999674	0.99979	0.380828	0.0126717	0.999844	0.341501	0.999021	0.925384	0.978442	3110.71
285	SH3RF3-AS1	100287216_at	100287216	NA	NA	NA	NA	NA	NA	NA	NA	NA	NA	NA	NA	NA	NA	NA	NA	NA	NA	NA	NA	NA	NA	NA	NA	NA	NA	NA	NA	NA	NA	NA	NA	NA	NA	NA	NA	NA	NA	NA	NA	NA	NA	NA	NA	NA	NA
285	SIRPB1	10326_at	10326	3.52685	5.93531	-0.0219364	-0.00627723	-0.0301816	-0.224861	-1.11752	-0.0896503	0.0264011	-0.00220569	2.36e-05	0.086051	4.7141	-0.205626	-0.0630639	-0.304506	-1.26364	-2.25561	-0.630713	0.145661	-0.688648	0.00744766	1.09144	2.43e-05	0.838023	0.949999	0.762166	0.212957	0.0290756	0.531463	0.884848	0.49463	0.994091	0.28097	3.95e-05	0.999864	0.999674	0.99979	0.472985	0.0673598	0.999844	0.962145	0.999021	0.998801	0.960692	944.414
286	AKR1A1	10327_at	10327	7.84681	5.69365	-0.00701213	0.033978	0.0137762	0.246372	0.541971	0.023126	-0.0707772	0.0040832	0.000748264	-0.0991872	6.99374	-0.101655	0.527927	0.214954	2.14125	1.6918	0.251619	-0.603921	1.97159	0.36539	-1.94565	1.12e-08	0.919489	0.600181	0.830788	0.0377841	0.0976968	0.802497	0.548972	0.0549111	0.716557	0.0580489	3.5e-08	0.999864	0.999674	0.99979	0.186327	0.168327	0.999844	0.821983	0.999021	0.929361	0.960692	11172
286	TIPARP-AS1	100287227_at	100287227	NA	NA	NA	NA	NA	NA	NA	NA	NA	NA	NA	NA	NA	NA	NA	NA	NA	NA	NA	NA	NA	NA	NA	NA	NA	NA	NA	NA	NA	NA	NA	NA	NA	NA	NA	NA	NA	NA	NA	NA	NA	NA	NA	NA	NA	NA
287	RXYLT1	10329_at	10329	4.77613	2.13565	0.0205983	-0.00808042	-0.0200757	0.251211	1.27275	-0.0514639	-0.214958	-0.000333191	0.00218619	-0.0104678	1.70693	0.194301	-0.0816916	-0.203824	1.42063	2.58513	-0.364346	-1.19346	-0.104683	0.694634	-0.133608	0.0948246	0.846827	0.935259	0.839423	0.162415	0.0130958	0.717331	0.239031	0.917099	0.490907	0.894317	0.100352	0.999864	0.999674	0.99979	0.411903	0.0375528	0.999844	0.623096	0.999021	0.873204	0.992254	1753.57
287	LOC100287290	100287290_at	100287290	NA	NA	NA	NA	NA	NA	NA	NA	NA	NA	NA	NA	NA	NA	NA	NA	NA	NA	NA	NA	NA	NA	NA	NA	NA	NA	NA	NA	NA	NA	NA	NA	NA	NA	NA	NA	NA	NA	NA	NA	NA	NA	NA	NA	NA	NA
288	OSTM1-AS1	100287366_at	100287366	NA	NA	NA	NA	NA	NA	NA	NA	NA	NA	NA	NA	NA	NA	NA	NA	NA	NA	NA	NA	NA	NA	NA	NA	NA	NA	NA	NA	NA	NA	NA	NA	NA	NA	NA	NA	NA	NA	NA	NA	NA	NA	NA	NA	NA	NA
288	CDKN3	1033_at	1033	4.07836	0.614133	-0.0746728	0.0402397	0.0373424	0.414989	0.878989	0.0219696	-0.114854	0.000694585	0.00521602	-0.0535551	0.638432	-0.916164	0.529133	0.49312	3.05243	2.32215	0.202302	-0.829407	0.283842	2.15563	-0.889085	0.526474	0.364534	0.599351	0.624359	0.00382673	0.0248749	0.840606	0.411314	0.777852	0.036575	0.378753	0.535364	0.999864	0.999674	0.993806	0.0490591	0.0598199	0.999844	0.754035	0.999021	0.699494	0.960692	2163.46
289	CNPY2	10330_at	10330	8.23615	7.99257	-0.128101	-0.0092496	-0.0904299	-0.00725471	0.542092	0.0521679	0.179622	-0.00194633	-0.000522687	-0.0534778	6.53679	-1.23648	-0.0956883	-0.939482	-0.0419812	1.12669	0.377926	1.02048	-0.625739	-0.169943	-0.69846	5.28e-08	0.222784	0.924199	0.35257	0.966702	0.265929	0.707288	0.313031	0.534691	0.865828	0.488534	1.41e-07	0.999864	0.999674	0.988095	0.985449	0.366119	0.999844	0.685112	0.999021	0.968783	0.960692	5455.95
290	B3GNT3	10331_at	10331	7.62754	7.5463	-0.0248198	-0.0684877	-0.0726233	0.189723	-1.1432	0.0252177	0.120285	-0.00140899	-0.00216329	0.0131152	9.257	-0.359328	-1.06269	-1.13164	1.64669	-3.5638	0.27401	1.02498	-0.679425	-1.05496	0.256922	6.31e-12	0.721054	0.293673	0.263863	0.106688	0.000888497	0.785349	0.310928	0.500398	0.297156	0.798427	4.68e-11	0.999864	0.999674	0.988095	0.326636	0.00651599	0.999844	0.683375	0.999021	0.805074	0.978442	10528.3
290	LOC100287467	100287467_at	100287467	NA	NA	NA	NA	NA	NA	NA	NA	NA	NA	NA	NA	NA	NA	NA	NA	NA	NA	NA	NA	NA	NA	NA	NA	NA	NA	NA	NA	NA	NA	NA	NA	NA	NA	NA	NA	NA	NA	NA	NA	NA	NA	NA	NA	NA	NA
291	SMKR1	100287482_at	100287482	NA	NA	NA	NA	NA	NA	NA	NA	NA	NA	NA	NA	NA	NA	NA	NA	NA	NA	NA	NA	NA	NA	NA	NA	NA	NA	NA	NA	NA	NA	NA	NA	NA	NA	NA	NA	NA	NA	NA	NA	NA	NA	NA	NA	NA	NA
291	CLEC4M	10332_at	10332	5.43254	5.53158	0.118518	-0.0244541	0.0659866	0.178816	-1.6155	-0.149624	0.0991904	0.00167578	-0.00097077	0.132836	4.48367	1.13377	-0.250723	0.679419	1.02553	-3.32772	-1.07426	0.558498	0.533949	-0.312812	1.71946	5.13e-05	0.262979	0.803186	0.500401	0.310674	0.00176694	0.288513	0.579312	0.596042	0.755889	0.0925012	7.92e-05	0.999864	0.999674	0.988095	0.575264	0.00990697	0.999844	0.836601	0.999021	0.939978	0.960692	2332.94
292	TLR6	10333_at	10333	4.23729	5.38658	0.0206853	-0.0435393	0.0138442	-0.0400184	-1.10335	-0.207593	0.0049097	0.00141499	-0.00200478	0.068865	6.24	0.282808	-0.637983	0.203722	-0.32801	-3.24818	-2.13014	0.0395088	0.64435	-0.923253	1.27397	1.45e-07	0.77864	0.526764	0.839502	0.744447	0.00221635	0.0387413	0.968662	0.522666	0.360869	0.209307	3.53e-07	0.999864	0.999674	0.99979	0.886104	0.0113079	0.999844	0.990108	0.999021	0.827068	0.960692	2898.35
292	LINC00173	100287569_at	100287569	NA	NA	NA	NA	NA	NA	NA	NA	NA	NA	NA	NA	NA	NA	NA	NA	NA	NA	NA	NA	NA	NA	NA	NA	NA	NA	NA	NA	NA	NA	NA	NA	NA	NA	NA	NA	NA	NA	NA	NA	NA	NA	NA	NA	NA	NA
293	LOC103344931	103344931_at	103344931	6.59992	5.20671	-0.053687	0.0393377	0.0342924	0.027249	1.71744	-0.0322016	-0.3582	-0.00502599	0.00235528	-0.0659289	4.42389	-0.538355	0.422773	0.370115	0.163813	3.70832	-0.242351	-2.11414	-1.67865	0.795549	-0.894554	6.21e-05	0.593023	0.674503	0.713058	0.870622	0.000577362	0.809625	0.0401577	0.10025	0.43053	0.375853	9.48e-05	0.999864	0.999674	0.998576	0.946921	0.0052148	0.999844	0.314055	0.999021	0.853123	0.960692	3783.26
293	LOXL1-AS1	100287616_at	100287616	NA	NA	NA	NA	NA	NA	NA	NA	NA	NA	NA	NA	NA	NA	NA	NA	NA	NA	NA	NA	NA	NA	NA	NA	NA	NA	NA	NA	NA	NA	NA	NA	NA	NA	NA	NA	NA	NA	NA	NA	NA	NA	NA	NA	NA	NA
294	LINC00630	100287765_at	100287765	NA	NA	NA	NA	NA	NA	NA	NA	NA	NA	NA	NA	NA	NA	NA	NA	NA	NA	NA	NA	NA	NA	NA	NA	NA	NA	NA	NA	NA	NA	NA	NA	NA	NA	NA	NA	NA	NA	NA	NA	NA	NA	NA	NA	NA	NA
294	PCGF3	10336_at	10336	5.86084	7.44528	0.0551775	-0.0217298	0.0262299	-0.22958	-0.111262	0.0718541	-0.173187	-0.00142883	-0.000566476	0.0125623	10.3088	0.901671	-0.380576	0.461343	-2.24915	-0.391498	0.881261	-1.66576	-0.777693	-0.311812	0.27777	2.35e-13	0.3721	0.705334	0.646806	0.029515	0.697303	0.382926	0.102808	0.440877	0.756644	0.782479	2.66e-12	0.999864	0.999674	0.996374	0.164465	0.771363	0.999844	0.450804	0.999021	0.939978	0.978442	7918.89
295	LOC100287808	100287808_at	100287808	NA	NA	NA	NA	NA	NA	NA	NA	NA	NA	NA	NA	NA	NA	NA	NA	NA	NA	NA	NA	NA	NA	NA	NA	NA	NA	NA	NA	NA	NA	NA	NA	NA	NA	NA	NA	NA	NA	NA	NA	NA	NA	NA	NA	NA	NA
295	TRIM22	10346_at	10346	3.675	4.41501	0.0176881	0.00361785	-0.022108	-0.0773599	-0.393825	-0.0219828	-0.144201	-6.12e-05	0.00268989	0.0120016	4.68576	0.221558	0.0485687	-0.298054	-0.580925	-1.0622	-0.20666	-1.06313	-0.0255222	1.13492	0.203412	2.66e-05	0.825674	0.961481	0.767053	0.56423	0.293892	0.837221	0.293476	0.979753	0.262502	0.839743	4.32e-05	0.999864	0.999674	0.99979	0.777305	0.396321	0.999844	0.670097	0.999151	0.793165	0.981563	1829.56
296	LINC00582	100287814_at	100287814	NA	NA	NA	NA	NA	NA	NA	NA	NA	NA	NA	NA	NA	NA	NA	NA	NA	NA	NA	NA	NA	NA	NA	NA	NA	NA	NA	NA	NA	NA	NA	NA	NA	NA	NA	NA	NA	NA	NA	NA	NA	NA	NA	NA	NA	NA
296	ABCA8	10351_at	10351	4.44537	0.566835	-0.421197	-0.189983	-0.548544	0.813033	-0.800999	0.0605313	1.77271	-0.00251592	-0.00362371	-0.3366	0.143581	-1.25917	-0.608715	-1.76502	1.45715	-0.515617	0.135814	3.11923	-0.250516	-0.364902	-1.36158	0.886481	0.214554	0.545817	0.0844424	0.152116	0.608682	0.892582	0.00318209	0.803345	0.716918	0.180204	0.889394	0.999864	0.999674	0.9199	0.398723	0.695834	0.999844	0.125973	0.999021	0.929547	0.960692	154.383
297	CDO1	1036_at	1036	6.28298	4.8708	0.0267181	0.0514064	0.124225	0.132355	1.05808	0.0400768	-0.200701	-0.00575553	-0.00252088	0.00109536	4.05071	0.262237	0.540761	1.31231	0.7788	2.23616	0.295222	-1.15944	-1.88154	-0.833423	0.0145471	0.000202308	0.794353	0.591377	0.196164	0.440231	0.0304171	0.769202	0.252479	0.0664685	0.40907	0.988459	0.000285893	0.999864	0.999674	0.988095	0.688949	0.0697427	0.999844	0.63738	0.999021	0.846972	0.997477	3284.14
297	LOC100287896	100287896_at	100287896	NA	NA	NA	NA	NA	NA	NA	NA	NA	NA	NA	NA	NA	NA	NA	NA	NA	NA	NA	NA	NA	NA	NA	NA	NA	NA	NA	NA	NA	NA	NA	NA	NA	NA	NA	NA	NA	NA	NA	NA	NA	NA	NA	NA	NA	NA
298	LGALS8-AS1	100287902_at	100287902	NA	NA	NA	NA	NA	NA	NA	NA	NA	NA	NA	NA	NA	NA	NA	NA	NA	NA	NA	NA	NA	NA	NA	NA	NA	NA	NA	NA	NA	NA	NA	NA	NA	NA	NA	NA	NA	NA	NA	NA	NA	NA	NA	NA	NA	NA
298	NPM3	10360_at	10360	6.08266	5.39997	-0.101914	-0.110516	0.109101	-0.0443524	1.51362	-0.0597415	-0.286302	-0.00617582	0.000354391	0.0231857	4.71265	-1.0497	-1.21999	1.20949	-0.273871	3.35695	-0.461822	-1.73566	-2.11869	0.122953	0.323135	2.44e-05	0.299541	0.228913	0.232881	0.785455	0.00162468	0.646465	0.0895644	0.0397509	0.9027	0.748111	3.97e-05	0.999864	0.999674	0.988095	0.90787	0.00947022	0.999844	0.424537	0.98811	0.975747	0.978442	3390.9
299	HMG20B	10362_at	10362	6.75161	10.1404	-0.00205496	0.00456002	-0.248534	-0.332122	-1.62959	-0.0936171	0.267643	-0.000306879	0.00332887	0.000617734	7.80851	-0.0186756	0.0444158	-2.43107	-1.80954	-3.18894	-0.638548	1.43165	-0.0928921	1.01905	0.00759634	7.2e-10	0.985184	0.964772	0.0191607	0.0771451	0.00261928	0.526399	0.159251	0.926407	0.313706	0.993973	3.01e-09	0.999864	0.999674	0.917697	0.275435	0.0125899	0.999844	0.528647	0.999021	0.810132	0.999134	3253.36
299	TIMM23	100287932_at	100287932	NA	NA	NA	NA	NA	NA	NA	NA	NA	NA	NA	NA	NA	NA	NA	NA	NA	NA	NA	NA	NA	NA	NA	NA	NA	NA	NA	NA	NA	NA	NA	NA	NA	NA	NA	NA	NA	NA	NA	NA	NA	NA	NA	NA	NA	NA
300	MICU1	10367_at	10367	8.99635	9.14672	-0.0308507	-0.0447102	-0.00730834	-0.0892523	0.578937	0.0556606	-0.178658	-0.0015753	0.000981845	-0.0232078	12.02	-0.478478	-0.743196	-0.121999	-0.829878	1.93341	0.647905	-1.6309	-0.813767	0.512938	-0.487038	1.5e-15	0.63466	0.46128	0.903451	0.411051	0.059581	0.520385	0.109989	0.420124	0.610539	0.628629	3.74e-14	0.999864	0.999674	0.99979	0.664551	0.114851	0.999844	0.461936	0.999021	0.903921	0.971056	16806
300	GS1-279B7.1	100288079_at	100288079	NA	NA	NA	NA	NA	NA	NA	NA	NA	NA	NA	NA	NA	NA	NA	NA	NA	NA	NA	NA	NA	NA	NA	NA	NA	NA	NA	NA	NA	NA	NA	NA	NA	NA	NA	NA	NA	NA	NA	NA	NA	NA	NA	NA	NA	NA
301	CACNG3	10368_at	10368	9.8427	10.4202	-0.176661	-0.0352909	-0.100533	-0.166854	1.13756	-0.0882813	-0.577988	-0.00879877	0.00129812	-0.0373785	11.0525	-2.21149	-0.473484	-1.35455	-1.25221	3.06631	-0.829428	-4.25865	-3.66864	0.547371	-0.633135	2.49e-14	0.0321983	0.63819	0.18242	0.217054	0.00368345	0.411302	0.000105247	0.000650366	0.586867	0.529895	3.84e-13	0.999864	0.999674	0.988095	0.477497	0.0157093	0.999844	0.0695344	0.40156	0.898697	0.962145	13109.3
301	LDLRAD4-AS1	100288122_at	100288122	NA	NA	NA	NA	NA	NA	NA	NA	NA	NA	NA	NA	NA	NA	NA	NA	NA	NA	NA	NA	NA	NA	NA	NA	NA	NA	NA	NA	NA	NA	NA	NA	NA	NA	NA	NA	NA	NA	NA	NA	NA	NA	NA	NA	NA	NA
302	CITED2	10370_at	10370	5.87031	-0.791195	-0.0888694	-0.203576	0.149135	0.589996	3.86341	0.226072	-0.570174	-0.00450021	0.00369235	-0.187499	-0.30097	-0.398979	-0.979543	0.720638	1.58798	3.73477	0.761748	-1.50666	-0.672932	0.558373	-1.13901	0.764843	0.691823	0.332623	0.474912	0.119393	0.000533136	0.450241	0.138985	0.504481	0.579396	0.260812	0.770883	0.999864	0.999674	0.988095	0.348083	0.00500972	0.999844	0.502734	0.999021	0.897517	0.960692	602.245
302	LOC100288123	100288123_at	100288123	NA	NA	NA	NA	NA	NA	NA	NA	NA	NA	NA	NA	NA	NA	NA	NA	NA	NA	NA	NA	NA	NA	NA	NA	NA	NA	NA	NA	NA	NA	NA	NA	NA	NA	NA	NA	NA	NA	NA	NA	NA	NA	NA	NA	NA	NA
303	SLC9A3-AS1	100288152_at	100288152	NA	NA	NA	NA	NA	NA	NA	NA	NA	NA	NA	NA	NA	NA	NA	NA	NA	NA	NA	NA	NA	NA	NA	NA	NA	NA	NA	NA	NA	NA	NA	NA	NA	NA	NA	NA	NA	NA	NA	NA	NA	NA	NA	NA	NA	NA
303	SEMA3A	10371_at	10371	3.42492	3.1691	0.0235002	-0.118978	0.0543364	0.0524623	-0.183884	0.00215104	-0.0760589	0.00307521	-0.00061259	-0.0684818	3.72164	0.325709	-1.76735	0.810566	0.435915	-0.548779	0.0223755	-0.620465	1.41962	-0.285991	-1.28429	0.000554661	0.746176	0.0840468	0.421942	0.665012	0.585908	0.982249	0.538126	0.162707	0.776216	0.205705	0.000737965	0.999864	0.999674	0.988095	0.841977	0.676991	0.999844	0.817372	0.999021	0.944029	0.960692	1946.22
304	TUBA1B	10376_at	10376	11.414	10.4141	0.0155773	-0.0307581	0.0543488	0.0772221	0.608734	-0.045109	-0.282538	-0.000142765	0.00127033	-0.0125952	12.0243	0.212271	-0.449219	0.797129	0.630868	1.78617	-0.461348	-2.26614	-0.0647978	0.583098	-0.232239	1.48e-15	0.832868	0.65546	0.429621	0.531363	0.0809065	0.646802	0.0283713	0.948626	0.56278	0.81742	3.72e-14	0.999864	0.999674	0.988095	0.754014	0.145038	0.999844	0.277895	0.999021	0.89515	0.979428	20884.4
304	HMGN3-AS1	100288198_at	100288198	NA	NA	NA	NA	NA	NA	NA	NA	NA	NA	NA	NA	NA	NA	NA	NA	NA	NA	NA	NA	NA	NA	NA	NA	NA	NA	NA	NA	NA	NA	NA	NA	NA	NA	NA	NA	NA	NA	NA	NA	NA	NA	NA	NA	NA	NA
305	ERVMER34-1	100288413_at	100288413	NA	NA	NA	NA	NA	NA	NA	NA	NA	NA	NA	NA	NA	NA	NA	NA	NA	NA	NA	NA	NA	NA	NA	NA	NA	NA	NA	NA	NA	NA	NA	NA	NA	NA	NA	NA	NA	NA	NA	NA	NA	NA	NA	NA	NA	NA
305	IRF9	10379_at	10379	8.39041	12.429	0.0405129	-0.0135893	-0.100276	-0.619167	-0.0432191	-0.00999133	-0.282608	-0.000874806	-0.00122982	-0.113703	12.3357	0.474545	-0.1706	-1.26422	-4.348	-0.109007	-0.0878362	-1.9484	-0.3413	-0.485232	-1.80214	6.16e-16	0.637439	0.865314	0.212752	7.92e-05	0.913688	0.930402	0.0577085	0.734489	0.629899	0.0783192	1.83e-14	0.999864	0.999674	0.988095	0.00402274	0.939282	0.999844	0.358664	0.999021	0.909489	0.960692	8340.08
306	IL10RB-DT	100288432_at	100288432	NA	NA	NA	NA	NA	NA	NA	NA	NA	NA	NA	NA	NA	NA	NA	NA	NA	NA	NA	NA	NA	NA	NA	NA	NA	NA	NA	NA	NA	NA	NA	NA	NA	NA	NA	NA	NA	NA	NA	NA	NA	NA	NA	NA	NA	NA
306	CDR1	1038_at	1038	4.14613	-5.52952	0.383602	0.22722	-0.363863	0.903169	3.54865	0.483766	0.365981	0.011376	0.0205216	-0.192234	-1.15744	0.947654	0.601608	-0.96749	1.33763	1.88768	0.896954	0.532154	0.936048	1.70767	-0.642583	0.253286	0.348439	0.550497	0.338543	0.187834	0.0656204	0.374584	0.597274	0.354315	0.0946866	0.523801	0.261671	0.999864	0.999674	0.988095	0.443203	0.12354	0.999844	0.845826	0.999021	0.740597	0.962008	91.5704
307	LOC100288637	100288637_at	100288637	NA	NA	NA	NA	NA	NA	NA	NA	NA	NA	NA	NA	NA	NA	NA	NA	NA	NA	NA	NA	NA	NA	NA	NA	NA	NA	NA	NA	NA	NA	NA	NA	NA	NA	NA	NA	NA	NA	NA	NA	NA	NA	NA	NA	NA	NA
307	TUBB3	10381_at	10381	10.6094	7.30493	-0.155651	-0.29132	-0.185102	0.316597	1.7195	0.0473722	-0.448247	-0.000358414	0.00452197	-0.0849971	4.8618	-1.22262	-2.4525	-1.56491	1.49088	2.90829	0.279273	-2.07236	-0.0937701	1.19644	-0.903387	1.5e-05	0.227928	0.0181873	0.124709	0.143069	0.00565769	0.781333	0.0440726	0.925714	0.237879	0.371199	2.52e-05	0.999864	0.999674	0.938162	0.38556	0.020853	0.999844	0.323767	0.999021	0.786584	0.960692	5997.49
308	TUBB4A	10382_at	10382	9.76506	6.9029	-0.265009	-0.078021	-0.187775	0.225648	1.81695	-0.0443781	-0.156141	-0.000273795	0.00529599	-0.127551	4.91465	-2.22679	-0.702635	-1.69823	1.13671	3.28745	-0.279869	-0.772229	-0.0766275	1.49896	-1.45023	1.26e-05	0.0310832	0.485954	0.0964676	0.261763	0.0019824	0.780879	0.444073	0.939264	0.140965	0.154028	2.15e-05	0.999864	0.999674	0.931311	0.528036	0.0105517	0.999844	0.771635	0.999021	0.754019	0.960692	5813.75
308	PAN3-AS1	100288730_at	100288730	NA	NA	NA	NA	NA	NA	NA	NA	NA	NA	NA	NA	NA	NA	NA	NA	NA	NA	NA	NA	NA	NA	NA	NA	NA	NA	NA	NA	NA	NA	NA	NA	NA	NA	NA	NA	NA	NA	NA	NA	NA	NA	NA	NA	NA	NA
309	TMEM239	100288797_at	100288797	NA	NA	NA	NA	NA	NA	NA	NA	NA	NA	NA	NA	NA	NA	NA	NA	NA	NA	NA	NA	NA	NA	NA	NA	NA	NA	NA	NA	NA	NA	NA	NA	NA	NA	NA	NA	NA	NA	NA	NA	NA	NA	NA	NA	NA	NA
309	TUBB4B	10383_at	10383	10.4507	8.6148	-0.0735743	-0.180165	-0.0540341	0.148593	1.06509	0.0724901	-0.186668	0.00132481	0.00230968	-0.0537236	8.19944	-0.826462	-2.16904	-0.653288	1.00068	2.5762	0.611142	-1.23417	0.495668	0.873922	-0.81657	1.96e-10	0.412965	0.0354792	0.516942	0.32241	0.0133925	0.544224	0.223635	0.622575	0.386866	0.418537	9.5e-10	0.999864	0.999674	0.988095	0.5873	0.038135	0.999844	0.608375	0.999021	0.841226	0.960692	11897.6
310	CRIM1-DT	100288911_at	100288911	NA	NA	NA	NA	NA	NA	NA	NA	NA	NA	NA	NA	NA	NA	NA	NA	NA	NA	NA	NA	NA	NA	NA	NA	NA	NA	NA	NA	NA	NA	NA	NA	NA	NA	NA	NA	NA	NA	NA	NA	NA	NA	NA	NA	NA	NA
310	BTN3A3	10384_at	10384	3.6121	3.97679	0.108172	0.0840072	0.125416	-0.362099	2.19856	0.0181464	-0.282771	0.000242561	0.00136159	-0.122685	2.75886	0.885668	0.737176	1.10521	-1.77738	3.87605	0.11151	-1.3627	0.0661479	0.375515	-1.35918	0.00839587	0.380571	0.464896	0.275024	0.0823611	0.000346988	0.911715	0.179854	0.947557	0.709067	0.180958	0.00973993	0.999864	0.999674	0.988095	0.284554	0.00402642	0.999844	0.557017	0.999021	0.928056	0.960692	757.274
311	SYCP2	10388_at	10388	3.14225	2.37166	-0.0165985	-0.0321924	-0.0692237	0.0400681	0.596254	-0.00836981	0.0290229	-0.000754563	0.00349764	-0.0300894	2.69622	-0.222704	-0.462929	-0.999669	0.322298	1.72262	-0.0842837	0.229199	-0.337207	1.58074	-0.546269	0.00987338	0.824788	0.645678	0.322892	0.748741	0.0919223	0.93321	0.819768	0.737551	0.12104	0.587618	0.0113722	0.999864	0.999674	0.988095	0.888598	0.160435	0.999844	0.942629	0.999021	0.742736	0.967239	1534.85
311	SLC25A25-AS1	100289019_at	100289019	NA	NA	NA	NA	NA	NA	NA	NA	NA	NA	NA	NA	NA	NA	NA	NA	NA	NA	NA	NA	NA	NA	NA	NA	NA	NA	NA	NA	NA	NA	NA	NA	NA	NA	NA	NA	NA	NA	NA	NA	NA	NA	NA	NA	NA	NA
312	SCML2	10389_at	10389	2.9097	4.15427	-0.200792	0.0384441	-0.105394	-0.187307	-0.123278	0.0386041	0.486972	0.000712303	0.00078052	-0.00442336	3.09246	-1.76406	0.36199	-0.996607	-0.986548	-0.233212	0.254547	2.51814	0.208436	0.230981	-0.0525837	0.00342706	0.0846063	0.719078	0.324359	0.329214	0.81667	0.800249	0.0154774	0.835843	0.818391	0.9583	0.00413734	0.999864	0.999674	0.988095	0.592654	0.865397	0.999844	0.219481	0.999021	0.954359	0.996341	565.506
312	ADAMTSL4-AS2	100289061_at	100289061	NA	NA	NA	NA	NA	NA	NA	NA	NA	NA	NA	NA	NA	NA	NA	NA	NA	NA	NA	NA	NA	NA	NA	NA	NA	NA	NA	NA	NA	NA	NA	NA	NA	NA	NA	NA	NA	NA	NA	NA	NA	NA	NA	NA	NA	NA
313	CDR2	1039_at	1039	4.49762	2.13964	0.0869838	0.064335	0.105249	0.00830604	2.51528	0.0374293	-0.400536	0.000595245	0.00559983	-0.0140467	1.49739	0.718439	0.569506	0.935643	0.0411286	4.47335	0.232022	-1.94717	0.163752	1.55794	-0.156985	0.141372	0.476253	0.571885	0.354522	0.967378	5.3e-05	0.817587	0.057861	0.87067	0.126352	0.875969	0.147911	0.999864	0.999674	0.988095	0.985598	0.00175689	0.999844	0.358789	0.999021	0.742736	0.989022	1194.19
313	ATP2A1-AS1	100289092_at	100289092	NA	NA	NA	NA	NA	NA	NA	NA	NA	NA	NA	NA	NA	NA	NA	NA	NA	NA	NA	NA	NA	NA	NA	NA	NA	NA	NA	NA	NA	NA	NA	NA	NA	NA	NA	NA	NA	NA	NA	NA	NA	NA	NA	NA	NA	NA
314	FRG1CP	100289097_at	100289097	NA	NA	NA	NA	NA	NA	NA	NA	NA	NA	NA	NA	NA	NA	NA	NA	NA	NA	NA	NA	NA	NA	NA	NA	NA	NA	NA	NA	NA	NA	NA	NA	NA	NA	NA	NA	NA	NA	NA	NA	NA	NA	NA	NA	NA	NA
314	CORO2B	10391_at	10391	8.60372	10.7746	-0.0822136	-0.0216944	-0.0293561	-0.291057	-0.248114	-0.102783	-0.150693	-0.0032415	0.00092431	0.0244835	10.528	-0.94808	-0.268132	-0.364367	-2.01223	-0.616097	-0.889589	-1.02283	-1.24505	0.359041	0.382038	1.2e-13	0.348224	0.78984	0.717314	0.0502907	0.540978	0.378485	0.311931	0.219648	0.721267	0.704257	1.51e-12	0.999864	0.999674	0.99979	0.220077	0.638761	0.999844	0.68428	0.999021	0.931093	0.971056	8498.27
315	GS1-124K5.4	100289098_at	100289098	NA	NA	NA	NA	NA	NA	NA	NA	NA	NA	NA	NA	NA	NA	NA	NA	NA	NA	NA	NA	NA	NA	NA	NA	NA	NA	NA	NA	NA	NA	NA	NA	NA	NA	NA	NA	NA	NA	NA	NA	NA	NA	NA	NA	NA	NA
315	ANAPC10	10393_at	10393	3.03489	2.59985	0.124496	-0.0428769	0.121705	-0.0603589	0.741419	-0.0589768	-0.269794	0.00151013	0.00256845	0.0682999	2.13805	1.20832	-0.446016	1.27138	-0.35121	1.54948	-0.429611	-1.54124	0.488181	0.8397	0.896972	0.0380577	0.233326	0.657755	0.210218	0.727093	0.128369	0.669558	0.130362	0.627826	0.405578	0.374575	0.0413667	0.999864	0.999674	0.988095	0.877293	0.208233	0.999844	0.491399	0.999021	0.846126	0.960692	750.127
316	DLC1	10395_at	10395	5.51437	6.78422	0.0486761	-0.0294792	-0.152258	-0.261383	0.0286528	0.117608	0.146581	0.00455106	0.00530071	-0.0173322	4.807	0.40705	-0.264208	-1.37042	-1.31041	0.0515936	0.738136	0.72147	1.26761	1.49311	-0.196117	1.79e-05	0.685929	0.792843	0.17745	0.1968	0.959084	0.464318	0.474405	0.21155	0.142486	0.845414	2.99e-05	0.999864	0.999674	0.982205	0.454207	0.971364	0.999844	0.787985	0.999021	0.754019	0.982354	1836.57
316	TMEM225B	100289187_at	100289187	NA	NA	NA	NA	NA	NA	NA	NA	NA	NA	NA	NA	NA	NA	NA	NA	NA	NA	NA	NA	NA	NA	NA	NA	NA	NA	NA	NA	NA	NA	NA	NA	NA	NA	NA	NA	NA	NA	NA	NA	NA	NA	NA	NA	NA	NA
317	ATP8A1	10396_at	10396	5.08361	5.39155	-0.0572645	-0.0390957	-0.122624	-0.0850639	0.442395	-0.142119	-0.0645205	-0.0021541	0.000910401	-0.0205822	6.5091	-0.815925	-0.597027	-1.88053	-0.726622	1.35729	-1.51979	-0.541094	-1.02228	0.436941	-0.396815	5.8e-08	0.418902	0.553524	0.0666093	0.471274	0.181554	0.135657	0.591149	0.312189	0.664273	0.693406	1.54e-07	0.999864	0.999674	0.917697	0.709608	0.272363	0.999844	0.843189	0.999021	0.918516	0.971056	4529.78
317	LOC100289230	100289230_at	100289230	NA	NA	NA	NA	NA	NA	NA	NA	NA	NA	NA	NA	NA	NA	NA	NA	NA	NA	NA	NA	NA	NA	NA	NA	NA	NA	NA	NA	NA	NA	NA	NA	NA	NA	NA	NA	NA	NA	NA	NA	NA	NA	NA	NA	NA	NA
318	TMEM238L	100289255_at	100289255	NA	NA	NA	NA	NA	NA	NA	NA	NA	NA	NA	NA	NA	NA	NA	NA	NA	NA	NA	NA	NA	NA	NA	NA	NA	NA	NA	NA	NA	NA	NA	NA	NA	NA	NA	NA	NA	NA	NA	NA	NA	NA	NA	NA	NA	NA
318	NDRG1	10397_at	10397	8.99786	8.09776	0.0725391	0.0977849	-0.0228339	0.1901	-0.766611	0.00684529	1.07368	0.0052431	0.00149634	-0.0488365	3.50642	0.370706	0.535585	-0.125596	0.582421	-0.843584	0.0262553	3.22956	0.892454	0.257581	-0.337702	0.00105213	0.712621	0.59492	0.900619	0.563231	0.403427	0.979171	0.00233618	0.376964	0.797921	0.73718	0.00135575	0.999864	0.999674	0.99979	0.776429	0.510085	0.999844	0.111229	0.999021	0.949224	0.978442	1826.78
319	MYL9	10398_at	10398	6.61795	8.13901	-0.0399717	0.121148	0.0273163	-0.115408	-1.02156	-0.208246	0.0633601	0.00045531	-0.000924241	0.0976601	6.29423	-0.364822	1.18507	0.268344	-0.631482	-2.00766	-1.42651	0.340373	0.138413	-0.284145	1.20608	1.21e-07	0.716977	0.242299	0.789678	0.530965	0.0507932	0.160721	0.735182	0.89054	0.777621	0.234177	2.97e-07	0.999864	0.999674	0.99979	0.754014	0.10234	0.999844	0.906354	0.999021	0.944523	0.960692	3150.35
319	DNAJC3-DT	100289274_at	100289274	NA	NA	NA	NA	NA	NA	NA	NA	NA	NA	NA	NA	NA	NA	NA	NA	NA	NA	NA	NA	NA	NA	NA	NA	NA	NA	NA	NA	NA	NA	NA	NA	NA	NA	NA	NA	NA	NA	NA	NA	NA	NA	NA	NA	NA	NA
320	MAN1B1-DT	100289341_at	100289341	NA	NA	NA	NA	NA	NA	NA	NA	NA	NA	NA	NA	NA	NA	NA	NA	NA	NA	NA	NA	NA	NA	NA	NA	NA	NA	NA	NA	NA	NA	NA	NA	NA	NA	NA	NA	NA	NA	NA	NA	NA	NA	NA	NA	NA	NA
320	RACK1	10399_at	10399	9.82692	8.43255	0.0703298	0.0474234	0.0200389	0.00273319	1.61695	-0.0467966	0.0750402	-0.00310736	0.00539161	-0.0282322	9.72187	0.956947	0.691577	0.293469	0.0222955	4.7374	-0.477893	0.60097	-1.40825	2.47111	-0.519786	1.45e-12	0.343779	0.492806	0.770532	0.982312	2.25e-05	0.635073	0.550918	0.166025	0.0173783	0.605796	1.27e-11	0.999864	0.999674	0.99979	0.992142	0.00137075	0.999844	0.822146	0.999021	0.69619	0.971056	15436.1
321	ADARB1	104_at	104	6.81902	6.45306	-0.0542657	0.0113436	0.105677	-0.2029	2.06893	-0.0189845	-0.66712	-0.00325904	0.00339076	-0.044087	4.65317	-0.461813	0.103464	0.967967	-1.03519	3.79126	-0.121257	-3.3416	-0.923786	0.971992	-0.507671	2.96e-05	0.646472	0.918061	0.338308	0.306188	0.000449368	0.904035	0.00169794	0.360595	0.336324	0.614198	4.77e-05	0.999864	0.999674	0.988095	0.570416	0.00459635	0.999844	0.0975138	0.999021	0.820626	0.971056	2910.36
321	LOC100289361	100289361_at	100289361	NA	NA	NA	NA	NA	NA	NA	NA	NA	NA	NA	NA	NA	NA	NA	NA	NA	NA	NA	NA	NA	NA	NA	NA	NA	NA	NA	NA	NA	NA	NA	NA	NA	NA	NA	NA	NA	NA	NA	NA	NA	NA	NA	NA	NA	NA
322	CDS1	1040_at	1040	6.88896	6.41529	0.110615	0.0513304	0.240906	-0.162877	1.54219	-0.031504	-0.427027	0.000574459	0.00361582	0.0211119	4.28959	0.872914	0.434142	2.04619	-0.770577	2.62055	-0.186591	-1.98346	0.150993	0.961146	0.225433	9.54e-05	0.38741	0.666289	0.0466916	0.445041	0.0119766	0.852832	0.0535256	0.880666	0.341688	0.822678	0.00014141	0.999864	0.999674	0.917697	0.692044	0.0351809	0.999844	0.349787	0.999021	0.821434	0.980103	2553.08
322	UBAC2-AS1	100289373_at	100289373	NA	NA	NA	NA	NA	NA	NA	NA	NA	NA	NA	NA	NA	NA	NA	NA	NA	NA	NA	NA	NA	NA	NA	NA	NA	NA	NA	NA	NA	NA	NA	NA	NA	NA	NA	NA	NA	NA	NA	NA	NA	NA	NA	NA	NA	NA
323	PEMT	10400_at	10400	6.2506	5.06912	-0.0658986	-0.0163695	-0.0610152	0.199079	-0.0171415	0.0517245	0.223784	-0.000347182	-1.41e-06	-0.0249138	8.95085	-1.3733	-0.365616	-1.36857	2.48721	-0.076919	0.809008	2.74491	-0.240984	-0.000993038	-0.702525	1.69e-11	0.176559	0.716389	0.178023	0.0167051	0.939034	0.422827	0.00870604	0.810678	0.999212	0.486021	1.12e-10	0.999864	0.999674	0.982205	0.114774	0.957282	0.999844	0.178056	0.999021	0.999858	0.960692	14648
323	MCF2L-AS1	100289410_at	100289410	NA	NA	NA	NA	NA	NA	NA	NA	NA	NA	NA	NA	NA	NA	NA	NA	NA	NA	NA	NA	NA	NA	NA	NA	NA	NA	NA	NA	NA	NA	NA	NA	NA	NA	NA	NA	NA	NA	NA	NA	NA	NA	NA	NA	NA	NA
324	LOC100289495	100289495_at	100289495	NA	NA	NA	NA	NA	NA	NA	NA	NA	NA	NA	NA	NA	NA	NA	NA	NA	NA	NA	NA	NA	NA	NA	NA	NA	NA	NA	NA	NA	NA	NA	NA	NA	NA	NA	NA	NA	NA	NA	NA	NA	NA	NA	NA	NA	NA
324	PIAS3	10401_at	10401	6.73586	6.37081	0.10392	0.0623951	0.065975	0.0992337	-0.56366	0.110674	-0.00369761	0.00364214	-0.000506622	0.0144811	8.87816	1.70918	1.09986	1.1679	0.978461	-1.99618	1.36615	-0.0357946	1.99519	-0.28067	0.322269	2.13e-11	0.0944047	0.277326	0.249084	0.333151	0.0520735	0.178776	0.971607	0.0521856	0.780268	0.748762	1.37e-10	0.999864	0.999674	0.988095	0.595729	0.103949	0.999844	0.990842	0.999021	0.945589	0.978442	10595.5
325	ST3GAL6	10402_at	10402	5.01525	1.95753	-0.072069	-0.0288185	-0.0394499	0.329766	1.19816	0.12501	-0.145583	0.00170362	-0.000961825	-0.00566531	2.14966	-0.934043	-0.400303	-0.550306	2.56226	3.34371	1.21599	-1.11055	0.735413	-0.419894	-0.0993513	0.0370731	0.355337	0.690854	0.584869	0.0138685	0.00168773	0.23042	0.272745	0.465958	0.676589	0.921307	0.0403375	0.999864	0.999674	0.992221	0.102943	0.00965335	0.999844	0.654389	0.999021	0.921493	0.996341	3650.43
325	KCNIP2-AS1	100289509_at	100289509	NA	NA	NA	NA	NA	NA	NA	NA	NA	NA	NA	NA	NA	NA	NA	NA	NA	NA	NA	NA	NA	NA	NA	NA	NA	NA	NA	NA	NA	NA	NA	NA	NA	NA	NA	NA	NA	NA	NA	NA	NA	NA	NA	NA	NA	NA
326	ZNF605	100289635_at	100289635	NA	NA	NA	NA	NA	NA	NA	NA	NA	NA	NA	NA	NA	NA	NA	NA	NA	NA	NA	NA	NA	NA	NA	NA	NA	NA	NA	NA	NA	NA	NA	NA	NA	NA	NA	NA	NA	NA	NA	NA	NA	NA	NA	NA	NA	NA
326	NDC80	10403_at	10403	2.61816	3.74627	0.199829	0.0272156	0.0558591	-0.126305	-0.594811	0.0416798	-0.0891923	0.00267232	-0.00166735	0.04208	4.76755	3.00132	0.438099	0.903	-1.13729	-1.92366	0.469836	-0.78848	1.33685	-0.843541	0.855187	2.04e-05	0.00440068	0.66344	0.371402	0.261521	0.0608273	0.640773	0.434608	0.188087	0.403451	0.397042	3.37e-05	0.999864	0.999674	0.988095	0.528036	0.116588	0.999844	0.766107	0.999021	0.845566	0.960692	1336.16
327	ZNF783	100289678_at	100289678	NA	NA	NA	NA	NA	NA	NA	NA	NA	NA	NA	NA	NA	NA	NA	NA	NA	NA	NA	NA	NA	NA	NA	NA	NA	NA	NA	NA	NA	NA	NA	NA	NA	NA	NA	NA	NA	NA	NA	NA	NA	NA	NA	NA	NA	NA
327	CPQ	10404_at	10404	5.36579	6.50256	0.0435597	0.00264868	-0.103575	-0.113213	-0.39602	-0.111981	0.222263	-0.00230474	-0.000269544	0.0471681	8.28652	0.655135	0.0426949	-1.67665	-1.0208	-1.2825	-1.26402	1.96754	-1.15454	-0.136553	0.959899	1.47e-10	0.515763	0.966136	0.100645	0.312885	0.206325	0.212822	0.0553916	0.25446	0.892002	0.342308	7.43e-10	0.999864	0.999674	0.931398	0.577767	0.300817	0.999844	0.354386	0.999021	0.974124	0.960692	5623.99
328	WFDC2	10406_at	10406	6.67286	5.8901	0.0709181	0.0256594	0.134102	0.15425	-0.229462	-0.0847883	-0.0227758	-0.000546918	7.31e-05	-0.0293727	8.07735	1.14779	0.445092	2.33603	1.49667	-0.799669	-1.02993	-0.216963	-0.294827	0.0398298	-0.643249	2.94e-10	0.257208	0.658417	0.0240706	0.141558	0.428163	0.308626	0.829231	0.769501	0.968408	0.523373	1.37e-09	0.999864	0.999674	0.917697	0.382731	0.534173	0.999844	0.945731	0.999021	0.990588	0.962008	10069.1
328	LINC00942	100292680_at	100292680	NA	NA	NA	NA	NA	NA	NA	NA	NA	NA	NA	NA	NA	NA	NA	NA	NA	NA	NA	NA	NA	NA	NA	NA	NA	NA	NA	NA	NA	NA	NA	NA	NA	NA	NA	NA	NA	NA	NA	NA	NA	NA	NA	NA	NA	NA
329	MYCNOS	10408_at	10408	3.82913	4.00643	-0.0467226	-0.106074	-0.061908	0.063076	-0.648363	0.00861443	0.0892943	0.000379936	0.00021746	-0.0293551	6.09026	-0.838231	-2.03961	-1.19543	0.67842	-2.50467	0.115992	0.942911	0.227032	0.131414	-0.71261	2.41e-07	0.406394	0.0473709	0.23827	0.501028	0.0160015	0.908182	0.350833	0.821441	0.896042	0.479818	5.64e-07	0.999864	0.999674	0.988095	0.732108	0.0432685	0.999844	0.712074	0.999021	0.974739	0.960692	4075.21
329	ZNF587B	100293516_at	100293516	NA	NA	NA	NA	NA	NA	NA	NA	NA	NA	NA	NA	NA	NA	NA	NA	NA	NA	NA	NA	NA	NA	NA	NA	NA	NA	NA	NA	NA	NA	NA	NA	NA	NA	NA	NA	NA	NA	NA	NA	NA	NA	NA	NA	NA	NA
330	BASP1	10409_at	10409	11.2575	12.3828	0.00899254	0.0577515	0.0252455	-0.165354	-0.345477	-0.0290969	-0.397868	0.00185801	0.00429367	-0.0313838	14.466	0.123986	0.853397	0.374639	-1.36679	-1.02566	-0.301094	-3.22877	0.85325	1.99408	-0.585499	2.08e-18	0.901887	0.398023	0.709714	0.178577	0.310611	0.764749	0.0023414	0.398104	0.0523111	0.561178	2.1e-16	0.999864	0.999674	0.997634	0.430957	0.414035	0.999844	0.111229	0.999021	0.706655	0.962543	20797.7
330	RNF213-AS1	100294362_at	100294362	NA	NA	NA	NA	NA	NA	NA	NA	NA	NA	NA	NA	NA	NA	NA	NA	NA	NA	NA	NA	NA	NA	NA	NA	NA	NA	NA	NA	NA	NA	NA	NA	NA	NA	NA	NA	NA	NA	NA	NA	NA	NA	NA	NA	NA	NA
331	NHEG1	100294720_at	100294720	NA	NA	NA	NA	NA	NA	NA	NA	NA	NA	NA	NA	NA	NA	NA	NA	NA	NA	NA	NA	NA	NA	NA	NA	NA	NA	NA	NA	NA	NA	NA	NA	NA	NA	NA	NA	NA	NA	NA	NA	NA	NA	NA	NA	NA	NA
331	CDSN	1041_at	1041	6.12569	5.42501	-0.0555084	-0.0665212	0.00791887	0.231425	-0.816039	0.0227935	0.102666	0.00111964	-0.00305608	-0.017242	5.94432	-0.717824	-0.921974	0.110221	1.79418	-2.2723	0.221226	0.781438	0.482256	-1.33122	-0.301701	3.96e-07	0.476628	0.361529	0.912731	0.0795995	0.0279661	0.825931	0.438695	0.631995	0.189918	0.764289	8.86e-07	0.999864	0.999674	0.99979	0.279452	0.0651957	0.999844	0.768075	0.999021	0.77147	0.978442	5418.11
332	RAPGEF3	10411_at	10411	6.61842	8.79646	-0.159149	-0.0316199	-0.0688512	-0.252991	-0.639524	-0.0969622	0.371656	0.000452104	-0.00186887	0.00758049	10.0394	-2.1437	-0.456476	-0.998181	-2.04296	-1.85486	-0.980228	2.94652	0.202832	-0.847936	0.138161	5.39e-13	0.0375759	0.650274	0.323604	0.0470238	0.0702686	0.332288	0.00510519	0.840193	0.401025	0.890738	5.42e-12	0.999864	0.999674	0.988095	0.212302	0.130058	0.999844	0.145031	0.999021	0.84483	0.992254	6863.18
333	YAP1	10413_at	10413	2.82446	3.36639	0.00138593	-0.0514352	0.0021489	0.0077505	-0.486784	-0.0697566	0.017603	-0.00121517	-0.00441214	0.0230794	4.96194	0.0241094	-0.95897	0.0402347	0.08083	-1.82338	-0.910746	0.180236	-0.704081	-2.58535	0.543252	1.07e-05	0.980873	0.34277	0.968087	0.935941	0.0749868	0.367351	0.857788	0.485061	0.0130886	0.589675	1.86e-05	0.999864	0.999674	0.99979	0.97475	0.136806	0.999844	0.953795	0.999021	0.69619	0.967313	2084.84
333	PTCSC1	100302522_at	100302522	NA	NA	NA	NA	NA	NA	NA	NA	NA	NA	NA	NA	NA	NA	NA	NA	NA	NA	NA	NA	NA	NA	NA	NA	NA	NA	NA	NA	NA	NA	NA	NA	NA	NA	NA	NA	NA	NA	NA	NA	NA	NA	NA	NA	NA	NA
334	SPON1	10418_at	10418	3.91158	10.6088	0.100804	0.0109051	-0.172841	-1.10453	0.373277	-0.220365	0.100487	-0.00302193	-9.6e-05	0.069161	5.93808	0.665908	0.0772091	-1.22893	-4.37436	0.530966	-1.09257	0.390714	-0.664911	-0.0213696	0.618204	4.04e-07	0.508917	0.938804	0.225577	7.28e-05	0.598091	0.280481	0.697878	0.509549	0.983047	0.539602	9.02e-07	0.999864	0.999674	0.988095	0.00384027	0.687216	0.999844	0.892167	0.999021	0.994797	0.962158	579.106
334	BABAM2-AS1	100302650_at	100302650	NA	NA	NA	NA	NA	NA	NA	NA	NA	NA	NA	NA	NA	NA	NA	NA	NA	NA	NA	NA	NA	NA	NA	NA	NA	NA	NA	NA	NA	NA	NA	NA	NA	NA	NA	NA	NA	NA	NA	NA	NA	NA	NA	NA	NA	NA
335	LINC00184	100302691_at	100302691	NA	NA	NA	NA	NA	NA	NA	NA	NA	NA	NA	NA	NA	NA	NA	NA	NA	NA	NA	NA	NA	NA	NA	NA	NA	NA	NA	NA	NA	NA	NA	NA	NA	NA	NA	NA	NA	NA	NA	NA	NA	NA	NA	NA	NA	NA
335	TESK2	10420_at	10420	5.52622	5.65114	-0.05551	0.0537803	-0.0176353	0.103485	-0.854337	-0.0426265	0.176993	0.00100544	-0.00338494	-0.026152	5.97891	-0.69313	0.719725	-0.23701	0.774672	-2.29704	-0.399476	1.3008	0.418156	-1.4237	-0.441856	3.52e-07	0.49184	0.475469	0.81374	0.442642	0.0263914	0.691459	0.200043	0.67785	0.161527	0.66074	7.96e-07	0.999864	0.999674	0.99979	0.690699	0.0624786	0.999844	0.583161	0.999021	0.759953	0.971056	4111.39
336	FAS-AS1	100302740_at	100302740	NA	NA	NA	NA	NA	NA	NA	NA	NA	NA	NA	NA	NA	NA	NA	NA	NA	NA	NA	NA	NA	NA	NA	NA	NA	NA	NA	NA	NA	NA	NA	NA	NA	NA	NA	NA	NA	NA	NA	NA	NA	NA	NA	NA	NA	NA
336	CD2BP2	10421_at	10421	6.36039	6.55821	0.0160809	-0.115716	-0.0229817	0.0646279	-0.666112	-0.0862429	0.163935	0.000452487	-0.00262229	0.085831	7.97397	0.230758	-1.77968	-0.354953	0.555988	-2.05822	-0.928833	1.38462	0.216269	-1.26752	1.66657	4.15e-10	0.818563	0.0819785	0.724307	0.581012	0.0454717	0.358001	0.173093	0.82977	0.211583	0.102645	1.85e-09	0.999864	0.999674	0.99979	0.788609	0.0941018	0.999844	0.547178	0.999021	0.776129	0.960692	7192.08
337	UBAC1	10422_at	10422	7.49428	7.16738	0.101862	0.0546018	0.0639361	-0.0161233	0.470094	0.0982508	-0.0262747	-0.00189519	0.00249212	-0.0177467	8.84157	1.48299	0.851988	1.00187	-0.140728	1.47369	1.07357	-0.225151	-0.91901	1.22214	-0.349604	2.4e-11	0.145147	0.398796	0.321837	0.888722	0.147624	0.28882	0.822896	0.363059	0.228107	0.72829	1.51e-10	0.999864	0.999674	0.988095	0.955314	0.231182	0.999844	0.943837	0.999021	0.781257	0.97825	10277.1
337	SLC25A5-AS1	100303728_at	100303728	NA	NA	NA	NA	NA	NA	NA	NA	NA	NA	NA	NA	NA	NA	NA	NA	NA	NA	NA	NA	NA	NA	NA	NA	NA	NA	NA	NA	NA	NA	NA	NA	NA	NA	NA	NA	NA	NA	NA	NA	NA	NA	NA	NA	NA	NA
338	PET117	100303755_at	100303755	NA	NA	NA	NA	NA	NA	NA	NA	NA	NA	NA	NA	NA	NA	NA	NA	NA	NA	NA	NA	NA	NA	NA	NA	NA	NA	NA	NA	NA	NA	NA	NA	NA	NA	NA	NA	NA	NA	NA	NA	NA	NA	NA	NA	NA	NA
338	CDIPT	10423_at	10423	9.65435	9.43826	-0.0550701	-0.0605916	-0.00811226	0.0263296	0.411732	0.00769907	-0.108106	-0.00472475	-0.00110965	-0.0345558	13.7455	-0.946548	-1.11619	-0.150075	0.271312	1.52383	0.099319	-1.09367	-2.70487	-0.642447	-0.803674	1.34e-17	0.348996	0.270348	0.881385	0.787409	0.134646	0.921332	0.280001	0.00965607	0.523889	0.42587	7.86e-16	0.999864	0.999674	0.99979	0.908647	0.216044	0.999844	0.659767	0.789071	0.881218	0.960692	23770.5
339	PITPNA-AS1	100306951_at	100306951	NA	NA	NA	NA	NA	NA	NA	NA	NA	NA	NA	NA	NA	NA	NA	NA	NA	NA	NA	NA	NA	NA	NA	NA	NA	NA	NA	NA	NA	NA	NA	NA	NA	NA	NA	NA	NA	NA	NA	NA	NA	NA	NA	NA	NA	NA
339	PGRMC2	10424_at	10424	6.31946	7.35606	-0.0228238	0.018344	0.0421635	-0.224787	0.506114	-0.0917372	-0.0360384	-0.00274521	0.00207308	0.00854897	8.07005	-0.295512	0.254555	0.587577	-1.74485	1.41102	-0.891458	-0.274641	-1.18387	0.904128	0.149773	3.01e-10	0.768981	0.800243	0.559795	0.0879341	0.165213	0.377493	0.784867	0.242768	0.370811	0.881622	1.4e-09	0.999864	0.999674	0.992221	0.294526	0.253087	0.999844	0.92793	0.999021	0.831795	0.990117	5780.01
340	ARIH2	10425_at	10425	8.12161	4.44119	-0.0399558	-0.0317892	-0.0265981	0.488978	0.638248	0.184021	0.15209	0.00188022	0.00163035	-0.049588	5.26677	-0.559219	-0.476849	-0.400676	4.10289	1.92348	1.93302	1.25289	0.876501	0.768614	-0.939097	3.9e-06	0.578824	0.63581	0.690582	0.000171899	0.0608504	0.0596304	0.216807	0.385479	0.446194	0.352766	7.26e-06	0.999864	0.999674	0.996573	0.00693352	0.116588	0.999844	0.601611	0.999021	0.857768	0.960692	11155.5
340	OTX2-AS1	100309464_at	100309464	NA	NA	NA	NA	NA	NA	NA	NA	NA	NA	NA	NA	NA	NA	NA	NA	NA	NA	NA	NA	NA	NA	NA	NA	NA	NA	NA	NA	NA	NA	NA	NA	NA	NA	NA	NA	NA	NA	NA	NA	NA	NA	NA	NA	NA	NA
341	TUBGCP3	10426_at	10426	5.63477	3.67496	-0.0807034	-0.133284	-0.169837	0.0809978	1.53861	0.0409981	-0.435687	0.00296659	0.00663491	-0.0710853	2.64033	-0.684315	-1.21127	-1.55001	0.411752	2.80924	0.260912	-2.17445	0.837843	1.89507	-0.815597	0.0113902	0.497335	0.232205	0.128242	0.682504	0.00735882	0.795367	0.0350456	0.40661	0.0646105	0.419088	0.0130263	0.999864	0.999674	0.938162	0.852606	0.02516	0.999844	0.301616	0.999021	0.72031	0.960692	1972.66
341	LOC100310756	100310756_at	100310756	NA	NA	NA	NA	NA	NA	NA	NA	NA	NA	NA	NA	NA	NA	NA	NA	NA	NA	NA	NA	NA	NA	NA	NA	NA	NA	NA	NA	NA	NA	NA	NA	NA	NA	NA	NA	NA	NA	NA	NA	NA	NA	NA	NA	NA	NA
342	SEC24B	10427_at	10427	6.40326	4.21067	-0.000945865	0.0968308	0.0816605	0.12127	1.49355	0.0464879	-0.0400155	0.00103998	0.00473744	-0.0651333	3.0342	-0.00804415	0.8826	0.747486	0.618305	2.73507	0.296727	-0.200304	0.294588	1.35713	-0.749524	0.00402282	0.993618	0.382209	0.458714	0.539535	0.00893123	0.768059	0.842158	0.769682	0.181605	0.457497	0.00482884	0.999864	0.999674	0.988095	0.759685	0.0288083	0.999844	0.948662	0.999021	0.770468	0.960692	2560.83
343	CFDP1	10428_at	10428	8.26203	8.03794	-0.00623967	0.0375279	0.100837	-0.0556308	0.926228	-0.0459435	-0.241958	-0.00568129	0.00166896	-0.0198091	5.58737	-0.0511897	0.32997	0.890395	-0.273611	1.63619	-0.282886	-1.16834	-1.55242	0.461203	-0.219896	1.33e-06	0.959404	0.742975	0.378057	0.785653	0.108874	0.77858	0.248908	0.127667	0.646906	0.826961	2.68e-06	0.999864	0.999674	0.988095	0.907965	0.1833	0.999844	0.634401	0.999021	0.914512	0.9807	3966.56
343	VDAC1P8	100310840_at	100310840	NA	NA	NA	NA	NA	NA	NA	NA	NA	NA	NA	NA	NA	NA	NA	NA	NA	NA	NA	NA	NA	NA	NA	NA	NA	NA	NA	NA	NA	NA	NA	NA	NA	NA	NA	NA	NA	NA	NA	NA	NA	NA	NA	NA	NA	NA
344	SNRPCP11	100310850_at	100310850	NA	NA	NA	NA	NA	NA	NA	NA	NA	NA	NA	NA	NA	NA	NA	NA	NA	NA	NA	NA	NA	NA	NA	NA	NA	NA	NA	NA	NA	NA	NA	NA	NA	NA	NA	NA	NA	NA	NA	NA	NA	NA	NA	NA	NA	NA
344	CD52	1043_at	1043	4.22328	4.26732	0.0940055	0.034797	0.106044	0.0317237	-0.396556	0.063199	0.245152	0.00188648	-0.00307055	0.041101	3.84577	0.99986	0.396669	1.21398	0.202287	-0.908213	0.504503	1.53473	0.66831	-1.10009	0.591521	0.00038065	0.3228	0.693513	0.231176	0.840617	0.368673	0.616404	0.13195	0.507398	0.277226	0.557174	0.000517314	0.999864	0.999674	0.988095	0.934234	0.474634	0.999844	0.491657	0.999021	0.800389	0.962543	1742.37
345	HOTTIP	100316868_at	100316868	NA	NA	NA	NA	NA	NA	NA	NA	NA	NA	NA	NA	NA	NA	NA	NA	NA	NA	NA	NA	NA	NA	NA	NA	NA	NA	NA	NA	NA	NA	NA	NA	NA	NA	NA	NA	NA	NA	NA	NA	NA	NA	NA	NA	NA	NA
345	TMEM147	10430_at	10430	9.47467	6.94055	0.0186673	-0.000362034	0.0533757	0.335652	0.402048	0.0787984	0.246248	0.00175057	0.000210814	-0.0211098	8.20962	0.260597	-0.00541671	0.801993	2.80914	1.20854	0.825603	2.02334	0.813969	0.0991315	-0.398752	1.9e-10	0.795609	0.995702	0.426832	0.00736071	0.233241	0.413446	0.0490874	0.42001	0.92148	0.691989	9.24e-10	0.999864	0.999674	0.988095	0.0718509	0.330408	0.999844	0.336405	0.999021	0.97883	0.971056	15102.6
346	RBM14	10432_at	10432	7.13193	8.56083	-0.044546	0.0287673	-0.0301212	-0.247518	0.388251	0.080304	-0.0294805	-0.00364959	-0.00162903	0.00833291	7.36492	-0.452292	0.313047	-0.329172	-1.50666	0.848827	0.611948	-0.17618	-1.23423	-0.557138	0.114482	3.19e-09	0.653262	0.755712	0.743575	0.138986	0.400534	0.543696	0.860954	0.223615	0.580233	0.909372	1.13e-08	0.999864	0.999674	0.99979	0.379166	0.507177	0.999844	0.955238	0.999021	0.897517	0.995142	4526.99
347	TRPC5OS	100329135_at	100329135	NA	NA	NA	NA	NA	NA	NA	NA	NA	NA	NA	NA	NA	NA	NA	NA	NA	NA	NA	NA	NA	NA	NA	NA	NA	NA	NA	NA	NA	NA	NA	NA	NA	NA	NA	NA	NA	NA	NA	NA	NA	NA	NA	NA	NA	NA
347	LYPLA1	10434_at	10434	5.83841	0.323275	-0.0860906	0.107524	0.107852	0.50594	3.02133	-0.108822	-0.627364	-0.00824827	0.00807328	0.0439213	0.142386	-0.447516	0.599043	0.603426	1.5767	3.3818	-0.424558	-1.91948	-1.42809	1.41361	0.30893	0.88742	0.65668	0.552191	0.549298	0.121967	0.00151238	0.673211	0.0613688	0.160266	0.164455	0.758821	0.890126	0.999864	0.999674	0.992221	0.351633	0.00905626	0.999844	0.363691	0.999021	0.760778	0.978442	797.88
348	CDC42EP2	10435_at	10435	5.23192	4.3443	-0.107479	0.0327468	-0.0680595	0.237307	-0.519515	-0.0798218	0.498686	-0.000550822	-0.00329289	-0.0710081	4.51511	-1.31835	0.430502	-0.898536	1.74508	-1.37215	-0.734844	3.60034	-0.225039	-1.36053	-1.17855	4.63e-05	0.194151	0.668914	0.37375	0.0878938	0.176915	0.466301	0.000797297	0.822982	0.180533	0.244861	7.2e-05	0.999864	0.999674	0.988095	0.294526	0.267172	0.999844	0.079804	0.999021	0.770468	0.960692	3557.85
348	LINC00102	100359394_at	100359394	NA	NA	NA	NA	NA	NA	NA	NA	NA	NA	NA	NA	NA	NA	NA	NA	NA	NA	NA	NA	NA	NA	NA	NA	NA	NA	NA	NA	NA	NA	NA	NA	NA	NA	NA	NA	NA	NA	NA	NA	NA	NA	NA	NA	NA	NA
349	EMG1	10436_at	10436	5.21709	4.36457	0.00553649	0.0342836	0.111697	0.115918	0.01935	0.0344834	0.139839	0.00225545	-0.000921073	-0.018458	6.7176	0.100569	0.667446	2.18379	1.26235	0.0756846	0.470119	1.49509	1.3646	-0.563572	-0.453677	2.86e-08	0.920346	0.507944	0.034307	0.213417	0.94001	0.640573	0.14197	0.179261	0.575883	0.652273	8.16e-08	0.999864	0.999674	0.917697	0.473509	0.958049	0.999844	0.504675	0.999021	0.897182	0.971056	7753.29
350	IFI30	10437_at	10437	7.01519	8.41885	-0.0469848	0.0120675	0.0844051	-0.136974	-0.576527	0.352148	0.138706	-0.000914043	-0.00293322	-0.00174159	5.92673	-0.390371	0.107457	0.754795	-0.682269	-1.03142	2.1959	0.678305	-0.252946	-0.820901	-0.0195794	4.2e-07	0.69813	0.914911	0.45436	0.498616	0.307933	0.0333703	0.5011	0.801478	0.416092	0.984467	9.34e-07	0.999864	0.999674	0.988095	0.730204	0.411363	0.999844	0.799424	0.999021	0.849353	0.997465	2933.65
350	MACROD2-AS1	100379174_at	100379174	NA	NA	NA	NA	NA	NA	NA	NA	NA	NA	NA	NA	NA	NA	NA	NA	NA	NA	NA	NA	NA	NA	NA	NA	NA	NA	NA	NA	NA	NA	NA	NA	NA	NA	NA	NA	NA	NA	NA	NA	NA	NA	NA	NA	NA	NA
351	OLFM1	10439_at	10439	10.578	9.82383	0.0108924	0.0488599	0.0278561	0.0372736	0.796781	0.0125629	-0.499815	-0.00455166	0.00271352	-0.0109848	10.3814	0.135848	0.653106	0.373932	0.278696	2.13977	0.117595	-3.66903	-1.89078	1.13996	-0.185377	1.88e-13	0.892556	0.517058	0.710236	0.781773	0.0379104	0.906919	0.000649616	0.0651941	0.26042	0.853778	2.19e-12	0.999864	0.999674	0.997634	0.905941	0.0824027	0.999844	0.0733204	0.999021	0.792412	0.984713	15026.5
351	LOC100379224	100379224_at	100379224	NA	NA	NA	NA	NA	NA	NA	NA	NA	NA	NA	NA	NA	NA	NA	NA	NA	NA	NA	NA	NA	NA	NA	NA	NA	NA	NA	NA	NA	NA	NA	NA	NA	NA	NA	NA	NA	NA	NA	NA	NA	NA	NA	NA	NA	NA
352	CDX1	1044_at	1044	4.61731	6.08191	0.038343	-0.10296	0.00858612	-0.00734643	-1.57944	-0.123287	0.117388	-0.000685758	-0.00321734	0.0735628	7.74168	0.576022	-1.65775	0.138832	-0.0661648	-5.1092	-1.39007	1.03797	-0.343134	-1.62808	1.49535	9e-10	0.567511	0.104422	0.890211	0.947544	6.59e-06	0.171441	0.304907	0.733118	0.110589	0.141902	3.66e-09	0.999864	0.999674	0.99979	0.979506	0.0010528	0.999844	0.679346	0.999021	0.740597	0.960692	4156.65
352	GRIK1-AS2	100379661_at	100379661	NA	NA	NA	NA	NA	NA	NA	NA	NA	NA	NA	NA	NA	NA	NA	NA	NA	NA	NA	NA	NA	NA	NA	NA	NA	NA	NA	NA	NA	NA	NA	NA	NA	NA	NA	NA	NA	NA	NA	NA	NA	NA	NA	NA	NA	NA
353	TIMM17A	10440_at	10440	6.42455	1.11569	0.0842418	0.0529406	0.0806885	0.724656	0.863457	0.0730611	-0.109162	0.000470756	0.000661391	-0.0010877	1.03819	0.925165	0.623132	0.95377	4.77113	2.04187	0.602206	-0.705621	0.172198	0.244667	-0.0161634	0.304806	0.359885	0.536388	0.345368	2.01e-05	0.0471363	0.550102	0.484112	0.864065	0.807842	0.987176	0.313646	0.999864	0.999674	0.988095	0.00164322	0.0967737	0.999844	0.791645	0.999021	0.951972	0.997477	4300.92
354	ZBED6	100381270_at	100381270	NA	NA	NA	NA	NA	NA	NA	NA	NA	NA	NA	NA	NA	NA	NA	NA	NA	NA	NA	NA	NA	NA	NA	NA	NA	NA	NA	NA	NA	NA	NA	NA	NA	NA	NA	NA	NA	NA	NA	NA	NA	NA	NA	NA	NA	NA
354	N4BP2L2	10443_at	10443	5.79502	6.29263	-0.040568	0.0161062	-0.0115117	-0.113942	0.1219	-0.03091	0.0693575	0.00103397	0.00307326	-0.0470815	8.33776	-0.634392	0.269939	-0.193756	-1.06821	0.410463	-0.362777	0.638378	0.538547	1.61882	-0.996221	1.24e-10	0.529083	0.788459	0.847251	0.291205	0.683442	0.718494	0.526509	0.592891	0.112574	0.324545	6.4e-10	0.999864	0.999674	0.99979	0.555162	0.760259	0.999844	0.812814	0.999021	0.740597	0.960692	7089.54
355	ZER1	10444_at	10444	5.8938	5.86431	-0.0132824	-0.0890656	-0.0973389	0.0317556	-0.277273	0.0464789	0.140212	0.00280582	-0.00140516	0.0337461	4.78119	-0.127807	-0.918516	-1.0081	0.183188	-0.574487	0.33566	0.794097	0.899245	-0.455435	0.439372	1.95e-05	0.898879	0.363315	0.318873	0.855485	0.56854	0.738709	0.431366	0.373377	0.651017	0.662525	3.23e-05	0.999864	0.999674	0.988095	0.940326	0.66189	0.999844	0.765707	0.999021	0.91575	0.971056	2776.63
356	MCRS1	10445_at	10445	7.43384	8.37902	-0.0748806	-0.0236829	-0.0221056	-0.119323	-0.284453	-0.0728338	0.0205189	0.000410338	0.0014575	0.0111114	13.7495	-1.45017	-0.491569	-0.460778	-1.38539	-1.1862	-1.05864	0.233892	0.264686	0.950789	0.291172	1.33e-17	0.154044	0.625447	0.647208	0.172858	0.241858	0.295491	0.816145	0.792477	0.346862	0.772277	7.86e-16	0.999864	0.999674	0.996374	0.424305	0.340152	0.999844	0.941733	0.999021	0.822924	0.978442	17892.2
357	LRRN2	10446_at	10446	7.63269	8.9032	-0.0782596	-0.0546742	-0.0180396	-0.193766	0.238639	0.0723355	-0.147596	-0.00469475	-0.00102487	0.0296688	9.36124	-0.971142	-0.727154	-0.240941	-1.44152	0.637651	0.673695	-1.07803	-1.94043	-0.428387	0.498168	4.53e-12	0.336742	0.470951	0.810711	0.156458	0.526978	0.504	0.286848	0.0586985	0.670442	0.620826	3.47e-11	0.999864	0.999674	0.99979	0.404191	0.626382	0.999844	0.66293	0.999021	0.919773	0.971056	7744.83
358	ACAA2	10449_at	10449	6.97881	10.9642	0.0649907	0.0829868	-0.221448	-0.749796	0.477149	-0.32401	0.325322	0.0019775	0.00759084	0.011987	7.03066	0.491845	0.67311	-1.8038	-3.40188	0.777548	-1.84036	1.44911	0.498464	1.93505	0.122749	9.87e-09	0.625254	0.504369	0.078054	0.00142709	0.440962	0.07241	0.154339	0.620619	0.0593741	0.90286	3.13e-08	0.999864	0.999674	0.917697	0.0272998	0.54635	0.999844	0.52299	0.999021	0.714594	0.993655	2411.43
358	LOC100419583	100419583_at	100419583	NA	NA	NA	NA	NA	NA	NA	NA	NA	NA	NA	NA	NA	NA	NA	NA	NA	NA	NA	NA	NA	NA	NA	NA	NA	NA	NA	NA	NA	NA	NA	NA	NA	NA	NA	NA	NA	NA	NA	NA	NA	NA	NA	NA	NA	NA
359	LOC100419702	100419702_at	100419702	NA	NA	NA	NA	NA	NA	NA	NA	NA	NA	NA	NA	NA	NA	NA	NA	NA	NA	NA	NA	NA	NA	NA	NA	NA	NA	NA	NA	NA	NA	NA	NA	NA	NA	NA	NA	NA	NA	NA	NA	NA	NA	NA	NA	NA	NA
359	CDX2	1045_at	1045	5.17755	4.52163	0.0296801	-0.0203783	0.110452	0.237083	-0.882614	0.0158072	0.0978642	-0.000636827	-0.00345039	0.00948528	6.48686	0.502531	-0.369798	2.01285	2.40656	-3.21784	0.200872	0.975285	-0.359136	-1.96784	0.21731	6.26e-08	0.61778	0.713292	0.0502223	0.0203321	0.00241476	0.841717	0.334706	0.721197	0.0553553	0.828963	1.65e-07	0.999864	0.999674	0.917697	0.130722	0.0119707	0.999844	0.700459	0.999021	0.714594	0.981108	6636.07
360	PPIE	10450_at	10450	6.95188	6.52253	0.0286708	-0.0208326	0.0014773	0.0979949	-0.307875	-0.0503727	0.125968	0.0024076	-0.00103807	-0.0200535	8.99236	0.466504	-0.363295	0.0258717	0.95591	-1.07866	-0.615145	1.20638	1.30479	-0.56894	-0.441507	1.47e-11	0.643137	0.71811	0.979476	0.344297	0.286567	0.541601	0.234063	0.198692	0.572266	0.66099	9.92e-11	0.999864	0.999674	0.99979	0.60553	0.389144	0.999844	0.617929	0.999021	0.896737	0.971056	11045.3
361	LOC100420228	100420228_at	100420228	NA	NA	NA	NA	NA	NA	NA	NA	NA	NA	NA	NA	NA	NA	NA	NA	NA	NA	NA	NA	NA	NA	NA	NA	NA	NA	NA	NA	NA	NA	NA	NA	NA	NA	NA	NA	NA	NA	NA	NA	NA	NA	NA	NA	NA	NA
361	TOMM40	10452_at	10452	7.85424	8.61492	-0.000978958	-0.103132	-0.141497	-0.0272927	-0.554739	0.062225	-0.0546492	-0.00176504	3.75e-05	0.0117947	7.42779	-0.00996163	-1.12476	-1.54973	-0.166499	-1.21549	0.475223	-0.32731	-0.598222	0.0128659	0.1624	2.58e-09	0.992097	0.26674	0.128311	0.868521	0.230607	0.636959	0.744972	0.552734	0.989792	0.871728	9.39e-09	0.999864	0.999674	0.938162	0.946228	0.327671	0.999844	0.910795	0.999021	0.996518	0.988948	5514.45
362	TAB1	10454_at	10454	7.76276	9.39252	-0.0739232	0.0480974	-0.0533861	-0.141689	-0.734446	-0.027385	0.225425	-0.00143725	-0.00208338	-0.0223695	14.1772	-1.31688	0.918303	-1.02361	-1.51321	-2.81722	-0.366137	2.36361	-0.852783	-1.25014	-0.539203	4.36e-18	0.194641	0.363425	0.311569	0.137318	0.0072059	0.716003	0.0225406	0.39836	0.217803	0.592443	3.52e-16	0.999864	0.999674	0.988095	0.376951	0.0248158	0.999844	0.258008	0.999021	0.780921	0.969194	16510.4
362	UBE2V2P3	100421341_at	100421341	NA	NA	NA	NA	NA	NA	NA	NA	NA	NA	NA	NA	NA	NA	NA	NA	NA	NA	NA	NA	NA	NA	NA	NA	NA	NA	NA	NA	NA	NA	NA	NA	NA	NA	NA	NA	NA	NA	NA	NA	NA	NA	NA	NA	NA	NA
363	LOC100421372	100421372_at	100421372	NA	NA	NA	NA	NA	NA	NA	NA	NA	NA	NA	NA	NA	NA	NA	NA	NA	NA	NA	NA	NA	NA	NA	NA	NA	NA	NA	NA	NA	NA	NA	NA	NA	NA	NA	NA	NA	NA	NA	NA	NA	NA	NA	NA	NA	NA
363	HAX1	10456_at	10456	8.63357	6.76379	0.0184345	0.080103	0.112192	0.212323	0.613665	0.165087	0.120116	0.000130169	-0.00133579	0.00711095	6.16828	0.19841	0.924017	1.29968	1.37002	1.4222	1.33356	0.760924	0.0466637	-0.484279	0.10356	1.85e-07	0.843631	0.360475	0.200424	0.177574	0.161962	0.189154	0.450727	0.962991	0.63057	0.917985	4.42e-07	0.999864	0.999674	0.988095	0.429006	0.248731	0.999844	0.774331	0.999021	0.909489	0.996341	7454.15
364	GPNMB	10457_at	10457	4.64887	5.77164	-0.0312847	0.293855	-0.185751	-0.325361	1.10025	-0.00643019	-0.270493	-0.00329671	0.00715566	-0.167106	1.64435	-0.105192	1.05897	-0.672238	-0.655868	0.796597	-0.0162272	-0.535325	-0.36921	0.810451	-0.760283	0.107172	0.916697	0.295344	0.504918	0.515296	0.429927	0.987126	0.595098	0.713728	0.422006	0.451107	0.113014	0.999864	0.999674	0.988095	0.744048	0.535826	0.999844	0.844595	0.999021	0.851264	0.960692	211.345
364	UBE2FP1	100421436_at	100421436	NA	NA	NA	NA	NA	NA	NA	NA	NA	NA	NA	NA	NA	NA	NA	NA	NA	NA	NA	NA	NA	NA	NA	NA	NA	NA	NA	NA	NA	NA	NA	NA	NA	NA	NA	NA	NA	NA	NA	NA	NA	NA	NA	NA	NA	NA
365	LOC100421641	100421641_at	100421641	NA	NA	NA	NA	NA	NA	NA	NA	NA	NA	NA	NA	NA	NA	NA	NA	NA	NA	NA	NA	NA	NA	NA	NA	NA	NA	NA	NA	NA	NA	NA	NA	NA	NA	NA	NA	NA	NA	NA	NA	NA	NA	NA	NA	NA	NA
365	BAIAP2	10458_at	10458	8.35926	11.3587	0.0470119	0.00134047	0.0115448	-0.38862	-0.582631	-0.0557572	-0.353173	-0.00332363	0.00115142	0.0679309	16.5193	0.806918	0.0246591	0.213279	-3.99893	-2.15333	-0.718272	-3.56795	-1.90009	0.665703	1.57769	1.43e-20	0.424018	0.980437	0.832087	0.000237615	0.0367659	0.476355	0.000877641	0.0639314	0.509047	0.121742	4.35e-18	0.999864	0.999674	0.99979	0.00846604	0.0803849	0.999844	0.0815729	0.999021	0.878959	0.960692	17773.6
366	MERTK	10461_at	10461	4.95158	10.0823	0.191821	-0.0053677	-0.0324828	-0.750144	-0.476296	-0.22052	-0.160105	-0.00290505	0.000693552	0.0788137	6.91361	1.55238	-0.0465577	-0.282942	-3.63953	-0.829998	-1.33943	-0.762636	-0.783063	0.189063	0.863052	1.47e-08	0.127675	0.963075	0.778537	0.000709492	0.410984	0.187253	0.449716	0.43775	0.850905	0.39275	4.49e-08	0.999864	0.999674	0.99979	0.0172872	0.517268	0.999844	0.773336	0.999021	0.963889	0.960692	1388.05
366	LOC100422212	100422212_at	100422212	NA	NA	NA	NA	NA	NA	NA	NA	NA	NA	NA	NA	NA	NA	NA	NA	NA	NA	NA	NA	NA	NA	NA	NA	NA	NA	NA	NA	NA	NA	NA	NA	NA	NA	NA	NA	NA	NA	NA	NA	NA	NA	NA	NA	NA	NA
367	CLEC10A	10462_at	10462	4.90885	6.8311	-0.0298239	0.0512366	-0.0142234	-0.165977	-1.05452	-0.133812	0.0501187	-8.34e-05	-0.00149991	0.0967095	7.25139	-0.373639	0.687968	-0.191792	-1.24662	-2.84472	-1.2582	0.369571	-0.0348175	-0.632963	1.63942	4.68e-09	0.710452	0.495054	0.84878	0.219079	0.00670123	0.214901	0.71346	0.972381	0.530007	0.108199	1.6e-08	0.999864	0.999674	0.99979	0.479116	0.0234749	0.999844	0.898365	0.999021	0.883691	0.960692	3266.18
367	LOC100422478	100422478_at	100422478	NA	NA	NA	NA	NA	NA	NA	NA	NA	NA	NA	NA	NA	NA	NA	NA	NA	NA	NA	NA	NA	NA	NA	NA	NA	NA	NA	NA	NA	NA	NA	NA	NA	NA	NA	NA	NA	NA	NA	NA	NA	NA	NA	NA	NA	NA
368	SLC30A9	10463_at	10463	7.39791	4.03944	0.00928803	-0.0290561	-0.0134274	0.255875	2.20632	-0.0578399	-0.370621	-0.00277585	0.00455016	-0.0854245	2.58244	0.0700795	-0.234965	-0.109043	1.15742	3.58452	-0.327538	-1.64591	-0.697595	1.15643	-0.87213	0.0131845	0.944445	0.815317	0.91366	0.253292	0.000835619	0.744802	0.106848	0.48907	0.253694	0.387833	0.0149882	0.999864	0.999674	0.99979	0.519081	0.00630767	0.999844	0.456857	0.999021	0.789881	0.960692	2691.63
368	LOC100422623	100422623_at	100422623	NA	NA	NA	NA	NA	NA	NA	NA	NA	NA	NA	NA	NA	NA	NA	NA	NA	NA	NA	NA	NA	NA	NA	NA	NA	NA	NA	NA	NA	NA	NA	NA	NA	NA	NA	NA	NA	NA	NA	NA	NA	NA	NA	NA	NA	NA
369	LINC02532	100422737_at	100422737	NA	NA	NA	NA	NA	NA	NA	NA	NA	NA	NA	NA	NA	NA	NA	NA	NA	NA	NA	NA	NA	NA	NA	NA	NA	NA	NA	NA	NA	NA	NA	NA	NA	NA	NA	NA	NA	NA	NA	NA	NA	NA	NA	NA	NA	NA
369	PIBF1	10464_at	10464	4.93716	8.11433	-0.242581	-0.10817	-0.0873524	-0.508716	0.592911	-0.00375939	-0.104955	-0.00746728	-0.0019267	-0.0346766	7.19027	-2.53692	-1.21243	-0.983253	-3.18951	1.33517	-0.0295076	-0.646049	-2.60107	-0.678716	-0.490702	5.75e-09	0.0147729	0.231763	0.330814	0.00261515	0.188632	0.976592	0.521576	0.0125806	0.500843	0.626055	1.93e-08	0.999864	0.999674	0.988095	0.0391631	0.280617	0.999844	0.811781	0.799954	0.87567	0.971056	2303.71
370	PPIH	10465_at	10465	6.83217	-0.386408	-0.00830596	-0.129108	-0.00461376	0.788078	2.83105	0.115232	-0.548856	-0.00230904	0.00563174	-0.0756461	-0.202317	-0.0513255	-0.855058	-0.0306859	2.91951	3.76693	0.534422	-1.99624	-0.475243	1.17222	-0.632502	0.840594	0.959296	0.397113	0.975658	0.00548993	0.000483762	0.595717	0.0520674	0.636945	0.247362	0.530305	0.844942	0.999864	0.999674	0.99979	0.0601851	0.00473044	0.999844	0.345487	0.999021	0.786972	0.962145	1542.34
371	COG5	10466_at	10466	5.9353	7.3609	0.0352439	0.047343	0.0632021	-0.356032	0.913553	-0.239711	-0.126459	-0.00144016	0.00218757	0.0609681	6.77142	0.38264	0.550886	0.738547	-2.31736	2.13568	-1.95326	-0.808104	-0.520784	0.800005	0.895656	2.38e-08	0.703814	0.584475	0.464071	0.0251578	0.0382612	0.0571123	0.423342	0.605106	0.42797	0.37527	6.93e-08	0.999864	0.999674	0.988095	0.148669	0.0829542	0.999844	0.761312	0.999021	0.852272	0.960692	3586.11
371	SH2D3C	10044_at	10044	NA	NA	NA	NA	NA	NA	NA	NA	NA	NA	NA	NA	NA	NA	NA	NA	NA	NA	NA	NA	NA	NA	NA	NA	NA	NA	NA	NA	NA	NA	NA	NA	NA	NA	NA	NA	NA	NA	NA	NA	NA	NA	NA	NA	NA	NA
372	ZNHIT1	10467_at	10467	9.0048	8.78266	0.0206959	0.0579285	0.0209443	-0.00615468	0.42337	-0.0080185	0.115018	-0.00187289	-0.00135206	0.00654324	10.2167	0.284137	0.852384	0.309491	-0.0506578	1.25158	-0.0826234	0.929434	-0.856437	-0.625267	0.121553	3.12e-13	0.777627	0.398579	0.758397	0.959826	0.21728	0.934523	0.357693	0.396358	0.534998	0.903802	3.38e-12	0.999864	0.999674	0.99979	0.983335	0.312999	0.999844	0.716644	0.999021	0.886338	0.993681	13193.6
372	SH2D3A	10045_at	10045	NA	NA	NA	NA	NA	NA	NA	NA	NA	NA	NA	NA	NA	NA	NA	NA	NA	NA	NA	NA	NA	NA	NA	NA	NA	NA	NA	NA	NA	NA	NA	NA	NA	NA	NA	NA	NA	NA	NA	NA	NA	NA	NA	NA	NA	NA
373	FST	10468_at	10468	6.06541	5.5808	0.0158123	-0.0244034	0.0787195	0.184262	-0.694164	0.00501556	0.0996974	-0.000374158	-0.00354489	0.0215743	7.69173	0.257206	-0.425437	1.37819	1.79688	-2.43133	0.0612311	0.954508	-0.202713	-1.94228	0.474847	1.06e-09	0.798209	0.672574	0.175056	0.0791634	0.0191489	0.95145	0.344998	0.840286	0.0584668	0.637225	4.24e-09	0.999864	0.999674	0.981517	0.278597	0.049231	0.999844	0.708455	0.999021	0.714594	0.971056	8403.85
374	TIMM44	10469_at	10469	7.805	9.52781	-0.00943833	-0.0526273	-0.0879185	-0.241227	-0.252523	-0.0355315	0.0572118	-0.00179209	0.00282481	0.0542906	15.9406	-0.186365	-1.11373	-1.86848	-2.85556	-1.07366	-0.52656	0.664911	-1.1786	1.87881	1.45052	5.55e-20	0.853008	0.271393	0.0683064	0.00651143	0.28878	0.601122	0.509549	0.244838	0.0668496	0.153946	1.22e-17	0.999864	0.999674	0.917697	0.0661385	0.391154	0.999844	0.802582	0.999021	0.72031	0.960692	20505.1
374	CST8	10047_at	10047	NA	NA	NA	NA	NA	NA	NA	NA	NA	NA	NA	NA	NA	NA	NA	NA	NA	NA	NA	NA	NA	NA	NA	NA	NA	NA	NA	NA	NA	NA	NA	NA	NA	NA	NA	NA	NA	NA	NA	NA	NA	NA	NA	NA	NA	NA
375	CLGN	1047_at	1047	3.34373	1.60461	0.0533894	0.0842739	0.124908	0.189161	0.393569	0.0645218	0.0700904	0.00388381	-0.000448963	0.0129429	1.83531	0.720698	1.21924	1.8148	1.53083	1.14397	0.653689	0.556886	1.74621	-0.204142	0.236407	0.0731688	0.474876	0.229194	0.0763183	0.13291	0.25877	0.516686	0.580404	0.0876959	0.839176	0.814205	0.0779939	0.999864	0.999674	0.917697	0.369358	0.358688	0.999844	0.837318	0.999021	0.960377	0.979428	1759.57
376	PFDN6	10471_at	10471	6.85107	7.69355	0.194295	-0.174931	0.244153	-0.116595	-0.202429	0.11345	-0.166014	0.000516517	-0.00202006	0.0466466	4.57107	1.36242	-1.31466	1.84269	-0.490145	-0.305645	0.597062	-0.685176	0.120635	-0.477131	0.442589	3.87e-05	0.179943	0.195379	0.0720625	0.626446	0.761305	0.553501	0.496797	0.904525	0.635611	0.660214	6.09e-05	0.999864	0.999674	0.917697	0.819952	0.82279	0.999844	0.797838	0.999021	0.911014	0.971056	1993.33
377	LINC00881	100498859_at	100498859	NA	NA	NA	NA	NA	NA	NA	NA	NA	NA	NA	NA	NA	NA	NA	NA	NA	NA	NA	NA	NA	NA	NA	NA	NA	NA	NA	NA	NA	NA	NA	NA	NA	NA	NA	NA	NA	NA	NA	NA	NA	NA	NA	NA	NA	NA
377	ZBTB18	10472_at	10472	5.37753	5.60496	-0.0151896	0.0834304	0.0289358	-0.156376	1.34768	-0.108304	-0.639284	-0.00768949	0.001062	-0.0952559	3.88236	-0.124173	0.730978	0.254598	-0.766386	2.37226	-0.664495	-3.07598	-2.09372	0.292436	-1.05367	0.00034035	0.901739	0.468635	0.80021	0.447505	0.022079	0.509812	0.00358654	0.0420318	0.771317	0.297739	0.000465429	0.999864	0.999674	0.99979	0.693427	0.0546448	0.999844	0.128352	0.998372	0.942093	0.960692	1670.26
378	HMGN4	10473_at	10473	5.95138	3.721	-0.00471181	0.0729653	0.0635614	0.252504	0.80082	-0.0965023	-0.125608	-0.000819591	0.000619602	-0.000326502	4.60977	-0.0688915	1.14339	1.00026	2.21332	2.52121	-1.05897	-1.08095	-0.39913	0.305151	-0.00645944	3.41e-05	0.945386	0.259009	0.322611	0.032063	0.0153605	0.295347	0.285559	0.691712	0.761678	0.994875	5.43e-05	0.999864	0.999674	0.988095	0.171957	0.0421255	0.999844	0.66193	0.999021	0.939978	0.999134	6538.17
378	LINC00276	100499171_at	100499171	NA	NA	NA	NA	NA	NA	NA	NA	NA	NA	NA	NA	NA	NA	NA	NA	NA	NA	NA	NA	NA	NA	NA	NA	NA	NA	NA	NA	NA	NA	NA	NA	NA	NA	NA	NA	NA	NA	NA	NA	NA	NA	NA	NA	NA	NA
379	TADA3	10474_at	10474	9.25103	11.6455	-0.00356686	-0.0161355	-0.108197	-0.426393	0.443483	-0.0814646	-0.119822	-0.00257182	0.00163308	0.00414384	13.0817	-0.0472878	-0.229268	-1.5439	-3.389	1.26601	-0.810584	-0.934998	-1.13565	0.729281	0.0743356	7.88e-17	0.962496	0.819714	0.129716	0.00148127	0.212118	0.421931	0.35485	0.262201	0.469662	0.941077	3.19e-15	0.999864	0.999674	0.938162	0.0279609	0.307158	0.999844	0.714631	0.999021	0.867404	0.996341	12986
380	TRIM38	10475_at	10475	4.52141	4.6305	0.000243913	0.0106257	0.0251704	0.0775736	-0.826777	-0.0558882	0.0580375	0.00176151	-0.000322675	0.0450662	5.77461	0.00358995	0.167614	0.398733	0.684486	-2.62022	-0.617362	0.502773	0.86353	-0.159972	0.897502	7.04e-07	0.997152	0.867649	0.692002	0.497228	0.0119865	0.540151	0.61761	0.39249	0.873629	0.374295	1.5e-06	0.999864	0.999674	0.996613	0.728921	0.0351882	0.999844	0.85631	0.999021	0.969887	0.960692	3823.55
380	LOC100499194	100499194_at	100499194	NA	NA	NA	NA	NA	NA	NA	NA	NA	NA	NA	NA	NA	NA	NA	NA	NA	NA	NA	NA	NA	NA	NA	NA	NA	NA	NA	NA	NA	NA	NA	NA	NA	NA	NA	NA	NA	NA	NA	NA	NA	NA	NA	NA	NA	NA
381	LINC00674	100499466_at	100499466	NA	NA	NA	NA	NA	NA	NA	NA	NA	NA	NA	NA	NA	NA	NA	NA	NA	NA	NA	NA	NA	NA	NA	NA	NA	NA	NA	NA	NA	NA	NA	NA	NA	NA	NA	NA	NA	NA	NA	NA	NA	NA	NA	NA	NA	NA
381	ATP5PD	10476_at	10476	9.84351	4.07535	0.0842618	-0.148596	0.0815504	0.550618	2.82936	0.0205895	-0.246242	0.000924278	0.000410779	-0.121483	2.21116	0.539564	-1.01981	0.562055	2.11378	3.90119	0.098952	-0.928081	0.197131	0.0886024	-1.05259	0.0322227	0.592195	0.313345	0.576907	0.0401899	0.000321248	0.921622	0.358387	0.844625	0.929797	0.298226	0.0353025	0.999864	0.999674	0.992221	0.193613	0.00387994	0.999844	0.717194	0.999021	0.981703	0.960692	3432.67
382	UBE2E3	10477_at	10477	4.75987	3.58452	-0.076712	0.0384706	0.304296	0.125074	0.529165	-0.137855	-0.158767	-0.00159671	-0.000229549	-0.0342632	2.21521	-0.559507	0.300726	2.38879	0.546898	0.831054	-0.754625	-0.681574	-0.387891	-0.0563953	-0.338144	0.0319233	0.578629	0.765028	0.0212209	0.587189	0.410393	0.454461	0.49905	0.699952	0.95528	0.736849	0.034997	0.999864	0.999674	0.917697	0.792089	0.516791	0.999844	0.798836	0.999021	0.986314	0.978442	1041.53
382	LINC00673	100499467_at	100499467	NA	NA	NA	NA	NA	NA	NA	NA	NA	NA	NA	NA	NA	NA	NA	NA	NA	NA	NA	NA	NA	NA	NA	NA	NA	NA	NA	NA	NA	NA	NA	NA	NA	NA	NA	NA	NA	NA	NA	NA	NA	NA	NA	NA	NA	NA
383	LOC100499489	100499489_at	100499489	NA	NA	NA	NA	NA	NA	NA	NA	NA	NA	NA	NA	NA	NA	NA	NA	NA	NA	NA	NA	NA	NA	NA	NA	NA	NA	NA	NA	NA	NA	NA	NA	NA	NA	NA	NA	NA	NA	NA	NA	NA	NA	NA	NA	NA	NA
383	SLC25A17	10478_at	10478	5.9605	7.06111	-0.030162	0.0165267	-0.0376866	-0.106267	-0.584302	-0.0977314	-0.147739	0.00149536	-0.00050262	0.0562681	8.61806	-0.434464	0.255141	-0.584281	-0.91768	-1.81229	-1.05656	-1.25256	0.717431	-0.24387	1.0967	4.97e-11	0.666057	0.799793	0.561991	0.363748	0.0767113	0.29643	0.216928	0.476868	0.808455	0.278689	2.85e-10	0.999864	0.999674	0.992221	0.622209	0.139328	0.999844	0.601611	0.999021	0.951972	0.960692	6364.04
384	SLC9A6	10479_at	10479	8.82516	6.4232	-0.106318	-0.0564043	-0.0178426	0.0435036	2.73788	-0.0331471	-0.74363	-0.00346195	0.00487541	-0.0940708	4.62	-0.902517	-0.513169	-0.163023	0.221397	5.00448	-0.211184	-3.71548	-0.978835	1.39407	-1.08053	3.3e-05	0.371656	0.610379	0.871241	0.825799	9.33e-06	0.833711	0.000565044	0.332969	0.170239	0.285747	5.26e-05	0.999864	0.999674	0.99979	0.929377	0.0011002	0.999844	0.073177	0.999021	0.762715	0.960692	4849.58
384	CDH7	1005_at	1005	NA	NA	NA	NA	NA	NA	NA	NA	NA	NA	NA	NA	NA	NA	NA	NA	NA	NA	NA	NA	NA	NA	NA	NA	NA	NA	NA	NA	NA	NA	NA	NA	NA	NA	NA	NA	NA	NA	NA	NA	NA	NA	NA	NA	NA	NA
385	CEACAM5	1048_at	1048	4.13552	4.37213	0.094528	0.0777817	0.141509	0.179024	-1.61515	-0.171853	-0.0832942	0.00176121	-0.00542005	0.0277783	3.79003	0.967092	0.852873	1.55823	1.09804	-3.55809	-1.31957	-0.501571	0.600147	-1.86782	0.384543	0.000451041	0.33874	0.39831	0.126283	0.278112	0.000903606	0.193747	0.618449	0.551462	0.0684003	0.702413	0.000607187	0.999864	0.999674	0.938162	0.543449	0.00659712	0.999844	0.856553	0.999021	0.72031	0.971056	1546.95
386	EIF3M	10480_at	10480	5.32554	4.66963	-0.18331	-0.0930231	0.0130336	-0.00675197	1.09607	-0.130599	0.00428728	-0.00440328	0.0018046	0.00366277	3.35628	-1.55496	-0.845714	0.118997	-0.0343369	2.00202	-0.831456	0.0214055	-1.24408	0.515631	0.0420411	0.00162781	0.12706	0.40225	0.905815	0.972762	0.0514189	0.410169	0.983018	0.220001	0.608672	0.966655	0.00204607	0.999864	0.999674	0.99979	0.988601	0.103285	0.999844	0.995357	0.999021	0.903921	0.996341	1762.52
386	MIR3682	100500850_at	100500850	NA	NA	NA	NA	NA	NA	NA	NA	NA	NA	NA	NA	NA	NA	NA	NA	NA	NA	NA	NA	NA	NA	NA	NA	NA	NA	NA	NA	NA	NA	NA	NA	NA	NA	NA	NA	NA	NA	NA	NA	NA	NA	NA	NA	NA	NA
387	HOXB13	10481_at	10481	6.54093	7.28278	0.0343978	-0.0725718	-0.00363064	0.104902	-1.60971	-0.0965322	0.195132	0.00157002	-0.00505382	0.054639	8.5405	0.476075	-1.07649	-0.0540839	0.870415	-4.7972	-1.00273	1.58958	0.723754	-2.35608	1.02324	6.4e-11	0.636357	0.287525	0.957111	0.388759	1.85e-05	0.321429	0.11903	0.473016	0.0229496	0.31174	3.56e-10	0.999864	0.999674	0.99979	0.64238	0.00130363	0.999844	0.475173	0.999021	0.69619	0.960692	7077.4
387	LOC100500934	100500934_at	100500934	NA	NA	NA	NA	NA	NA	NA	NA	NA	NA	NA	NA	NA	NA	NA	NA	NA	NA	NA	NA	NA	NA	NA	NA	NA	NA	NA	NA	NA	NA	NA	NA	NA	NA	NA	NA	NA	NA	NA	NA	NA	NA	NA	NA	NA	NA
388	NXF1	10482_at	10482	8.54408	4.45263	0.0361826	0.0328294	0.00523342	0.442402	1.26486	0.0245578	-0.120182	0.00468566	0.00325877	-0.0518117	3.33708	0.320042	0.311221	0.0498234	2.34597	2.40904	0.163028	-0.625686	1.38044	0.970924	-0.620108	0.00172015	0.750439	0.75709	0.960487	0.0235087	0.0202105	0.871236	0.534726	0.174366	0.336849	0.538359	0.00215517	0.999864	0.999674	0.99979	0.142535	0.0512666	0.999844	0.816424	0.999021	0.820626	0.962158	4931.95
388	LINC01539	100505474_at	100505474	NA	NA	NA	NA	NA	NA	NA	NA	NA	NA	NA	NA	NA	NA	NA	NA	NA	NA	NA	NA	NA	NA	NA	NA	NA	NA	NA	NA	NA	NA	NA	NA	NA	NA	NA	NA	NA	NA	NA	NA	NA	NA	NA	NA	NA	NA
389	SEC23B	10483_at	10483	3.1023	2.12952	-0.0216409	0.0287807	0.0375864	0.104121	0.365604	0.0494189	0.147853	7.3e-05	-0.000114208	-0.00400248	2.78914	-0.33452	0.476813	0.625343	0.964898	1.2169	0.573334	1.3452	0.0375696	-0.0594661	-0.083716	0.00775735	0.739564	0.635836	0.534949	0.339825	0.230076	0.569313	0.185395	0.970199	0.952848	0.933659	0.00903229	0.999864	0.999674	0.990034	0.60195	0.327084	0.999844	0.563968	0.999021	0.986168	0.996341	1985.42
389	TEX48	100505478_at	100505478	NA	NA	NA	NA	NA	NA	NA	NA	NA	NA	NA	NA	NA	NA	NA	NA	NA	NA	NA	NA	NA	NA	NA	NA	NA	NA	NA	NA	NA	NA	NA	NA	NA	NA	NA	NA	NA	NA	NA	NA	NA	NA	NA	NA	NA	NA
390	SEC23A	10484_at	10484	6.8383	0.221484	-0.0176807	-0.0287222	0.184393	0.698147	2.61042	0.0146447	-0.79635	0.00194051	0.0026669	-0.104515	0.114701	-0.108065	-0.188148	1.21302	2.55816	3.43549	0.0671784	-2.86482	0.395039	0.549053	-0.864354	0.9092	0.914432	0.851618	0.23154	0.0140111	0.00129444	0.946741	0.0063533	0.694707	0.585721	0.392043	0.911652	0.999864	0.999674	0.988095	0.103473	0.00815515	0.999844	0.153555	0.999021	0.898697	0.960692	1512.43
390	PRKAG2-AS1	100505483_at	100505483	NA	NA	NA	NA	NA	NA	NA	NA	NA	NA	NA	NA	NA	NA	NA	NA	NA	NA	NA	NA	NA	NA	NA	NA	NA	NA	NA	NA	NA	NA	NA	NA	NA	NA	NA	NA	NA	NA	NA	NA	NA	NA	NA	NA	NA	NA
391	C1orf61	10485_at	10485	9.67312	15.9424	0.159185	0.0277299	-0.0918781	-1.0156	0.270654	-0.257221	-0.0876491	-0.00592501	0.00107257	0.15608	10.5778	1.24653	0.232727	-0.774373	-4.76782	0.456361	-1.51172	-0.403976	-1.54535	0.282909	1.65377	1.04e-13	0.219112	0.817044	0.442817	2.04e-05	0.650356	0.137695	0.688171	0.129364	0.778562	0.105232	1.32e-12	0.999864	0.999674	0.988095	0.00164322	0.731255	0.999844	0.888636	0.999021	0.944853	0.960692	4956.26
391	PCAT19	100505495_at	100505495	NA	NA	NA	NA	NA	NA	NA	NA	NA	NA	NA	NA	NA	NA	NA	NA	NA	NA	NA	NA	NA	NA	NA	NA	NA	NA	NA	NA	NA	NA	NA	NA	NA	NA	NA	NA	NA	NA	NA	NA	NA	NA	NA	NA	NA	NA
392	CAP2	10486_at	10486	7.84377	3.65615	0.0192566	0.0232358	0.106233	0.404938	2.01425	0.227893	-0.636619	-0.00151819	0.00290531	-0.0818641	2.81465	0.17496	0.226264	1.03886	2.20569	3.94064	1.55402	-3.40446	-0.459436	0.88915	-1.00643	0.00725486	0.861907	0.822035	0.304496	0.0326298	0.00028453	0.127285	0.00141646	0.648164	0.378718	0.319667	0.0084807	0.999864	0.999674	0.988095	0.173195	0.00368829	0.999844	0.0929806	0.999021	0.837632	0.960692	4388.97
392	LOC100505498	100505498_at	100505498	NA	NA	NA	NA	NA	NA	NA	NA	NA	NA	NA	NA	NA	NA	NA	NA	NA	NA	NA	NA	NA	NA	NA	NA	NA	NA	NA	NA	NA	NA	NA	NA	NA	NA	NA	NA	NA	NA	NA	NA	NA	NA	NA	NA	NA	NA
393	LOC100505501	100505501_at	100505501	NA	NA	NA	NA	NA	NA	NA	NA	NA	NA	NA	NA	NA	NA	NA	NA	NA	NA	NA	NA	NA	NA	NA	NA	NA	NA	NA	NA	NA	NA	NA	NA	NA	NA	NA	NA	NA	NA	NA	NA	NA	NA	NA	NA	NA	NA
393	CAP1	10487_at	10487	8.39865	6.43106	-0.0743081	-0.0403707	-0.078667	0.151346	1.44162	-0.0171333	-0.21773	-0.0038243	0.00292809	-0.0559583	5.56707	-0.759168	-0.442046	-0.865037	0.92698	3.17139	-0.131374	-1.30927	-1.30135	1.00765	-0.773566	1.42e-06	0.451767	0.660603	0.391671	0.358952	0.0027514	0.896073	0.197182	0.199855	0.319085	0.443289	2.85e-06	0.999864	0.999674	0.988095	0.617896	0.0129954	0.999844	0.580014	0.999021	0.81438	0.960692	6356.98
394	CREB3	10488_at	10488	7.78054	7.86222	-0.0756569	-0.0392395	-0.0414766	-0.0469084	0.10684	-0.110106	0.0242506	0.00161794	0.0032528	-0.0011774	9.68224	-1.09961	-0.611239	-0.648831	-0.40873	0.334364	-1.20107	0.207454	0.783236	1.59247	-0.0231549	1.64e-12	0.277434	0.54416	0.519792	0.684704	0.73968	0.236096	0.836605	0.437649	0.118379	0.981631	1.42e-11	0.999864	0.999674	0.988716	0.853609	0.804742	0.999844	0.947356	0.999021	0.742736	0.997398	11039.2
394	LINC01723	100505515_at	100505515	NA	NA	NA	NA	NA	NA	NA	NA	NA	NA	NA	NA	NA	NA	NA	NA	NA	NA	NA	NA	NA	NA	NA	NA	NA	NA	NA	NA	NA	NA	NA	NA	NA	NA	NA	NA	NA	NA	NA	NA	NA	NA	NA	NA	NA	NA
395	LRRC41	10489_at	10489	7.70423	8.22268	-0.024065	-0.0125379	-0.0540941	-0.12116	0.348595	-0.0159184	-0.0212471	-0.00164023	0.00153287	-0.00160808	13.956	-0.482051	-0.269172	-1.16626	-1.45501	1.50357	-0.239317	-0.250505	-1.09434	1.03427	-0.0435857	7.74e-18	0.632139	0.789045	0.249739	0.152706	0.139777	0.811962	0.803353	0.279713	0.306613	0.96543	5.51e-16	0.999864	0.999674	0.988095	0.399697	0.222245	0.999844	0.935511	0.999021	0.808252	0.996341	20559
395	EDNRB-AS1	100505518_at	100505518	NA	NA	NA	NA	NA	NA	NA	NA	NA	NA	NA	NA	NA	NA	NA	NA	NA	NA	NA	NA	NA	NA	NA	NA	NA	NA	NA	NA	NA	NA	NA	NA	NA	NA	NA	NA	NA	NA	NA	NA	NA	NA	NA	NA	NA	NA
396	VTI1B	10490_at	10490	7.34411	5.36945	0.0266516	0.010436	-0.0228492	0.0693545	1.7254	-0.12489	-0.270739	-0.000422888	0.00599627	-0.0405518	4.38397	0.256813	0.107778	-0.236977	0.400652	3.57998	-0.903214	-1.53552	-0.135725	1.94626	-0.528733	7.06e-05	0.79851	0.914658	0.813766	0.690599	0.000846932	0.37129	0.131756	0.892652	0.0579728	0.599625	0.000106756	0.999864	0.999674	0.99979	0.85673	0.00634161	0.999844	0.491657	0.999021	0.714594	0.970561	4325.04
396	GPR176-DT	100505534_at	100505534	NA	NA	NA	NA	NA	NA	NA	NA	NA	NA	NA	NA	NA	NA	NA	NA	NA	NA	NA	NA	NA	NA	NA	NA	NA	NA	NA	NA	NA	NA	NA	NA	NA	NA	NA	NA	NA	NA	NA	NA	NA	NA	NA	NA	NA	NA
397	CRTAP	10491_at	10491	4.44174	3.80509	-0.0516438	-0.0742052	-0.0998723	0.0886678	-0.223341	0.0348824	0.370956	0.00486091	0.00303676	-0.0106292	3.60809	-0.577947	-0.890029	-1.20297	0.594887	-0.53819	0.292984	2.44345	1.81188	1.14474	-0.160955	0.000779144	0.566222	0.378251	0.235367	0.554941	0.593135	0.7709	0.0185931	0.0767768	0.258455	0.87286	0.0010181	0.999864	0.999674	0.988095	0.770868	0.683871	0.999844	0.23624	0.999021	0.791701	0.988948	2134.04
397	ISM1-AS1	100505536_at	100505536	NA	NA	NA	NA	NA	NA	NA	NA	NA	NA	NA	NA	NA	NA	NA	NA	NA	NA	NA	NA	NA	NA	NA	NA	NA	NA	NA	NA	NA	NA	NA	NA	NA	NA	NA	NA	NA	NA	NA	NA	NA	NA	NA	NA	NA	NA
398	SYNCRIP	10492_at	10492	6.69178	0.101936	0.151736	-0.0717318	-0.0598062	0.662363	2.1793	0.136189	-0.313279	0.00821826	0.010612	0.00832249	0.0698551	1.2272	-0.621783	-0.520612	3.2116	3.79527	0.826681	-1.49132	2.21385	2.89103	0.0910779	0.944623	0.226218	0.537266	0.605225	0.00245759	0.000443932	0.412841	0.142954	0.0320237	0.00592494	0.927841	0.946394	0.999864	0.999674	0.993428	0.0377966	0.00456258	0.999844	0.505334	0.959557	0.69464	0.996341	2533.24
398	RBM26-AS1	100505538_at	100505538	NA	NA	NA	NA	NA	NA	NA	NA	NA	NA	NA	NA	NA	NA	NA	NA	NA	NA	NA	NA	NA	NA	NA	NA	NA	NA	NA	NA	NA	NA	NA	NA	NA	NA	NA	NA	NA	NA	NA	NA	NA	NA	NA	NA	NA	NA
399	SLIT1-AS1	100505540_at	100505540	NA	NA	NA	NA	NA	NA	NA	NA	NA	NA	NA	NA	NA	NA	NA	NA	NA	NA	NA	NA	NA	NA	NA	NA	NA	NA	NA	NA	NA	NA	NA	NA	NA	NA	NA	NA	NA	NA	NA	NA	NA	NA	NA	NA	NA	NA
399	VAT1	10493_at	10493	6.69651	6.13849	-0.112417	0.00199484	-0.0992176	0.121533	-0.0987065	0.0476727	0.213133	0.000268512	-0.00252176	-0.0572643	9.49862	-2.053	0.0390449	-1.95023	1.33061	-0.388149	0.653422	2.29096	0.163328	-1.55126	-1.41505	2.93e-12	0.0459974	0.96903	0.057484	0.190116	0.699762	0.516856	0.0267714	0.871002	0.127943	0.164034	2.37e-11	0.999864	0.999674	0.917697	0.446254	0.773383	0.999844	0.27393	0.999021	0.742736	0.960692	12912
400	LINC01095	100505545_at	100505545	NA	NA	NA	NA	NA	NA	NA	NA	NA	NA	NA	NA	NA	NA	NA	NA	NA	NA	NA	NA	NA	NA	NA	NA	NA	NA	NA	NA	NA	NA	NA	NA	NA	NA	NA	NA	NA	NA	NA	NA	NA	NA	NA	NA	NA	NA
400	STK25	10494_at	10494	8.46028	7.10296	-0.0833366	-0.048958	-0.0909798	0.10141	0.978194	0.0629009	-0.111994	-0.00133311	0.0015628	-0.0386677	8.62585	-1.19442	-0.752044	-1.40348	0.871362	3.01885	0.676619	-0.944765	-0.636393	0.754483	-0.749894	4.84e-11	0.238661	0.455995	0.167434	0.388247	0.00419528	0.50216	0.349896	0.52779	0.454545	0.457277	2.79e-10	0.999864	0.999674	0.977023	0.642318	0.0170429	0.999844	0.711016	0.999021	0.860598	0.960692	12693.3
401	LINC01208	100505547_at	100505547	NA	NA	NA	NA	NA	NA	NA	NA	NA	NA	NA	NA	NA	NA	NA	NA	NA	NA	NA	NA	NA	NA	NA	NA	NA	NA	NA	NA	NA	NA	NA	NA	NA	NA	NA	NA	NA	NA	NA	NA	NA	NA	NA	NA	NA	NA
401	ENOX2	10495_at	10495	4.31551	3.65731	0.0513568	-0.0266927	0.0022396	0.0652867	0.311461	-0.0173799	0.0605371	0.000620762	-0.000566921	-0.0669886	3.97451	0.658683	-0.36692	0.0309164	0.501998	0.86016	-0.167299	0.456995	0.265182	-0.244921	-1.16255	0.000256282	0.513503	0.715423	0.975475	0.618151	0.394325	0.867895	0.649904	0.792097	0.807647	0.251227	0.000356394	0.999864	0.999674	0.99979	0.814122	0.501468	0.999844	0.871739	0.999021	0.951972	0.960692	2644.94
402	LOC100505549	100505549_at	100505549	NA	NA	NA	NA	NA	NA	NA	NA	NA	NA	NA	NA	NA	NA	NA	NA	NA	NA	NA	NA	NA	NA	NA	NA	NA	NA	NA	NA	NA	NA	NA	NA	NA	NA	NA	NA	NA	NA	NA	NA	NA	NA	NA	NA	NA	NA
402	UNC13B	10497_at	10497	7.71711	10.8327	-0.0661737	0.0401525	0.0672495	-0.539467	0.757586	-0.126099	-0.281812	-0.0076146	-0.0010067	-0.0212025	8.7597	-0.63153	0.410697	0.690777	-3.08654	1.55681	-0.90321	-1.58299	-2.42045	-0.323618	-0.273797	3.13e-11	0.530934	0.683272	0.493304	0.00348359	0.126619	0.371292	0.120527	0.0196606	0.747748	0.785511	1.91e-10	0.999864	0.999674	0.988095	0.046544	0.206037	0.999844	0.477804	0.85914	0.938133	0.978442	4684.14
403	CARM1	10498_at	10498	9.06257	14.3911	0.0384885	0.00917426	-0.0423554	-0.674315	-1.45795	-0.077264	-0.133643	0.000931412	0.000990614	0.0406471	13.1114	0.413852	0.105727	-0.490188	-4.34685	-3.3756	-0.623531	-0.845806	0.333577	0.358793	0.591392	7.27e-17	0.680976	0.916276	0.626416	7.95e-05	0.00153967	0.536128	0.402199	0.74027	0.721452	0.557259	3.03e-15	0.999864	0.999674	0.993806	0.00402274	0.0091875	0.999844	0.748193	0.999021	0.931137	0.962543	8200.31
403	LOC100505555	100505555_at	100505555	NA	NA	NA	NA	NA	NA	NA	NA	NA	NA	NA	NA	NA	NA	NA	NA	NA	NA	NA	NA	NA	NA	NA	NA	NA	NA	NA	NA	NA	NA	NA	NA	NA	NA	NA	NA	NA	NA	NA	NA	NA	NA	NA	NA	NA	NA
404	NCOA2	10499_at	10499	4.38955	5.68554	0.0725929	-0.00717595	0.0340577	-0.326343	1.10413	-0.149626	-0.360658	-0.0038473	0.000419067	-0.0359744	6.5156	0.981826	-0.104021	0.495788	-2.64614	3.21556	-1.51885	-2.87109	-1.73315	0.190919	-0.658364	5.68e-08	0.331509	0.917622	0.622491	0.0112232	0.00243036	0.135895	0.00624833	0.0900139	0.84946	0.513706	1.51e-07	0.999864	0.999674	0.993806	0.0926625	0.0120183	0.999844	0.15249	0.999021	0.963889	0.960692	3045.17
404	LINC02708	100505570_at	100505570	NA	NA	NA	NA	NA	NA	NA	NA	NA	NA	NA	NA	NA	NA	NA	NA	NA	NA	NA	NA	NA	NA	NA	NA	NA	NA	NA	NA	NA	NA	NA	NA	NA	NA	NA	NA	NA	NA	NA	NA	NA	NA	NA	NA	NA	NA
405	INAFM2	100505573_at	100505573	NA	NA	NA	NA	NA	NA	NA	NA	NA	NA	NA	NA	NA	NA	NA	NA	NA	NA	NA	NA	NA	NA	NA	NA	NA	NA	NA	NA	NA	NA	NA	NA	NA	NA	NA	NA	NA	NA	NA	NA	NA	NA	NA	NA	NA	NA
405	CEBPA	1050_at	1050	8.02586	7.93008	0.00201651	-0.0100832	-0.0188638	0.127611	-0.82216	-0.031882	-0.0584125	0.000227955	-0.00052483	0.00542241	11.9969	0.036004	-0.192951	-0.362509	1.36596	-3.16085	-0.427231	-0.613857	0.135563	-0.315642	0.131001	1.6e-15	0.971441	0.847878	0.718693	0.178837	0.00283374	0.671277	0.542445	0.89278	0.753754	0.896367	3.96e-14	0.999864	0.999674	0.99979	0.431257	0.0132339	0.999844	0.819334	0.999021	0.93942	0.992462	17726.9
406	SEMA6C	10500_at	10500	5.57281	6.41988	-0.000999853	0.0052151	0.0379201	-0.0127106	-0.774832	0.0480213	0.0687484	-0.00170042	-0.00230324	-0.00728109	8.86814	-0.0163005	0.0911226	0.665386	-0.12423	-2.71999	0.587576	0.659684	-0.923335	-1.26482	-0.160617	2.2e-11	0.987068	0.927805	0.509248	0.901694	0.0092866	0.559795	0.512866	0.360827	0.212539	0.873124	1.41e-10	0.999864	0.999674	0.988095	0.960317	0.0296621	0.999844	0.805569	0.999021	0.776129	0.988948	7126.3
406	LINC00672	100505576_at	100505576	NA	NA	NA	NA	NA	NA	NA	NA	NA	NA	NA	NA	NA	NA	NA	NA	NA	NA	NA	NA	NA	NA	NA	NA	NA	NA	NA	NA	NA	NA	NA	NA	NA	NA	NA	NA	NA	NA	NA	NA	NA	NA	NA	NA	NA	NA
407	LINC00838	100505583_at	100505583	NA	NA	NA	NA	NA	NA	NA	NA	NA	NA	NA	NA	NA	NA	NA	NA	NA	NA	NA	NA	NA	NA	NA	NA	NA	NA	NA	NA	NA	NA	NA	NA	NA	NA	NA	NA	NA	NA	NA	NA	NA	NA	NA	NA	NA	NA
407	SEMA4F	10505_at	10505	6.6348	6.91975	-0.0734317	-0.0241271	0.0597696	0.00822996	-0.194058	-0.110467	0.018727	-0.00278153	-0.00125411	-0.00448912	7.96895	-0.99805	-0.351458	0.874358	0.0670601	-0.567932	-1.12686	0.149812	-1.25919	-0.574155	-0.0825584	4.22e-10	0.323667	0.726908	0.386632	0.946835	0.572944	0.265859	0.881591	0.214545	0.568762	0.934574	1.88e-09	0.999864	0.999674	0.988095	0.979478	0.665839	0.999844	0.96128	0.999021	0.896464	0.996341	7020.11
408	GAPLINC	100505592_at	100505592	NA	NA	NA	NA	NA	NA	NA	NA	NA	NA	NA	NA	NA	NA	NA	NA	NA	NA	NA	NA	NA	NA	NA	NA	NA	NA	NA	NA	NA	NA	NA	NA	NA	NA	NA	NA	NA	NA	NA	NA	NA	NA	NA	NA	NA	NA
408	CEBPB	1051_at	1051	7.86695	10.1077	0.172869	0.092745	0.0406067	-0.599288	1.51249	0.26977	-0.678686	-0.00253741	0.0118367	-0.120747	5.59576	1.12949	0.649462	0.285563	-2.34746	2.12791	1.32289	-2.61002	-0.552198	2.60507	-1.06751	1.29e-06	0.264762	0.519388	0.776542	0.0234257	0.038936	0.192649	0.0122999	0.583584	0.0124545	0.291514	2.61e-06	0.999864	0.999674	0.99979	0.142535	0.0840163	0.999844	0.199563	0.999021	0.69619	0.960692	2283.15
409	PARD3-AS1	100505601_at	100505601	NA	NA	NA	NA	NA	NA	NA	NA	NA	NA	NA	NA	NA	NA	NA	NA	NA	NA	NA	NA	NA	NA	NA	NA	NA	NA	NA	NA	NA	NA	NA	NA	NA	NA	NA	NA	NA	NA	NA	NA	NA	NA	NA	NA	NA	NA
409	SEMA3C	10512_at	10512	4.20231	4.28548	-0.112076	0.172226	0.131024	-0.10896	1.10738	-0.340048	-0.29876	-0.00712634	-0.000498284	0.0144711	3.24134	-1.00045	1.64771	1.25885	-0.583104	2.12851	-2.27819	-1.56969	-2.1188	-0.149825	0.17479	0.00225971	0.322517	0.106477	0.214668	0.562775	0.0388839	0.0275842	0.123591	0.0397411	0.881582	0.86204	0.00277707	0.999864	0.999674	0.988095	0.7762	0.0839849	0.999844	0.483028	0.98811	0.972196	0.987288	1217.26
410	APPBP2	10513_at	10513	5.9996	5.7584	0.0135599	0.0520003	0.0155103	-0.131405	1.26951	-0.132322	-0.195215	-0.00185388	0.00260882	0.044949	4.62993	0.128673	0.528854	0.158413	-0.747551	2.59396	-0.942384	-1.09032	-0.58594	0.833871	0.57714	3.19e-05	0.898198	0.599542	0.87485	0.458675	0.0128081	0.351099	0.281458	0.560885	0.408821	0.566762	5.11e-05	0.999864	0.999674	0.99979	0.701884	0.0368762	0.999844	0.660492	0.999021	0.846972	0.96414	2799.06
410	LINC02053	100505609_at	100505609	NA	NA	NA	NA	NA	NA	NA	NA	NA	NA	NA	NA	NA	NA	NA	NA	NA	NA	NA	NA	NA	NA	NA	NA	NA	NA	NA	NA	NA	NA	NA	NA	NA	NA	NA	NA	NA	NA	NA	NA	NA	NA	NA	NA	NA	NA
411	SNHG21	100505616_at	100505616	NA	NA	NA	NA	NA	NA	NA	NA	NA	NA	NA	NA	NA	NA	NA	NA	NA	NA	NA	NA	NA	NA	NA	NA	NA	NA	NA	NA	NA	NA	NA	NA	NA	NA	NA	NA	NA	NA	NA	NA	NA	NA	NA	NA	NA	NA
411	FBLN5	10516_at	10516	4.09835	3.92468	-0.0361149	0.0068673	0.0893229	-0.0178218	0.393777	0.179053	-0.104944	-0.00243184	0.0018931	-0.0331242	3.36552	-0.365504	0.0744889	0.972992	-0.108132	0.85813	1.36005	-0.625133	-0.81975	0.645364	-0.453611	0.00158506	0.716472	0.940956	0.335832	0.914378	0.395433	0.180685	0.535086	0.41674	0.522015	0.65232	0.00199644	0.999864	0.999674	0.988095	0.965886	0.501981	0.999844	0.816424	0.999021	0.880932	0.971056	1485.73
412	CIB2	10518_at	10518	6.64461	7.46258	-0.03004	0.00322612	0.0367945	-0.0435677	-0.617281	-0.111971	-0.00398131	-0.00107372	0.00024661	0.0287338	10.6522	-0.506067	0.0582491	0.667161	-0.440019	-2.23917	-1.41573	-0.039477	-0.602477	0.139941	0.654986	8.26e-14	0.615315	0.953812	0.508124	0.66206	0.030206	0.163835	0.968687	0.549924	0.88934	0.515858	1.08e-12	0.999864	0.999674	0.988095	0.839951	0.0694332	0.999844	0.990108	0.999021	0.973585	0.960692	10817
412	LINC00919	100505619_at	100505619	NA	NA	NA	NA	NA	NA	NA	NA	NA	NA	NA	NA	NA	NA	NA	NA	NA	NA	NA	NA	NA	NA	NA	NA	NA	NA	NA	NA	NA	NA	NA	NA	NA	NA	NA	NA	NA	NA	NA	NA	NA	NA	NA	NA	NA	NA
413	CIB1	10519_at	10519	7.01637	7.59262	-0.0742034	0.0596226	-0.00868212	-0.145991	0.446078	-0.0840704	0.0787397	-0.00231936	0.0038344	-0.0990386	9.04142	-1.04286	0.898077	-0.131331	-1.23007	1.34992	-0.886774	0.651339	-1.08571	1.8152	-1.88338	1.26e-11	0.302661	0.373992	0.896107	0.225155	0.183887	0.379982	0.518187	0.283473	0.0762554	0.0662131	8.59e-11	0.999864	0.999674	0.99979	0.48715	0.275283	0.999844	0.810207	0.999021	0.732822	0.960692	8395.11
413	C11orf72	100505621_at	100505621	NA	NA	NA	NA	NA	NA	NA	NA	NA	NA	NA	NA	NA	NA	NA	NA	NA	NA	NA	NA	NA	NA	NA	NA	NA	NA	NA	NA	NA	NA	NA	NA	NA	NA	NA	NA	NA	NA	NA	NA	NA	NA	NA	NA	NA	NA
414	CEBPD	1052_at	1052	6.52616	10.8693	0.359184	0.305457	0.279509	-1.02245	1.33529	0.585435	-0.27543	0.00645821	0.0140447	-0.0927073	4.24272	1.6547	1.50817	1.38592	-2.82386	1.32457	2.02417	-0.746833	0.990956	2.1794	-0.577893	0.000110696	0.105044	0.138598	0.172698	0.00708093	0.192096	0.0489987	0.459104	0.327081	0.034652	0.566258	0.000162485	0.999864	0.999674	0.979057	0.069757	0.284484	0.999844	0.778774	0.999021	0.69619	0.963963	783.243
414	LOC100505622	100505622_at	100505622	NA	NA	NA	NA	NA	NA	NA	NA	NA	NA	NA	NA	NA	NA	NA	NA	NA	NA	NA	NA	NA	NA	NA	NA	NA	NA	NA	NA	NA	NA	NA	NA	NA	NA	NA	NA	NA	NA	NA	NA	NA	NA	NA	NA	NA	NA
415	ZNF211	10520_at	10520	4.5568	4.98105	0.0230758	0.0132751	0.0140211	-0.0584053	-0.445664	0.0132572	0.199883	0.00623871	-0.00014705	0.0252034	6.32662	0.345912	0.213278	0.22622	-0.524879	-1.43851	0.149151	1.76358	3.1149	-0.0742506	0.511209	1.08e-07	0.731044	0.832087	0.822069	0.60228	0.157307	0.88211	0.0846887	0.00322055	0.941145	0.611739	2.7e-07	0.999864	0.999674	0.99979	0.802115	0.243111	0.999844	0.417873	0.550179	0.984338	0.971056	4029.05
415	GTF3C2-AS1	100505624_at	100505624	NA	NA	NA	NA	NA	NA	NA	NA	NA	NA	NA	NA	NA	NA	NA	NA	NA	NA	NA	NA	NA	NA	NA	NA	NA	NA	NA	NA	NA	NA	NA	NA	NA	NA	NA	NA	NA	NA	NA	NA	NA	NA	NA	NA	NA	NA
416	LINC01133	100505633_at	100505633	NA	NA	NA	NA	NA	NA	NA	NA	NA	NA	NA	NA	NA	NA	NA	NA	NA	NA	NA	NA	NA	NA	NA	NA	NA	NA	NA	NA	NA	NA	NA	NA	NA	NA	NA	NA	NA	NA	NA	NA	NA	NA	NA	NA	NA	NA
416	DDX17	10521_at	10521	7.65736	9.72526	-0.137942	0.0829347	-0.012445	-0.132811	-0.783002	-0.0814703	0.259811	-0.00620232	-0.0103584	-0.0383904	7.17022	-1.20029	0.773437	-0.116553	-0.69282	-1.46706	-0.532053	1.33063	-1.79756	-3.03604	-0.452005	6.15e-09	0.236396	0.443365	0.90774	0.492033	0.149412	0.597343	0.19011	0.0790538	0.00400267	0.653467	2.05e-08	0.999864	0.999674	0.99979	0.724286	0.233016	0.999844	0.570922	0.999021	0.633831	0.971056	3834.27
417	DEAF1	10522_at	10522	8.5111	9.55199	-0.0831937	-0.00736977	0.00218115	-0.259688	0.604033	0.0269543	-0.554446	-0.0005037	0.0054946	-0.0319036	8.29984	-0.853148	-0.0810005	0.0240746	-1.59656	1.3338	0.207458	-3.3466	-0.172047	1.89799	-0.442696	1.41e-10	0.39816	0.935806	0.980901	0.117463	0.189076	0.836602	0.00167377	0.864183	0.0642142	0.660137	7.17e-10	0.999864	0.999674	0.99979	0.34559	0.280823	0.999844	0.0975138	0.999021	0.72031	0.971056	6577.96
417	FGD5-AS1	100505641_at	100505641	NA	NA	NA	NA	NA	NA	NA	NA	NA	NA	NA	NA	NA	NA	NA	NA	NA	NA	NA	NA	NA	NA	NA	NA	NA	NA	NA	NA	NA	NA	NA	NA	NA	NA	NA	NA	NA	NA	NA	NA	NA	NA	NA	NA	NA	NA
418	DIAPH1-AS1	100505658_at	100505658	NA	NA	NA	NA	NA	NA	NA	NA	NA	NA	NA	NA	NA	NA	NA	NA	NA	NA	NA	NA	NA	NA	NA	NA	NA	NA	NA	NA	NA	NA	NA	NA	NA	NA	NA	NA	NA	NA	NA	NA	NA	NA	NA	NA	NA	NA
418	CHERP	10523_at	10523	7.65825	6.94472	0.0195035	0.0116123	0.0156004	0.0396605	0.35271	0.110284	-0.0511937	0.00309645	0.000807611	-0.00826773	9.90265	0.328222	0.209447	0.282572	0.400138	1.27811	1.39294	-0.507085	1.73563	0.457806	-0.188266	8.24e-13	0.744288	0.835058	0.778819	0.690975	0.207856	0.170578	0.614606	0.0895695	0.649326	0.851526	7.73e-12	0.999864	0.999674	0.99979	0.856955	0.302378	0.999844	0.85524	0.999021	0.915011	0.984107	14338.6
419	LINC00967	100505659_at	100505659	NA	NA	NA	NA	NA	NA	NA	NA	NA	NA	NA	NA	NA	NA	NA	NA	NA	NA	NA	NA	NA	NA	NA	NA	NA	NA	NA	NA	NA	NA	NA	NA	NA	NA	NA	NA	NA	NA	NA	NA	NA	NA	NA	NA	NA	NA
419	KAT5	10524_at	10524	6.18461	4.23721	0.0120294	-0.110447	0.0142291	0.201254	0.616119	0.0397001	0.0145183	0.00342944	0.00281023	-0.0877245	5.46329	0.183053	-1.8013	0.23305	1.83601	2.0188	0.453409	0.130034	1.73818	1.44045	-1.80628	2.01e-06	0.855591	0.0784537	0.816794	0.0730632	0.0495763	0.652464	0.897127	0.0891147	0.156759	0.0776605	3.94e-06	0.999864	0.999674	0.99979	0.268369	0.100481	0.999844	0.966539	0.999021	0.759953	0.960692	7647.33
420	LOC100505664	100505664_at	100505664	NA	NA	NA	NA	NA	NA	NA	NA	NA	NA	NA	NA	NA	NA	NA	NA	NA	NA	NA	NA	NA	NA	NA	NA	NA	NA	NA	NA	NA	NA	NA	NA	NA	NA	NA	NA	NA	NA	NA	NA	NA	NA	NA	NA	NA	NA
420	HYOU1	10525_at	10525	9.64536	9.12578	-0.0824365	-0.0514407	-0.0243877	0.00816734	0.541981	0.0579708	-0.177908	2.16e-05	0.00226333	-0.0114913	11.7488	-1.25257	-0.8377	-0.398834	0.0743979	1.77322	0.661086	-1.59106	0.0109181	1.15839	-0.236256	3.26e-15	0.216925	0.406689	0.691928	0.941028	0.0830571	0.511975	0.118696	0.991338	0.252902	0.814321	7.04e-14	0.999864	0.999674	0.996613	0.977049	0.148241	0.999844	0.474632	0.999971	0.789546	0.979428	18541.3
421	IPO8	10526_at	10526	4.00545	4.91714	0.0117316	-0.0201926	0.00685694	-0.0597069	-0.626207	0.0321251	-0.0707275	-0.000183814	0.000192557	-0.0447976	4.88187	0.137464	-0.253585	0.0864773	-0.419424	-1.57996	0.282515	-0.487786	-0.071738	0.0760004	-0.71026	1.4e-05	0.891286	0.800987	0.931476	0.67693	0.12122	0.778862	0.628103	0.943133	0.93976	0.48126	2.37e-05	0.999864	0.999674	0.99979	0.849864	0.199139	0.999844	0.860447	0.999021	0.98432	0.960692	1901.83
421	DCST1-AS1	100505666_at	100505666	NA	NA	NA	NA	NA	NA	NA	NA	NA	NA	NA	NA	NA	NA	NA	NA	NA	NA	NA	NA	NA	NA	NA	NA	NA	NA	NA	NA	NA	NA	NA	NA	NA	NA	NA	NA	NA	NA	NA	NA	NA	NA	NA	NA	NA	NA
422	IPO7	10527_at	10527	5.31069	2.73376	0.0535363	0.0501823	0.0230203	0.163478	1.78809	0.0170429	-0.236493	-0.00165347	0.00518877	-0.0317146	2.09154	0.483405	0.485638	0.223724	0.884953	3.47655	0.115498	-1.25687	-0.49728	1.57817	-0.387484	0.0422365	0.631185	0.629613	0.823999	0.380953	0.00114836	0.908572	0.215375	0.621447	0.121631	0.70025	0.0457749	0.999864	0.999674	0.99979	0.63647	0.00762395	0.999844	0.600691	0.999021	0.742736	0.971056	1986.7
422	RRS1-AS1	100505676_at	100505676	NA	NA	NA	NA	NA	NA	NA	NA	NA	NA	NA	NA	NA	NA	NA	NA	NA	NA	NA	NA	NA	NA	NA	NA	NA	NA	NA	NA	NA	NA	NA	NA	NA	NA	NA	NA	NA	NA	NA	NA	NA	NA	NA	NA	NA	NA
423	NAPA-AS1	100505681_at	100505681	NA	NA	NA	NA	NA	NA	NA	NA	NA	NA	NA	NA	NA	NA	NA	NA	NA	NA	NA	NA	NA	NA	NA	NA	NA	NA	NA	NA	NA	NA	NA	NA	NA	NA	NA	NA	NA	NA	NA	NA	NA	NA	NA	NA	NA	NA
423	NOP56	10528_at	10528	6.2207	5.4577	0.108867	0.00887973	0.0480954	0.0891136	0.13267	0.0907955	0.129308	0.00136005	-0.000894689	0.028292	5.63023	1.32547	0.115871	0.630256	0.650452	0.34781	0.829669	0.926634	0.551531	-0.36692	0.466089	1.15e-06	0.1918	0.908278	0.53176	0.518754	0.729628	0.411167	0.35913	0.584037	0.715423	0.643432	2.34e-06	0.999864	0.999674	0.989842	0.746476	0.796609	0.999844	0.718007	0.999021	0.929215	0.971056	4951.98
424	LINC01431	100505683_at	100505683	NA	NA	NA	NA	NA	NA	NA	NA	NA	NA	NA	NA	NA	NA	NA	NA	NA	NA	NA	NA	NA	NA	NA	NA	NA	NA	NA	NA	NA	NA	NA	NA	NA	NA	NA	NA	NA	NA	NA	NA	NA	NA	NA	NA	NA	NA
424	NEBL	10529_at	10529	5.05636	8.16488	0.0428845	-0.0102831	-0.0764314	-0.484351	-0.202841	-0.0558931	-0.0463752	0.0012146	0.000562062	0.0504587	11.6067	0.71948	-0.184902	-1.38016	-4.87166	-0.732774	-0.703791	-0.457946	0.678721	0.317634	1.14548	4.91e-15	0.475618	0.854149	0.174451	1.45e-05	0.46755	0.48524	0.649226	0.50084	0.752252	0.258153	1e-13	0.999864	0.999674	0.980387	0.00131686	0.570983	0.999844	0.871102	0.999021	0.939079	0.960692	6215
425	CEBPE	1053_at	1053	5.50791	8.00563	-0.16158	-0.155825	-0.107674	-0.134831	-1.75661	0.0847057	0.193955	-0.00258375	-0.00104444	0.0553535	6.3897	-1.52205	-1.57318	-1.09167	-0.761431	-3.56299	0.598856	1.07536	-0.810651	-0.331399	0.705537	8.71e-08	0.135091	0.122781	0.280869	0.450428	0.000890625	0.552315	0.288026	0.421893	0.741903	0.484164	2.22e-07	0.999864	0.999674	0.988095	0.695864	0.00652591	0.999844	0.664573	0.999021	0.937872	0.960692	2326.02
425	LOC100505685	100505685_at	100505685	NA	NA	NA	NA	NA	NA	NA	NA	NA	NA	NA	NA	NA	NA	NA	NA	NA	NA	NA	NA	NA	NA	NA	NA	NA	NA	NA	NA	NA	NA	NA	NA	NA	NA	NA	NA	NA	NA	NA	NA	NA	NA	NA	NA	NA	NA
426	LINC00888	100505687_at	100505687	NA	NA	NA	NA	NA	NA	NA	NA	NA	NA	NA	NA	NA	NA	NA	NA	NA	NA	NA	NA	NA	NA	NA	NA	NA	NA	NA	NA	NA	NA	NA	NA	NA	NA	NA	NA	NA	NA	NA	NA	NA	NA	NA	NA	NA	NA
426	PITRM1	10531_at	10531	8.42922	5.85957	0.0761787	0.0406631	-0.0683323	0.123927	2.2507	0.11055	-0.18125	-0.00406947	0.00603508	-0.167221	4.05446	0.622098	0.355898	-0.600609	0.606721	3.95767	0.677566	-0.87119	-1.10689	1.6601	-1.84777	0.000199956	0.537061	0.723604	0.551156	0.547128	0.000269965	0.501565	0.38834	0.274308	0.103947	0.0713079	0.000282709	0.999864	0.999674	0.992221	0.765053	0.00361066	0.999844	0.737113	0.999021	0.740597	0.960692	4092.24
427	SH3BP5-AS1	100505696_at	100505696	NA	NA	NA	NA	NA	NA	NA	NA	NA	NA	NA	NA	NA	NA	NA	NA	NA	NA	NA	NA	NA	NA	NA	NA	NA	NA	NA	NA	NA	NA	NA	NA	NA	NA	NA	NA	NA	NA	NA	NA	NA	NA	NA	NA	NA	NA
427	ZNRD2	10534_at	10534	7.17205	5.70612	0.0694926	-0.0352753	-0.0388806	0.146738	0.141776	-0.0308095	-0.0151361	0.00681685	0.0043347	0.0387283	7.23709	1.0402	-0.565915	-0.626402	1.3168	0.456961	-0.346124	-0.133353	3.39863	2.18557	0.784404	4.91e-09	0.30388	0.574303	0.534261	0.194667	0.649928	0.730886	0.894517	0.00144055	0.034168	0.436971	1.67e-08	0.999864	0.999674	0.990034	0.451478	0.730966	0.999844	0.965615	0.456217	0.69619	0.960692	9950.71
428	RNASEH2A	10535_at	10535	8.03663	10.2688	-0.0106772	-0.0915309	-0.180108	-0.112519	-1.84994	-0.0724146	0.189221	0.000545168	-0.000320506	0.130332	10.575	-0.129771	-1.19231	-2.3561	-0.819867	-4.84143	-0.660561	1.35363	0.220694	-0.131214	2.1434	1.04e-13	0.897334	0.239479	0.0229483	0.416674	1.6e-05	0.512309	0.182711	0.826343	0.896199	0.037601	1.33e-12	0.999864	0.999674	0.917697	0.66918	0.00125442	0.999844	0.559798	0.999021	0.974739	0.960692	8239.72
428	LINC01094	100505702_at	100505702	NA	NA	NA	NA	NA	NA	NA	NA	NA	NA	NA	NA	NA	NA	NA	NA	NA	NA	NA	NA	NA	NA	NA	NA	NA	NA	NA	NA	NA	NA	NA	NA	NA	NA	NA	NA	NA	NA	NA	NA	NA	NA	NA	NA	NA	NA
429	P3H3	10536_at	10536	5.05913	6.78368	-0.0666928	-0.0725962	-0.00477559	-0.0802743	-1.35229	-0.130103	0.106343	4.95e-05	-0.00379499	0.0991476	7.19658	-0.835021	-0.974164	-0.0643555	-0.60255	-3.64572	-1.22257	0.783677	0.0206419	-1.60049	1.6797	5.63e-09	0.40818	0.335256	0.948976	0.549876	0.000696506	0.227947	0.437393	0.983624	0.116586	0.100045	1.89e-08	0.999864	0.999674	0.99979	0.766693	0.00572125	0.999844	0.76721	0.999587	0.742314	0.960692	3465.14
429	LOC100505711	100505711_at	100505711	NA	NA	NA	NA	NA	NA	NA	NA	NA	NA	NA	NA	NA	NA	NA	NA	NA	NA	NA	NA	NA	NA	NA	NA	NA	NA	NA	NA	NA	NA	NA	NA	NA	NA	NA	NA	NA	NA	NA	NA	NA	NA	NA	NA	NA	NA
430	LOC100505715	100505715_at	100505715	NA	NA	NA	NA	NA	NA	NA	NA	NA	NA	NA	NA	NA	NA	NA	NA	NA	NA	NA	NA	NA	NA	NA	NA	NA	NA	NA	NA	NA	NA	NA	NA	NA	NA	NA	NA	NA	NA	NA	NA	NA	NA	NA	NA	NA	NA
430	UBD	10537_at	10537	4.34357	4.78375	0.0356893	-0.0379936	0.0647572	0.0246449	-0.786761	0.0357186	0.130238	0.00114269	-0.0011397	0.0358744	5.98273	0.526776	-0.601033	1.02877	0.218079	-2.5005	0.395686	1.13145	0.56177	-0.566638	0.716481	3.48e-07	0.600973	0.550876	0.309165	0.828367	0.0161671	0.694233	0.263944	0.5771	0.573815	0.477449	7.87e-07	0.999864	0.999674	0.988095	0.929912	0.0435711	0.999844	0.645026	0.999021	0.896853	0.960692	3549.17
431	LOC105370624	105370624_at	105370624	5.70507	6.1318	0.0237721	-0.0820566	0.0101719	0.114588	-1.40711	-0.134276	0.374753	0.00168694	-0.00256329	0.0642284	6.05748	0.277159	-1.02536	0.127645	0.800936	-3.53255	-1.17497	2.57168	0.655091	-1.00667	1.01326	2.7e-07	0.782945	0.310752	0.899006	0.427437	0.000974338	0.246274	0.0135452	0.515791	0.319554	0.31643	6.25e-07	0.999864	0.999674	0.99979	0.678123	0.00687404	0.999844	0.20865	0.999021	0.81438	0.960692	3821.63
431	LOC100505716	100505716_at	100505716	NA	NA	NA	NA	NA	NA	NA	NA	NA	NA	NA	NA	NA	NA	NA	NA	NA	NA	NA	NA	NA	NA	NA	NA	NA	NA	NA	NA	NA	NA	NA	NA	NA	NA	NA	NA	NA	NA	NA	NA	NA	NA	NA	NA	NA	NA
432	LINC01592	100505718_at	100505718	NA	NA	NA	NA	NA	NA	NA	NA	NA	NA	NA	NA	NA	NA	NA	NA	NA	NA	NA	NA	NA	NA	NA	NA	NA	NA	NA	NA	NA	NA	NA	NA	NA	NA	NA	NA	NA	NA	NA	NA	NA	NA	NA	NA	NA	NA
432	LOC105371114	105371114_at	105371114	6.3129	9.26352	0.0450119	-0.00158206	-0.0968814	-0.201	-1.94654	-0.00521914	0.141846	-0.00118446	-0.00150476	0.0412904	7.85901	0.450689	-0.0169774	-1.04407	-1.20655	-4.19671	-0.0392207	0.835942	-0.395011	-0.507507	0.55941	6.08e-10	0.654408	0.986531	0.302107	0.234001	0.000128016	0.96889	0.407667	0.694728	0.614312	0.578695	2.6e-09	0.999864	0.999674	0.988095	0.497747	0.00246291	0.999844	0.750314	0.999021	0.905375	0.965451	3451.47
433	LOC100505728	100505728_at	100505728	NA	NA	NA	NA	NA	NA	NA	NA	NA	NA	NA	NA	NA	NA	NA	NA	NA	NA	NA	NA	NA	NA	NA	NA	NA	NA	NA	NA	NA	NA	NA	NA	NA	NA	NA	NA	NA	NA	NA	NA	NA	NA	NA	NA	NA	NA
433	LOC105371501	105371501_at	105371501	6.07705	8.47876	-0.0493896	-0.0989857	-0.153185	-0.0859631	-2.16271	-0.02857	0.25393	-0.000950228	-0.000889335	0.13935	6.23497	-0.428643	-0.92073	-1.43093	-0.44727	-4.04162	-0.186096	1.29713	-0.274681	-0.259986	1.63643	1.47e-07	0.670257	0.362171	0.159457	0.656856	0.000208116	0.853218	0.201291	0.784836	0.796077	0.108824	3.58e-07	0.999864	0.999674	0.967828	0.836577	0.00313863	0.999844	0.584284	0.999021	0.948557	0.960692	2403.7
434	MIR4458HG	100505738_at	100505738	NA	NA	NA	NA	NA	NA	NA	NA	NA	NA	NA	NA	NA	NA	NA	NA	NA	NA	NA	NA	NA	NA	NA	NA	NA	NA	NA	NA	NA	NA	NA	NA	NA	NA	NA	NA	NA	NA	NA	NA	NA	NA	NA	NA	NA	NA
434	LOC105371505	105371505_at	105371505	2.87255	3.01344	0.129551	0.0983754	0.0335004	-0.0579863	-0.154644	0.0162008	-0.0427594	0.00501765	0.00206891	0.0190964	2.29215	1.163	0.946509	0.32369	-0.312077	-0.298928	0.109155	-0.225933	1.50031	0.625612	0.231964	0.0266965	0.251047	0.349015	0.747694	0.756444	0.766391	0.913572	0.822291	0.140618	0.534775	0.817633	0.0294938	0.999864	0.999674	0.99979	0.892192	0.826511	0.999844	0.943837	0.999021	0.886338	0.979428	574.431
435	THRA1/BTR	105371807_at	105371807	3.59942	4.32083	0.0491005	0.0258591	0.0938198	-0.0318758	-0.778197	-0.0428691	0.307013	0.000864816	-0.000577526	0.115714	3.85634	0.517192	0.29193	1.06365	-0.201291	-1.76503	-0.338905	1.90341	0.30341	-0.20491	1.64924	0.000368554	0.607591	0.771701	0.29324	0.841391	0.084441	0.73628	0.063486	0.762996	0.83858	0.106162	0.000502232	0.999864	0.999674	0.988095	0.934234	0.150272	0.999844	0.368547	0.999021	0.960318	0.960692	1242.03
435	SPATA1	100505741_at	100505741	NA	NA	NA	NA	NA	NA	NA	NA	NA	NA	NA	NA	NA	NA	NA	NA	NA	NA	NA	NA	NA	NA	NA	NA	NA	NA	NA	NA	NA	NA	NA	NA	NA	NA	NA	NA	NA	NA	NA	NA	NA	NA	NA	NA	NA	NA
436	ITGB2-AS1	100505746_at	100505746	NA	NA	NA	NA	NA	NA	NA	NA	NA	NA	NA	NA	NA	NA	NA	NA	NA	NA	NA	NA	NA	NA	NA	NA	NA	NA	NA	NA	NA	NA	NA	NA	NA	NA	NA	NA	NA	NA	NA	NA	NA	NA	NA	NA	NA	NA
436	LOC105372578	105372578_at	105372578	5.273	9.72815	0.153054	0.0680305	-0.179299	-0.360243	-2.53295	0.0147969	0.0798747	-0.00193213	-0.00289633	0.117061	5.01514	0.931224	0.443622	-1.17416	-1.31403	-3.31844	0.0675693	0.286042	-0.391551	-0.593587	0.96373	9.01e-06	0.356777	0.659471	0.246593	0.19559	0.00181453	0.946432	0.776177	0.697264	0.555803	0.340405	1.58e-05	0.999864	0.999674	0.988095	0.452637	0.010019	0.999844	0.924299	0.999021	0.891408	0.960692	890.414
437	LOC105374258	105374258_at	105374258	2.76794	2.38445	-0.199782	-0.180299	-0.121393	0.0752917	-0.1181	0.0366604	0.250093	0.000793618	0.00225032	0.029203	2.53339	-2.50511	-2.42306	-1.63835	0.566	-0.318872	0.345013	1.84579	0.331454	0.950474	0.495485	0.0149029	0.0159842	0.0195366	0.108422	0.574245	0.75132	0.731715	0.0716007	0.741862	0.34702	0.622703	0.0168542	0.999864	0.999674	0.938162	0.783528	0.814263	0.999844	0.391719	0.999021	0.822924	0.971056	1041.09
437	PRMT5-AS1	100505758_at	100505758	NA	NA	NA	NA	NA	NA	NA	NA	NA	NA	NA	NA	NA	NA	NA	NA	NA	NA	NA	NA	NA	NA	NA	NA	NA	NA	NA	NA	NA	NA	NA	NA	NA	NA	NA	NA	NA	NA	NA	NA	NA	NA	NA	NA	NA	NA
438	LINC02172	105377443_at	105377443	3.6928	3.63483	-0.0626818	-0.148508	0.020249	0.0772603	-0.556937	-0.300928	-0.109745	0.00182983	-0.000331149	0.103685	3.84342	-0.782227	-1.98628	0.271979	0.578024	-1.49656	-2.81852	-0.806099	0.760575	-0.1392	1.75081	0.000383398	0.438236	0.0532003	0.7869	0.56617	0.141588	0.00718126	0.424485	0.450934	0.889922	0.086891	0.0005208	0.999864	0.999674	0.99979	0.778574	0.224624	0.999844	0.761312	0.999021	0.973585	0.960692	1835.06
439	LINC01364	100505768_at	100505768	NA	NA	NA	NA	NA	NA	NA	NA	NA	NA	NA	NA	NA	NA	NA	NA	NA	NA	NA	NA	NA	NA	NA	NA	NA	NA	NA	NA	NA	NA	NA	NA	NA	NA	NA	NA	NA	NA	NA	NA	NA	NA	NA	NA	NA	NA
439	BATF	10538_at	10538	4.91017	5.29974	-0.0251385	-0.0168023	-0.0533676	0.0737739	-0.98853	0.100419	0.330949	0.000771688	-0.00282232	0.0344719	5.55765	-0.311124	-0.222876	-0.710907	0.547388	-2.6344	0.932777	2.41083	0.318109	-1.17659	0.577286	1.47e-06	0.757163	0.824655	0.480863	0.586855	0.0115634	0.355983	0.0201236	0.751894	0.245633	0.566664	2.94e-06	0.999864	0.999674	0.988095	0.791888	0.0344164	0.999844	0.244775	0.999021	0.786972	0.96414	3189.51
440	CEBPG	1054_at	1054	4.04448	0.413461	0.130499	0.0828689	-0.00788027	0.21483	2.21003	0.251084	-0.183888	0.00454023	0.00820305	-0.0714454	0.239591	0.892487	0.607413	-0.0580062	0.880818	3.25453	1.28878	-0.740214	1.03422	1.8897	-0.661149	0.811751	0.376947	0.546673	0.954004	0.383163	0.00217684	0.204153	0.463069	0.30664	0.0653423	0.511936	0.817006	0.999864	0.999674	0.99979	0.638431	0.0111864	0.999844	0.780451	0.999021	0.72031	0.960692	662.042
440	LOC100505774	100505774_at	100505774	NA	NA	NA	NA	NA	NA	NA	NA	NA	NA	NA	NA	NA	NA	NA	NA	NA	NA	NA	NA	NA	NA	NA	NA	NA	NA	NA	NA	NA	NA	NA	NA	NA	NA	NA	NA	NA	NA	NA	NA	NA	NA	NA	NA	NA	NA
441	DCTN2	10540_at	10540	8.65433	3.93242	-0.00699445	-0.0288127	0.109489	0.517181	1.78151	0.147215	-0.265849	0.00096875	0.000586373	-0.119314	2.67252	-0.0561012	-0.247687	0.94521	2.48691	3.07684	0.88621	-1.25506	0.258804	0.158423	-1.29491	0.0104923	0.955513	0.805519	0.349671	0.0167175	0.00357812	0.380282	0.216028	0.796983	0.874842	0.202048	0.0120462	0.999864	0.999674	0.988095	0.114774	0.015421	0.999844	0.601432	0.999021	0.970121	0.960692	4161.97
441	LINC01541	100505776_at	100505776	NA	NA	NA	NA	NA	NA	NA	NA	NA	NA	NA	NA	NA	NA	NA	NA	NA	NA	NA	NA	NA	NA	NA	NA	NA	NA	NA	NA	NA	NA	NA	NA	NA	NA	NA	NA	NA	NA	NA	NA	NA	NA	NA	NA	NA	NA
442	ANP32B	10541_at	10541	7.12975	7.63999	0.168878	0.100407	0.0174727	0.014875	-1.25908	-0.0964183	0.697387	0.00586283	0.00327378	-0.030447	3.09224	0.806695	0.514044	0.0898335	0.0425984	-1.29506	-0.345672	1.96075	0.932793	0.526758	-0.196795	0.00342917	0.424145	0.609772	0.928824	0.966213	0.201999	0.731223	0.0562048	0.355975	0.600985	0.844887	0.00413931	0.999864	0.999674	0.99979	0.985449	0.295517	0.999844	0.355742	0.999021	0.903205	0.982354	1002.33
442	LOC100505782	100505782_at	100505782	NA	NA	NA	NA	NA	NA	NA	NA	NA	NA	NA	NA	NA	NA	NA	NA	NA	NA	NA	NA	NA	NA	NA	NA	NA	NA	NA	NA	NA	NA	NA	NA	NA	NA	NA	NA	NA	NA	NA	NA	NA	NA	NA	NA	NA	NA
443	OSER1-DT	100505783_at	100505783	NA	NA	NA	NA	NA	NA	NA	NA	NA	NA	NA	NA	NA	NA	NA	NA	NA	NA	NA	NA	NA	NA	NA	NA	NA	NA	NA	NA	NA	NA	NA	NA	NA	NA	NA	NA	NA	NA	NA	NA	NA	NA	NA	NA	NA	NA
443	LAMTOR5	10542_at	10542	8.91435	5.41873	0.0501235	0.00769067	0.0662202	0.348615	1.61127	-0.0348791	0.0520043	-0.000994784	0.00102763	-0.0576809	4.10574	0.448222	0.0737082	0.637357	1.86894	3.10253	-0.234091	0.273717	-0.296293	0.309537	-0.697936	0.00017037	0.656174	0.941574	0.527167	0.0682404	0.00333287	0.815991	0.785573	0.768389	0.758362	0.488859	0.000243251	0.999864	0.999674	0.989023	0.259806	0.0146963	0.999844	0.928207	0.999021	0.939978	0.960692	5486.85
444	PROCR	10544_at	10544	4.22093	4.0537	-0.038154	-0.00466177	0.00430691	0.223369	-1.36171	0.116392	0.0913701	-0.000353782	-0.00291632	0.00231187	3.93381	-0.436978	-0.0572229	0.0530916	1.5337	-3.35815	1.00048	0.615934	-0.134957	-1.12507	0.0358273	0.000290578	0.664247	0.954625	0.957897	0.132204	0.00161906	0.322503	0.541085	0.893256	0.266609	0.971581	0.000401022	0.999864	0.999674	0.99979	0.367754	0.0094571	0.999844	0.818785	0.999021	0.796573	0.996341	2018.89
444	LOC100505797	100505797_at	100505797	NA	NA	NA	NA	NA	NA	NA	NA	NA	NA	NA	NA	NA	NA	NA	NA	NA	NA	NA	NA	NA	NA	NA	NA	NA	NA	NA	NA	NA	NA	NA	NA	NA	NA	NA	NA	NA	NA	NA	NA	NA	NA	NA	NA	NA	NA
445	SNHG18	100505806_at	100505806	NA	NA	NA	NA	NA	NA	NA	NA	NA	NA	NA	NA	NA	NA	NA	NA	NA	NA	NA	NA	NA	NA	NA	NA	NA	NA	NA	NA	NA	NA	NA	NA	NA	NA	NA	NA	NA	NA	NA	NA	NA	NA	NA	NA	NA	NA
445	TM9SF1	10548_at	10548	6.73645	7.07502	0.00586966	0.0180031	-0.00527239	-0.109528	0.479828	-0.0052103	0.0962608	-3.16e-05	-0.0019745	-0.0189622	9.87159	0.0966563	0.317734	-0.0934468	-1.08129	1.70137	-0.0643942	0.932989	-0.0173412	-1.09522	-0.422511	9.07e-13	0.923435	0.752177	0.925969	0.285411	0.0958725	0.948946	0.355875	0.986242	0.279332	0.674693	8.47e-12	0.999864	0.999674	0.99979	0.549393	0.165953	0.999844	0.715511	0.999781	0.801488	0.971056	10622.9
446	PRDX4	10549_at	10549	5.88627	2.23938	-0.0271328	-0.00137294	-0.0443469	0.333636	1.8568	-0.117033	0.389483	9.47e-05	0.00220794	-0.0773556	1.69722	-0.242696	-0.013162	-0.426946	1.78912	3.57627	-0.785675	2.05054	0.0282111	0.665245	-0.936251	0.0966601	0.809359	0.989558	0.671483	0.0804226	0.000856304	0.436233	0.0462475	0.97762	0.509337	0.354212	0.102193	0.999864	0.999674	0.996374	0.280806	0.00638383	0.999844	0.329977	0.999021	0.878959	0.960692	2395.01
446	LINC02148	100505811_at	100505811	NA	NA	NA	NA	NA	NA	NA	NA	NA	NA	NA	NA	NA	NA	NA	NA	NA	NA	NA	NA	NA	NA	NA	NA	NA	NA	NA	NA	NA	NA	NA	NA	NA	NA	NA	NA	NA	NA	NA	NA	NA	NA	NA	NA	NA	NA
447	ARL6IP5	10550_at	10550	6.57829	2.11343	-0.00213752	0.0117531	0.194977	0.409503	2.03985	0.0960592	-0.0620104	0.00399662	0.00211237	-0.17477	1.14098	-0.0136195	0.0802607	1.33713	1.56425	2.79863	0.459363	-0.232555	0.848172	0.453363	-1.50678	0.259998	0.989195	0.936391	0.187996	0.124865	0.00756682	0.648216	0.817177	0.400895	0.652497	0.138955	0.268475	0.999864	0.999674	0.988095	0.357216	0.0256303	0.999844	0.941735	0.999021	0.916234	0.960692	1518.1
447	CARD8-AS1	100505812_at	100505812	NA	NA	NA	NA	NA	NA	NA	NA	NA	NA	NA	NA	NA	NA	NA	NA	NA	NA	NA	NA	NA	NA	NA	NA	NA	NA	NA	NA	NA	NA	NA	NA	NA	NA	NA	NA	NA	NA	NA	NA	NA	NA	NA	NA	NA	NA
448	AGR2	10551_at	10551	2.55619	2.92462	0.0023765	-0.0122454	0.0116819	-0.00556181	-0.294259	0.036964	-0.0700106	-0.00149065	-0.00148748	0.0511966	4.54079	0.043547	-0.240488	0.230396	-0.061099	-1.16104	0.508355	-0.755083	-0.909783	-0.918114	1.26939	4.26e-05	0.965461	0.81106	0.818843	0.951555	0.251835	0.613723	0.454189	0.367853	0.363523	0.210921	6.67e-05	0.999864	0.999674	0.99979	0.979506	0.351525	0.999844	0.776288	0.999021	0.827722	0.960692	1894.3
448	LINC02805	100505824_at	100505824	NA	NA	NA	NA	NA	NA	NA	NA	NA	NA	NA	NA	NA	NA	NA	NA	NA	NA	NA	NA	NA	NA	NA	NA	NA	NA	NA	NA	NA	NA	NA	NA	NA	NA	NA	NA	NA	NA	NA	NA	NA	NA	NA	NA	NA	NA
449	STK4-AS1	100505826_at	100505826	NA	NA	NA	NA	NA	NA	NA	NA	NA	NA	NA	NA	NA	NA	NA	NA	NA	NA	NA	NA	NA	NA	NA	NA	NA	NA	NA	NA	NA	NA	NA	NA	NA	NA	NA	NA	NA	NA	NA	NA	NA	NA	NA	NA	NA	NA
449	ARPC1A	10552_at	10552	8.69204	6.19443	-0.0218335	0.0248592	0.0700333	0.211889	1.43385	0.0975201	-0.566459	-0.00147347	0.00298686	-0.0534021	4.84213	-0.201427	0.245799	0.695404	1.17192	2.84834	0.675233	-3.07589	-0.452768	0.928179	-0.666627	1.6e-05	0.841286	0.806971	0.490428	0.247482	0.00663729	0.503032	0.00358743	0.652922	0.358336	0.508462	2.68e-05	0.999864	0.999674	0.988095	0.512767	0.0233178	0.999844	0.128352	0.999021	0.826767	0.960692	5553.51
450	PROX1-AS1	100505832_at	100505832	NA	NA	NA	NA	NA	NA	NA	NA	NA	NA	NA	NA	NA	NA	NA	NA	NA	NA	NA	NA	NA	NA	NA	NA	NA	NA	NA	NA	NA	NA	NA	NA	NA	NA	NA	NA	NA	NA	NA	NA	NA	NA	NA	NA	NA	NA
450	HTATIP2	10553_at	10553	5.53687	5.23454	-0.0846953	-0.0474371	-0.0284077	0.0452877	0.42833	-0.175573	0.262249	-0.00450988	-0.00260433	-0.0631068	3.61707	-0.690709	-0.414623	-0.249352	0.221419	0.752161	-1.07463	1.25881	-1.22501	-0.715413	-0.696376	0.000758626	0.493346	0.680416	0.80424	0.825782	0.455926	0.288349	0.214682	0.227033	0.478102	0.489826	0.00099205	0.999864	0.999674	0.99979	0.929377	0.560067	0.999844	0.599525	0.999021	0.870553	0.960692	1760.76
451	AGPAT1	10554_at	10554	9.52557	9.35506	-0.194442	-0.0889704	-0.183215	-0.141882	1.62443	-0.0191577	-0.0295193	-0.00522716	0.00261063	-0.0605587	10.0306	-2.46052	-1.20665	-2.4954	-1.07637	4.42625	-0.181948	-0.219863	-2.20315	1.11278	-1.03692	5.53e-13	0.0178346	0.23396	0.0163719	0.287579	6.17e-05	0.856452	0.826986	0.0328209	0.271797	0.305391	5.54e-12	0.999864	0.999674	0.917697	0.552143	0.00184821	0.999844	0.945023	0.959557	0.799498	0.960692	12545
451	LINC01532	100505835_at	100505835	NA	NA	NA	NA	NA	NA	NA	NA	NA	NA	NA	NA	NA	NA	NA	NA	NA	NA	NA	NA	NA	NA	NA	NA	NA	NA	NA	NA	NA	NA	NA	NA	NA	NA	NA	NA	NA	NA	NA	NA	NA	NA	NA	NA	NA	NA
452	AGPAT2	10555_at	10555	8.00452	10.31	0.0168913	-0.00719991	0.0295671	-0.243698	-0.913982	-0.114159	-0.0614478	-0.000423739	-0.000732307	0.0250638	11.3139	0.218765	-0.0999403	0.412157	-1.89219	-2.54888	-1.10967	-0.468415	-0.18279	-0.319472	0.439232	1.15e-14	0.827836	0.920842	0.682209	0.0650017	0.0143397	0.273121	0.641781	0.855795	0.750868	0.662625	2.06e-13	0.999864	0.999674	0.996374	0.253429	0.0400714	0.999844	0.86675	0.999021	0.9387	0.971056	9278.17
452	SH3PXD2A-AS1	100505839_at	100505839	NA	NA	NA	NA	NA	NA	NA	NA	NA	NA	NA	NA	NA	NA	NA	NA	NA	NA	NA	NA	NA	NA	NA	NA	NA	NA	NA	NA	NA	NA	NA	NA	NA	NA	NA	NA	NA	NA	NA	NA	NA	NA	NA	NA	NA	NA
453	RPP30	10556_at	10556	5.12711	5.43261	0.031029	-0.00312922	-0.0270043	-0.0703044	0.283004	0.111373	-0.0057624	-0.00152521	-0.00115891	-0.0258967	6.46004	0.435463	-0.0470674	-0.407903	-0.591513	0.855211	1.17309	-0.047599	-0.712944	-0.547847	-0.491767	6.86e-08	0.665337	0.962671	0.685306	0.557179	0.397029	0.247021	0.962249	0.479613	0.586542	0.625308	1.79e-07	0.999864	0.999674	0.996374	0.77282	0.503633	0.999844	0.987501	0.999021	0.898697	0.971056	4469.66
453	LOC100505841	100505841_at	100505841	NA	NA	NA	NA	NA	NA	NA	NA	NA	NA	NA	NA	NA	NA	NA	NA	NA	NA	NA	NA	NA	NA	NA	NA	NA	NA	NA	NA	NA	NA	NA	NA	NA	NA	NA	NA	NA	NA	NA	NA	NA	NA	NA	NA	NA	NA
454	RPP38	10557_at	10557	4.4346	3.47419	0.0340184	-0.044146	0.0417867	0.0997696	0.318431	-0.00260855	0.0254646	0.000915737	-3.42e-06	0.0677305	4.65224	0.537626	-0.747752	0.710796	0.945285	1.08362	-0.0309409	0.236873	0.482035	-0.00182215	1.44838	2.97e-05	0.593522	0.458555	0.48093	0.349633	0.284386	0.975455	0.813846	0.632151	0.998554	0.154541	4.78e-05	0.999864	0.999674	0.988095	0.610454	0.386488	0.999844	0.940725	0.999021	0.999723	0.960692	4240.62
454	LOC100505851	100505851_at	100505851	NA	NA	NA	NA	NA	NA	NA	NA	NA	NA	NA	NA	NA	NA	NA	NA	NA	NA	NA	NA	NA	NA	NA	NA	NA	NA	NA	NA	NA	NA	NA	NA	NA	NA	NA	NA	NA	NA	NA	NA	NA	NA	NA	NA	NA	NA
455	LINC01898	100505853_at	100505853	NA	NA	NA	NA	NA	NA	NA	NA	NA	NA	NA	NA	NA	NA	NA	NA	NA	NA	NA	NA	NA	NA	NA	NA	NA	NA	NA	NA	NA	NA	NA	NA	NA	NA	NA	NA	NA	NA	NA	NA	NA	NA	NA	NA	NA	NA
455	SPTLC1	10558_at	10558	7.92363	7.27728	-0.0203352	0.00842573	-0.0711014	-0.0208091	0.961318	0.0768079	-0.302435	-0.000362633	0.00253548	-0.117355	5.46859	-0.180349	0.0800887	-0.678707	-0.110641	1.83581	0.511255	-1.57873	-0.10712	0.757441	-1.40831	1.98e-06	0.8577	0.936527	0.500848	0.9124	0.0730928	0.611708	0.121503	0.915176	0.45279	0.166008	3.88e-06	0.999864	0.999674	0.988095	0.964392	0.134097	0.999844	0.48021	0.999021	0.859727	0.960692	4263.57
456	SLC35A1	10559_at	10559	7.99691	9.87836	-0.0653407	0.0397472	-0.0563434	-0.450729	1.40516	-0.0399936	-0.37887	-0.00568086	0.00245744	-0.0433091	7.96863	-0.622072	0.405567	-0.577351	-2.57259	2.88057	-0.285768	-2.12303	-1.8014	0.788072	-0.557914	4.22e-10	0.537078	0.68701	0.56662	0.0135145	0.00609249	0.776386	0.0393649	0.0784369	0.434845	0.579707	1.88e-09	0.999864	0.999674	0.992221	0.101892	0.022019	0.999844	0.311193	0.999021	0.85424	0.965451	5005.65
456	APTR	100505854_at	100505854	NA	NA	NA	NA	NA	NA	NA	NA	NA	NA	NA	NA	NA	NA	NA	NA	NA	NA	NA	NA	NA	NA	NA	NA	NA	NA	NA	NA	NA	NA	NA	NA	NA	NA	NA	NA	NA	NA	NA	NA	NA	NA	NA	NA	NA	NA
457	LINC00920	100505865_at	100505865	NA	NA	NA	NA	NA	NA	NA	NA	NA	NA	NA	NA	NA	NA	NA	NA	NA	NA	NA	NA	NA	NA	NA	NA	NA	NA	NA	NA	NA	NA	NA	NA	NA	NA	NA	NA	NA	NA	NA	NA	NA	NA	NA	NA	NA	NA
457	CEL	1056_at	1056	4.38661	5.11051	0.0490253	0.0538364	-0.0122706	0.0646044	-1.4287	0.0916097	0.0762738	0.00173739	-0.00234506	0.0459484	5.29439	0.599418	0.705481	-0.161479	0.473554	-3.76137	0.840656	0.548902	0.707533	-0.965803	0.760172	3.55e-06	0.551943	0.484198	0.87245	0.63814	0.000491965	0.405048	0.585824	0.482936	0.339378	0.451172	6.67e-06	0.999864	0.999674	0.99979	0.826832	0.00476266	0.999844	0.839655	0.999021	0.821171	0.960692	2484.79
458	LINC01088	100505875_at	100505875	NA	NA	NA	NA	NA	NA	NA	NA	NA	NA	NA	NA	NA	NA	NA	NA	NA	NA	NA	NA	NA	NA	NA	NA	NA	NA	NA	NA	NA	NA	NA	NA	NA	NA	NA	NA	NA	NA	NA	NA	NA	NA	NA	NA	NA	NA
458	IFI44	10561_at	10561	4.7488	3.97047	0.158782	0.140739	0.183088	0.141169	-0.407525	0.09421	0.090937	0.00442681	-0.00233891	-0.0473526	2.94839	1.39156	1.32195	1.72704	0.741717	-0.769044	0.619676	0.469085	1.29221	-0.690461	-0.561534	0.00507946	0.170994	0.19296	0.0911176	0.462167	0.445942	0.53864	0.641306	0.202976	0.493501	0.577259	0.00602503	0.999864	0.999674	0.927247	0.703576	0.550809	0.999844	0.866665	0.999021	0.873204	0.965451	1495.81
459	CEBPZOS	100505876_at	100505876	NA	NA	NA	NA	NA	NA	NA	NA	NA	NA	NA	NA	NA	NA	NA	NA	NA	NA	NA	NA	NA	NA	NA	NA	NA	NA	NA	NA	NA	NA	NA	NA	NA	NA	NA	NA	NA	NA	NA	NA	NA	NA	NA	NA	NA	NA
459	OLFM4	10562_at	10562	2.85144	3.58607	0.0503013	0.0883087	0.0656717	-0.162842	0.413175	0.0853746	-0.12235	-0.00195356	-0.0004827	-0.0302323	4.09653	0.678162	1.27602	0.952956	-1.31619	1.19946	0.863873	-0.970885	-0.877246	-0.219208	-0.551514	0.000175353	0.501191	0.208588	0.345775	0.19487	0.236717	0.392304	0.336869	0.385078	0.827493	0.584048	0.000249953	0.999864	0.999674	0.988095	0.451764	0.334517	0.999844	0.702319	0.999021	0.956989	0.966325	1276.54
460	UBE2E2-AS1	100505877_at	100505877	NA	NA	NA	NA	NA	NA	NA	NA	NA	NA	NA	NA	NA	NA	NA	NA	NA	NA	NA	NA	NA	NA	NA	NA	NA	NA	NA	NA	NA	NA	NA	NA	NA	NA	NA	NA	NA	NA	NA	NA	NA	NA	NA	NA	NA	NA
460	CXCL13	10563_at	10563	3.136	5.10554	-0.0299809	-0.0165259	-0.067343	-0.191605	-0.846355	0.00847207	0.155668	-0.00149773	0.000138741	0.00885818	5.4518	-0.377834	-0.223213	-0.913457	-1.44764	-2.2967	0.0801331	1.15469	-0.62868	0.058896	0.151054	2.09e-06	0.707356	0.824394	0.365939	0.154747	0.0264127	0.936492	0.2544	0.532782	0.953299	0.880618	4.09e-06	0.999864	0.999674	0.988095	0.401957	0.0624945	0.999844	0.638389	0.999021	0.986168	0.990079	1349.81
461	ARFGEF2	10564_at	10564	5.17256	4.98002	0.0712059	-0.0382578	0.0596361	0.120924	-0.774078	-0.124491	0.0673051	0.00166658	-0.00177042	0.11158	4.91785	0.829885	-0.477883	0.748086	0.844916	-1.9426	-1.08895	0.4617	0.646947	-0.695029	1.75962	1.24e-05	0.411047	0.63508	0.458355	0.402691	0.0584277	0.282056	0.646552	0.520999	0.490661	0.0853652	2.13e-05	0.999864	0.999674	0.988095	0.656137	0.113035	0.999844	0.869424	0.999021	0.873204	0.960692	3137.96
461	LINC02059	100505878_at	100505878	NA	NA	NA	NA	NA	NA	NA	NA	NA	NA	NA	NA	NA	NA	NA	NA	NA	NA	NA	NA	NA	NA	NA	NA	NA	NA	NA	NA	NA	NA	NA	NA	NA	NA	NA	NA	NA	NA	NA	NA	NA	NA	NA	NA	NA	NA
462	ARFGEF1	10565_at	10565	4.67606	1.87693	-0.0925796	0.00367816	-0.0202019	0.272244	1.61897	0.00312386	-0.124577	-0.00434794	0.000560262	-0.0660311	1.93398	-1.12584	0.0479392	-0.264419	1.9848	4.23933	0.0285115	-0.891678	-1.7611	0.229497	-1.08653	0.0595092	0.266287	0.96198	0.792681	0.0533708	0.000111889	0.977382	0.377376	0.0851113	0.819537	0.283113	0.0637993	0.999864	0.999674	0.99979	0.227618	0.00231468	0.999844	0.729631	0.999021	0.954971	0.960692	2794.3
463	MAGI2-AS3	100505881_at	100505881	NA	NA	NA	NA	NA	NA	NA	NA	NA	NA	NA	NA	NA	NA	NA	NA	NA	NA	NA	NA	NA	NA	NA	NA	NA	NA	NA	NA	NA	NA	NA	NA	NA	NA	NA	NA	NA	NA	NA	NA	NA	NA	NA	NA	NA	NA
463	AKAP3	10566_at	10566	5.79615	5.53281	0.0168787	-0.0720723	-0.0398581	0.166818	-0.820369	-0.0666142	0.335102	-0.00205512	-0.000963656	0.0889872	4.84603	0.174477	-0.798483	-0.443461	1.0338	-1.82601	-0.516811	2.03885	-0.70758	-0.33554	1.24468	1.58e-05	0.862284	0.428843	0.659588	0.30683	0.0745826	0.607855	0.0474502	0.482906	0.738799	0.219784	2.65e-05	0.999864	0.999674	0.996374	0.570991	0.136302	0.999844	0.33343	0.999021	0.936841	0.960692	3100.13
464	RABAC1	10567_at	10567	9.60563	5.51759	-0.0503746	-0.0757705	-0.0257572	0.53569	1.18316	0.183311	0.0953455	-0.00297282	-0.00113133	-0.112672	5.26523	-0.567332	-0.914588	-0.312222	3.6169	2.86923	1.54946	0.632028	-1.11515	-0.42918	-1.71701	3.92e-06	0.573348	0.365352	0.756334	0.000758991	0.00627929	0.128375	0.530612	0.270788	0.669869	0.0929517	7.29e-06	0.999864	0.999674	0.99979	0.0177415	0.022438	0.999844	0.815545	0.999021	0.919283	0.960692	10105.2
464	SORCS3-AS1	100505890_at	100505890	NA	NA	NA	NA	NA	NA	NA	NA	NA	NA	NA	NA	NA	NA	NA	NA	NA	NA	NA	NA	NA	NA	NA	NA	NA	NA	NA	NA	NA	NA	NA	NA	NA	NA	NA	NA	NA	NA	NA	NA	NA	NA	NA	NA	NA	NA
465	SLIT2-IT1	100505893_at	100505893	NA	NA	NA	NA	NA	NA	NA	NA	NA	NA	NA	NA	NA	NA	NA	NA	NA	NA	NA	NA	NA	NA	NA	NA	NA	NA	NA	NA	NA	NA	NA	NA	NA	NA	NA	NA	NA	NA	NA	NA	NA	NA	NA	NA	NA	NA
465	CELP	1057_at	1057	8.45492	7.13382	0.00574465	-0.00323747	0.0921303	0.314435	-0.811953	-0.100201	0.225475	0.000839999	-0.00192353	0.0734886	7.52179	0.0714859	-0.0431779	1.23396	2.34577	-2.17562	-0.93583	1.65145	0.348158	-0.806272	1.2374	1.88e-09	0.943332	0.965753	0.223716	0.0235197	0.0349516	0.354426	0.105707	0.729368	0.424386	0.222449	7.09e-09	0.999864	0.999674	0.988095	0.142535	0.0773276	0.999844	0.45409	0.999021	0.851705	0.960692	9556.82
466	TMEM161B-AS1	100505894_at	100505894	NA	NA	NA	NA	NA	NA	NA	NA	NA	NA	NA	NA	NA	NA	NA	NA	NA	NA	NA	NA	NA	NA	NA	NA	NA	NA	NA	NA	NA	NA	NA	NA	NA	NA	NA	NA	NA	NA	NA	NA	NA	NA	NA	NA	NA	NA
466	DPYSL4	10570_at	10570	7.80579	8.49111	-0.0621512	-0.00785442	-0.0660864	-0.175557	0.674575	0.0136515	-0.216438	-0.00294928	0.00139866	-0.0467034	11.924	-1.03007	-0.139517	-1.17887	-1.74434	2.40736	0.16981	-2.11134	-1.62806	0.780823	-1.04736	1.97e-15	0.308562	0.889673	0.244732	0.0880245	0.0202925	0.865932	0.0404101	0.110593	0.439053	0.300606	4.68e-14	0.999864	0.999674	0.988095	0.294598	0.0513681	0.999844	0.314238	0.999021	0.854284	0.960692	14448.6
467	LOC100505912	100505912_at	100505912	NA	NA	NA	NA	NA	NA	NA	NA	NA	NA	NA	NA	NA	NA	NA	NA	NA	NA	NA	NA	NA	NA	NA	NA	NA	NA	NA	NA	NA	NA	NA	NA	NA	NA	NA	NA	NA	NA	NA	NA	NA	NA	NA	NA	NA	NA
467	SIVA1	10572_at	10572	7.86793	6.52165	0.00750238	-0.0728793	-0.0544028	0.122194	0.605976	0.0101095	0.069662	0.000208864	0.00327496	0.0135598	7.77472	0.105556	-1.09898	-0.823847	1.0307	1.83585	0.106754	0.576887	0.0978787	1.55209	0.258148	8.06e-10	0.91641	0.277706	0.414433	0.308269	0.073087	0.915466	0.566931	0.922469	0.127746	0.797486	3.33e-09	0.999864	0.999674	0.988095	0.572876	0.134097	0.999844	0.831452	0.999021	0.742736	0.978442	10578.9
468	LOC100505918	100505918_at	100505918	NA	NA	NA	NA	NA	NA	NA	NA	NA	NA	NA	NA	NA	NA	NA	NA	NA	NA	NA	NA	NA	NA	NA	NA	NA	NA	NA	NA	NA	NA	NA	NA	NA	NA	NA	NA	NA	NA	NA	NA	NA	NA	NA	NA	NA	NA
468	MRPL28	10573_at	10573	8.14955	5.78301	-0.0456029	0.000534045	0.0150304	0.398896	-0.0553336	0.094209	-0.00790733	-0.000797074	-0.000218662	-0.0673487	6.79746	-0.63262	0.00794014	0.224421	3.31748	-0.165286	0.980868	-0.0645641	-0.36829	-0.102176	-1.26419	2.18e-08	0.530229	0.9937	0.82346	0.00181949	0.86947	0.331976	0.948811	0.714408	0.919077	0.212763	6.4e-08	0.999864	0.999674	0.99979	0.0314312	0.906687	0.999844	0.983651	0.999021	0.978298	0.960692	11034.2
469	CCT7	10574_at	10574	9.2762	5.74042	-0.028121	-0.0777808	0.0861968	0.4564	0.870189	0.167216	0.113043	0.00043003	-0.00136446	-0.0559008	5.65476	-0.326933	-0.96917	1.0786	3.18105	2.1784	1.45906	0.77354	0.16652	-0.534335	-0.879382	1.06e-06	0.745256	0.337714	0.286596	0.0026779	0.0347314	0.151593	0.443305	0.868504	0.595777	0.383932	2.17e-06	0.999864	0.999674	0.988095	0.0396562	0.0769598	0.999844	0.771316	0.999021	0.900883	0.960692	10041.7
469	LINC02036	100505920_at	100505920	NA	NA	NA	NA	NA	NA	NA	NA	NA	NA	NA	NA	NA	NA	NA	NA	NA	NA	NA	NA	NA	NA	NA	NA	NA	NA	NA	NA	NA	NA	NA	NA	NA	NA	NA	NA	NA	NA	NA	NA	NA	NA	NA	NA	NA	NA
470	CCT4	10575_at	10575	7.4888	5.05407	-0.00874266	-0.00168509	0.0631577	0.410039	0.0376656	0.0522239	0.269035	-0.00144969	-0.0041639	0.0123676	5.93412	-0.121148	-0.0250262	0.941975	3.4064	0.112387	0.543136	2.19427	-0.669095	-1.94356	0.231894	4.1e-07	0.904121	0.980146	0.351306	0.00140852	0.911024	0.589754	0.0334948	0.506901	0.0583079	0.817687	9.12e-07	0.999864	0.999674	0.988095	0.0271266	0.936811	0.999844	0.296347	0.999021	0.714594	0.979428	9297.67
470	LINC01549	100505929_at	100505929	NA	NA	NA	NA	NA	NA	NA	NA	NA	NA	NA	NA	NA	NA	NA	NA	NA	NA	NA	NA	NA	NA	NA	NA	NA	NA	NA	NA	NA	NA	NA	NA	NA	NA	NA	NA	NA	NA	NA	NA	NA	NA	NA	NA	NA	NA
471	CCT2	10576_at	10576	9.32868	4.87027	0.0146899	-0.0812389	-0.015628	0.434266	2.20883	0.191285	-0.246575	-0.002334	0.00282594	-0.079123	3.49066	0.12426	-0.736505	-0.142284	2.20225	4.02319	1.21439	-1.22764	-0.657586	0.805193	-0.905621	0.00110191	0.901671	0.4653	0.8875	0.0328887	0.000220384	0.231022	0.226056	0.514201	0.425002	0.370028	0.00141606	0.999864	0.999674	0.99979	0.173922	0.00326039	0.999844	0.61061	0.999021	0.852098	0.960692	5377.91
472	NPC2	10577_at	10577	6.51918	8.84321	-0.0654361	0.0976436	-0.25248	-0.370889	-0.145043	0.0442645	0.473111	0.00221854	0.00263865	-0.12301	4.63727	-0.404974	0.647669	-1.68181	-1.37611	-0.193287	0.205605	1.72339	0.457317	0.550069	-1.03011	3.12e-05	0.687442	0.520536	0.0996321	0.175695	0.847616	0.83804	0.091781	0.649675	0.585031	0.308542	5e-05	0.999864	0.999674	0.931311	0.426929	0.889859	0.999844	0.429098	0.999021	0.898697	0.960692	1406.56
472	LOC100505938	100505938_at	100505938	NA	NA	NA	NA	NA	NA	NA	NA	NA	NA	NA	NA	NA	NA	NA	NA	NA	NA	NA	NA	NA	NA	NA	NA	NA	NA	NA	NA	NA	NA	NA	NA	NA	NA	NA	NA	NA	NA	NA	NA	NA	NA	NA	NA	NA	NA
473	GNLY	10578_at	10578	4.48028	4.66412	-0.0863333	-0.0812811	-0.0374166	0.0628811	-0.643026	0.0702228	0.055856	0.000889	-0.00115875	-0.0271193	6.79093	-1.48353	-1.49695	-0.692026	0.647792	-2.37926	0.905655	0.564933	0.508814	-0.670707	-0.630561	2.23e-08	0.145004	0.141487	0.492527	0.520458	0.021712	0.370011	0.574964	0.613403	0.505883	0.531562	6.53e-08	0.999864	0.999674	0.988095	0.747595	0.0538767	0.999844	0.835291	0.999021	0.877491	0.962145	5117.66
473	LOC100505942	100505942_at	100505942	NA	NA	NA	NA	NA	NA	NA	NA	NA	NA	NA	NA	NA	NA	NA	NA	NA	NA	NA	NA	NA	NA	NA	NA	NA	NA	NA	NA	NA	NA	NA	NA	NA	NA	NA	NA	NA	NA	NA	NA	NA	NA	NA	NA	NA	NA
474	LINC01304	100505964_at	100505964	NA	NA	NA	NA	NA	NA	NA	NA	NA	NA	NA	NA	NA	NA	NA	NA	NA	NA	NA	NA	NA	NA	NA	NA	NA	NA	NA	NA	NA	NA	NA	NA	NA	NA	NA	NA	NA	NA	NA	NA	NA	NA	NA	NA	NA	NA
474	TACC2	10579_at	10579	6.28837	2.4016	0.14097	0.0993848	0.239484	0.317016	2.07888	0.0134062	-0.619921	-0.00036155	0.00464564	-0.00664785	1.25052	0.866315	0.654587	1.58404	1.16796	2.7509	0.0618331	-2.2423	-0.0740043	0.961654	-0.055279	0.217664	0.390978	0.516113	0.120288	0.249062	0.00857161	0.950973	0.0299877	0.94134	0.341435	0.956164	0.225715	0.999864	0.999674	0.938162	0.514303	0.027895	0.999844	0.283655	0.999021	0.82127	0.996341	1291.35
475	LINC00645	100505967_at	100505967	NA	NA	NA	NA	NA	NA	NA	NA	NA	NA	NA	NA	NA	NA	NA	NA	NA	NA	NA	NA	NA	NA	NA	NA	NA	NA	NA	NA	NA	NA	NA	NA	NA	NA	NA	NA	NA	NA	NA	NA	NA	NA	NA	NA	NA	NA
475	CENPA	1058_at	1058	3.43878	3.97107	-0.0497425	-0.019552	-0.00304669	0.0885643	-1.21933	-0.104244	-0.0529674	0.000272201	-0.0020262	0.00446056	5.07131	-0.749719	-0.315836	-0.0494242	0.800253	-3.95722	-1.17921	-0.469883	0.136647	-1.02868	0.0909686	7.48e-06	0.457381	0.753608	0.960803	0.427828	0.000270347	0.244601	0.64074	0.891928	0.309207	0.927927	1.33e-05	0.999864	0.999674	0.99979	0.678354	0.00361066	0.999844	0.866665	0.999021	0.809413	0.996341	2320.64
476	ENO1-AS1	100505975_at	100505975	NA	NA	NA	NA	NA	NA	NA	NA	NA	NA	NA	NA	NA	NA	NA	NA	NA	NA	NA	NA	NA	NA	NA	NA	NA	NA	NA	NA	NA	NA	NA	NA	NA	NA	NA	NA	NA	NA	NA	NA	NA	NA	NA	NA	NA	NA
476	IFITM2	10581_at	10581	8.05203	9.25583	-0.0983386	0.0152494	0.0427071	-0.242002	0.627307	0.0466275	0.307917	-0.00628633	0.00249847	-0.0692354	6.59132	-0.826492	0.137362	0.386327	-1.21936	1.13525	0.294119	1.5232	-1.75976	0.707317	-0.787362	4.39e-08	0.412948	0.891366	0.701101	0.22915	0.262367	0.770038	0.134804	0.0853423	0.483068	0.435256	1.2e-07	0.999864	0.999674	0.996613	0.49245	0.362439	0.999844	0.495932	0.999021	0.873204	0.960692	3954.81
477	COLEC10	10584_at	10584	3.36422	3.79023	0.0964445	-0.0747193	-0.0456811	0.0406809	-0.880532	-0.162275	-0.189293	-0.00126917	0.00441591	0.0344439	3.91821	1.17668	-0.977038	-0.599869	0.297555	-2.31324	-1.48593	-1.35933	-0.515752	1.81478	0.568622	0.000304879	0.245599	0.333848	0.551645	0.767431	0.0254038	0.144369	0.180912	0.608588	0.0763214	0.57248	0.000419472	0.999864	0.999674	0.992221	0.898681	0.0606997	0.999844	0.558557	0.999021	0.732822	0.965451	1456.12
477	LOC100505978	100505978_at	100505978	NA	NA	NA	NA	NA	NA	NA	NA	NA	NA	NA	NA	NA	NA	NA	NA	NA	NA	NA	NA	NA	NA	NA	NA	NA	NA	NA	NA	NA	NA	NA	NA	NA	NA	NA	NA	NA	NA	NA	NA	NA	NA	NA	NA	NA	NA
478	TXNRD2	10587_at	10587	7.00951	7.72733	-0.109773	-0.0940674	-0.0736702	-0.13445	0.231453	0.0654678	-0.0108833	0.00034767	-0.000487817	-0.0431351	8.24048	-1.38158	-1.26888	-0.997961	-1.01447	0.627248	0.618409	-0.0806218	0.145744	-0.206806	-0.734588	1.72e-10	0.174019	0.211101	0.32371	0.315857	0.533711	0.539468	0.936105	0.884784	0.837108	0.466455	8.48e-10	0.999864	0.999674	0.988095	0.58064	0.632276	0.999844	0.979962	0.999021	0.959283	0.960692	6718.71
478	LINC02478	100505984_at	100505984	NA	NA	NA	NA	NA	NA	NA	NA	NA	NA	NA	NA	NA	NA	NA	NA	NA	NA	NA	NA	NA	NA	NA	NA	NA	NA	NA	NA	NA	NA	NA	NA	NA	NA	NA	NA	NA	NA	NA	NA	NA	NA	NA	NA	NA	NA
479	DRAP1	10589_at	10589	8.06166	5.07059	-0.0754573	-0.086144	-0.0167244	0.333921	1.00456	0.111237	-0.292871	0.00160786	0.00296901	-0.0652468	5.47722	-0.961968	-1.17702	-0.229482	2.55212	2.7576	1.06433	-2.19759	0.682727	1.27496	-1.12551	1.92e-06	0.341279	0.245463	0.819549	0.0142242	0.0084234	0.292936	0.0332419	0.498329	0.208959	0.266424	3.78e-06	0.999864	0.999674	0.99979	0.104283	0.0275549	0.999844	0.295479	0.999021	0.776129	0.960692	9120.9
479	LOC100505985	100505985_at	100505985	NA	NA	NA	NA	NA	NA	NA	NA	NA	NA	NA	NA	NA	NA	NA	NA	NA	NA	NA	NA	NA	NA	NA	NA	NA	NA	NA	NA	NA	NA	NA	NA	NA	NA	NA	NA	NA	NA	NA	NA	NA	NA	NA	NA	NA	NA
480	CENPB	1059_at	1059	8.70942	11.1776	-0.138483	-0.119479	-0.303375	-0.311193	-0.739369	-0.173937	0.369485	-9.28e-05	0.00772004	-0.0277569	8.83888	-1.29241	-1.19507	-3.04736	-1.74114	-1.48581	-1.21833	2.02961	-0.0288351	2.42689	-0.350516	2.42e-11	0.202905	0.238407	0.00388027	0.0885899	0.144401	0.229538	0.0484199	0.977125	0.0193563	0.72761	1.53e-10	0.999864	0.999674	0.894873	0.29598	0.227609	0.999844	0.33607	0.999021	0.69619	0.97825	5706.52
480	SMIM31	100505989_at	100505989	NA	NA	NA	NA	NA	NA	NA	NA	NA	NA	NA	NA	NA	NA	NA	NA	NA	NA	NA	NA	NA	NA	NA	NA	NA	NA	NA	NA	NA	NA	NA	NA	NA	NA	NA	NA	NA	NA	NA	NA	NA	NA	NA	NA	NA	NA
481	SCGN	10590_at	10590	4.23806	4.12563	-0.104921	-0.0618909	0.0329848	0.0188569	-0.0545862	-0.235472	0.0163825	0.000306958	0.0022188	0.0247057	4.76235	-1.42939	-0.903681	0.483663	0.154013	-0.160128	-2.40766	0.131365	0.139286	1.0182	0.455426	2.07e-05	0.159897	0.371045	0.631003	0.878298	0.873507	0.0202779	0.896081	0.889854	0.314104	0.651023	3.42e-05	0.999864	0.999674	0.995579	0.950674	0.909123	0.999844	0.966354	0.999021	0.810472	0.971056	2878.76
481	PPP5D1	100506012_at	100506012	NA	NA	NA	NA	NA	NA	NA	NA	NA	NA	NA	NA	NA	NA	NA	NA	NA	NA	NA	NA	NA	NA	NA	NA	NA	NA	NA	NA	NA	NA	NA	NA	NA	NA	NA	NA	NA	NA	NA	NA	NA	NA	NA	NA	NA	NA
482	DNPH1	10591_at	10591	7.92742	9.51499	-0.00375048	-0.00768313	-0.116734	-0.147618	-0.642018	0.0977245	0.0529696	-0.00200073	-0.0011022	0.0121356	11.4661	-0.0533399	-0.117113	-1.78692	-1.25865	-1.96612	1.04312	0.443407	-0.947753	-0.528023	0.233539	7.39e-15	0.957701	0.907299	0.0807834	0.21474	0.055561	0.302541	0.659626	0.348389	0.600115	0.816417	1.41e-13	0.999864	0.999674	0.917697	0.474726	0.108918	0.999844	0.876519	0.999021	0.903205	0.979428	10974
482	APELA	100506013_at	100506013	NA	NA	NA	NA	NA	NA	NA	NA	NA	NA	NA	NA	NA	NA	NA	NA	NA	NA	NA	NA	NA	NA	NA	NA	NA	NA	NA	NA	NA	NA	NA	NA	NA	NA	NA	NA	NA	NA	NA	NA	NA	NA	NA	NA	NA	NA
483	SMC2	10592_at	10592	3.13301	3.36275	-0.0796404	-0.0272761	0.0334631	0.0385239	-0.507143	-0.0669219	0.122876	0.00103462	-0.0026863	-0.0136564	4.0859	-1.14205	-0.419211	0.516485	0.331191	-1.56595	-0.720254	1.03712	0.494167	-1.29757	-0.264984	0.000181274	0.25956	0.677085	0.608081	0.742059	0.124466	0.475146	0.305299	0.623626	0.201142	0.792249	0.000257573	0.999864	0.999674	0.993428	0.885581	0.203151	0.999844	0.679346	0.999021	0.776129	0.978442	1743.22
483	LOC100506016	100506016_at	100506016	NA	NA	NA	NA	NA	NA	NA	NA	NA	NA	NA	NA	NA	NA	NA	NA	NA	NA	NA	NA	NA	NA	NA	NA	NA	NA	NA	NA	NA	NA	NA	NA	NA	NA	NA	NA	NA	NA	NA	NA	NA	NA	NA	NA	NA	NA
484	LINC02606	100506022_at	100506022	NA	NA	NA	NA	NA	NA	NA	NA	NA	NA	NA	NA	NA	NA	NA	NA	NA	NA	NA	NA	NA	NA	NA	NA	NA	NA	NA	NA	NA	NA	NA	NA	NA	NA	NA	NA	NA	NA	NA	NA	NA	NA	NA	NA	NA	NA
484	PRPF8	10594_at	10594	9.06245	8.23812	-0.015356	-0.0907905	-0.0321566	-0.0401478	1.22248	0.00358804	-0.177802	0.00106977	0.00233989	-0.0322673	11.0482	-0.243053	-1.54014	-0.547812	-0.380962	4.16637	0.0426231	-1.65641	0.563963	1.2475	-0.691061	2.53e-14	0.809085	0.130628	0.586566	0.70505	0.000140855	0.966193	0.104695	0.575619	0.218757	0.493127	3.88e-13	0.999864	0.999674	0.992221	0.864356	0.0026119	0.999844	0.453082	0.999021	0.781257	0.960692	17762.8
485	AHSA1	10598_at	10598	9.81046	7.54215	0.0918691	-0.0317541	0.122147	0.234064	1.06085	0.13692	-0.128745	-0.00246494	0.000391452	-0.0401853	6.46626	0.929577	-0.344362	1.33026	1.41987	2.31136	1.0398	-0.766751	-0.830734	0.13342	-0.550192	6.71e-08	0.35762	0.732201	0.190228	0.162634	0.0255168	0.304067	0.44729	0.410572	0.894465	0.584947	1.76e-07	0.999864	0.999674	0.988095	0.412054	0.0608815	0.999844	0.771983	0.999021	0.974124	0.967122	8507.49
485	CRPPA-AS1	100506025_at	100506025	NA	NA	NA	NA	NA	NA	NA	NA	NA	NA	NA	NA	NA	NA	NA	NA	NA	NA	NA	NA	NA	NA	NA	NA	NA	NA	NA	NA	NA	NA	NA	NA	NA	NA	NA	NA	NA	NA	NA	NA	NA	NA	NA	NA	NA	NA
486	GAS5-AS1	100506046_at	100506046	NA	NA	NA	NA	NA	NA	NA	NA	NA	NA	NA	NA	NA	NA	NA	NA	NA	NA	NA	NA	NA	NA	NA	NA	NA	NA	NA	NA	NA	NA	NA	NA	NA	NA	NA	NA	NA	NA	NA	NA	NA	NA	NA	NA	NA	NA
486	SLCO1B1	10599_at	10599	3.20573	2.82755	0.0696464	0.0510692	0.0309956	0.121163	-0.504592	0.205916	0.233692	0.00032484	-0.000944994	-0.0234962	3.33646	0.969912	0.76224	0.464593	1.01158	-1.51311	2.15223	1.91552	0.150676	-0.44329	-0.442754	0.00172322	0.337348	0.44995	0.644494	0.317222	0.137343	0.0368576	0.061884	0.880914	0.65971	0.660095	0.00215869	0.999864	0.999674	0.996374	0.581845	0.219353	0.999844	0.364693	0.999021	0.918516	0.971056	1721.86
487	CENPC	1060_at	1060	3.1926	2.24132	0.125763	0.157377	-0.0190411	0.101175	0.217498	0.0697699	-0.0279137	0.00179378	0.00083966	-0.0604517	2.15901	1.42976	1.91756	-0.232991	0.689574	0.532426	0.59531	-0.186782	0.679231	0.321541	-0.929926	0.036296	0.15979	0.0616186	0.81684	0.494053	0.597088	0.55466	0.852683	0.50052	0.74931	0.357441	0.0395674	0.999864	0.999674	0.99979	0.725844	0.686727	0.999844	0.952006	0.999021	0.938256	0.960692	1137.95
487	LINC02580	100506047_at	100506047	NA	NA	NA	NA	NA	NA	NA	NA	NA	NA	NA	NA	NA	NA	NA	NA	NA	NA	NA	NA	NA	NA	NA	NA	NA	NA	NA	NA	NA	NA	NA	NA	NA	NA	NA	NA	NA	NA	NA	NA	NA	NA	NA	NA	NA	NA
488	CDC42EP3	10602_at	10602	5.30509	5.15401	-0.00440846	-0.00925993	0.0246041	-0.0522178	0.565862	-0.208842	-0.243933	0.00039019	0.0013597	-0.0576771	5.3096	-0.0535995	-0.120665	0.321975	-0.380619	1.48143	-1.90572	-1.74564	0.158012	0.556857	-0.948875	3.38e-06	0.957495	0.904501	0.748984	0.705302	0.14556	0.0631784	0.087795	0.875164	0.580423	0.347824	6.36e-06	0.999864	0.999674	0.99979	0.864407	0.228886	0.999844	0.420001	0.999021	0.897517	0.960692	3592.36
488	LRRC72	100506049_at	100506049	NA	NA	NA	NA	NA	NA	NA	NA	NA	NA	NA	NA	NA	NA	NA	NA	NA	NA	NA	NA	NA	NA	NA	NA	NA	NA	NA	NA	NA	NA	NA	NA	NA	NA	NA	NA	NA	NA	NA	NA	NA	NA	NA	NA	NA	NA
489	SH2B2	10603_at	10603	6.91638	9.65069	0.184506	0.0343539	0.192196	-0.2602	-1.54386	-0.002201	0.0138736	0.00265899	-0.00228064	0.0276541	8.8676	2.00086	0.399283	2.24331	-1.69165	-3.60504	-0.017914	0.0885533	0.960425	-0.833082	0.405785	2.21e-11	0.0515486	0.6916	0.0299173	0.0977259	0.000786242	0.985788	0.929835	0.342046	0.409261	0.686851	1.41e-10	0.999864	0.999674	0.917697	0.311691	0.00612309	0.999844	0.977715	0.999021	0.846972	0.971056	4858.42
489	RNASEH1-AS1	100506054_at	100506054	NA	NA	NA	NA	NA	NA	NA	NA	NA	NA	NA	NA	NA	NA	NA	NA	NA	NA	NA	NA	NA	NA	NA	NA	NA	NA	NA	NA	NA	NA	NA	NA	NA	NA	NA	NA	NA	NA	NA	NA	NA	NA	NA	NA	NA	NA
490	PAICS	10606_at	10606	5.53052	5.991	0.131015	0.0968706	-0.00642716	-0.389339	2.30215	-0.117519	-0.18262	-0.00276561	0.00506046	0.00167104	4.39031	1.13311	0.897936	-0.0598292	-2.01874	4.28729	-0.762832	-0.929634	-0.796682	1.47424	0.0195556	6.92e-05	0.263252	0.374067	0.95256	0.049583	9.61e-05	0.449601	0.357591	0.429878	0.147477	0.984486	0.000104778	0.999864	0.999674	0.99979	0.218496	0.00219142	0.999844	0.716644	0.999021	0.757204	0.997465	1977.78
490	DACT3-AS1	100506068_at	100506068	NA	NA	NA	NA	NA	NA	NA	NA	NA	NA	NA	NA	NA	NA	NA	NA	NA	NA	NA	NA	NA	NA	NA	NA	NA	NA	NA	NA	NA	NA	NA	NA	NA	NA	NA	NA	NA	NA	NA	NA	NA	NA	NA	NA	NA	NA
491	RBFADN	100506070_at	100506070	NA	NA	NA	NA	NA	NA	NA	NA	NA	NA	NA	NA	NA	NA	NA	NA	NA	NA	NA	NA	NA	NA	NA	NA	NA	NA	NA	NA	NA	NA	NA	NA	NA	NA	NA	NA	NA	NA	NA	NA	NA	NA	NA	NA	NA	NA
491	TBL3	10607_at	10607	7.63635	6.96147	0.0111892	0.0161561	-0.00247941	0.129913	-0.306104	-0.0454489	0.072306	0.00301986	-0.000385642	-0.0217843	10.3873	0.197041	0.304926	-0.0469944	1.37154	-1.16071	-0.600687	0.749449	1.77127	-0.228753	-0.519079	1.85e-13	0.844695	0.761848	0.962729	0.177102	0.251967	0.551104	0.457542	0.0833845	0.820112	0.606285	2.15e-12	0.999864	0.999674	0.99979	0.42853	0.351652	0.999844	0.777821	0.999021	0.954971	0.971056	15610.8
492	MXD4	10608_at	10608	6.99855	10.8522	0.173414	0.118478	0.085183	-0.368081	-2.03924	0.167439	0.0423349	0.00130809	-0.00161438	0.0262054	6.16229	1.16216	0.850977	0.614434	-1.47885	-2.94271	0.842181	0.16699	0.291985	-0.364429	0.237632	1.89e-07	0.251384	0.399351	0.542067	0.146246	0.00515792	0.404203	0.868136	0.771659	0.717269	0.81326	4.5e-07	0.999864	0.999674	0.991706	0.390197	0.0195503	0.999844	0.957245	0.999021	0.92972	0.979428	1900.5
492	LOC100506071	100506071_at	100506071	NA	NA	NA	NA	NA	NA	NA	NA	NA	NA	NA	NA	NA	NA	NA	NA	NA	NA	NA	NA	NA	NA	NA	NA	NA	NA	NA	NA	NA	NA	NA	NA	NA	NA	NA	NA	NA	NA	NA	NA	NA	NA	NA	NA	NA	NA
493	LINC02749	100506082_at	100506082	NA	NA	NA	NA	NA	NA	NA	NA	NA	NA	NA	NA	NA	NA	NA	NA	NA	NA	NA	NA	NA	NA	NA	NA	NA	NA	NA	NA	NA	NA	NA	NA	NA	NA	NA	NA	NA	NA	NA	NA	NA	NA	NA	NA	NA	NA
493	CENPCP1	1061_at	1061	3.39429	2.29121	-0.136007	0.0957389	0.0251095	0.0290159	1.27011	0.0171817	-0.192434	-0.000313652	-0.00443713	0.0604706	1.32388	-0.927474	0.699727	0.184297	0.118625	1.865	0.0879373	-0.772383	-0.071241	-1.01922	0.557978	0.192324	0.358698	0.48775	0.85462	0.906108	0.0688036	0.930322	0.443982	0.943526	0.313624	0.579664	0.199898	0.999864	0.999674	0.99979	0.962136	0.127969	0.999844	0.771635	0.999021	0.810132	0.965451	463.749
494	ST6GALNAC2	10610_at	10610	4.19115	4.42688	0.00240818	-0.105793	-0.0711646	0.114288	-1.12212	0.114801	0.151263	0.000593926	-0.00113621	0.0354183	5.09942	0.0327393	-1.54148	-1.04132	0.931496	-3.28487	1.17137	1.21038	0.268939	-0.520314	0.651539	6.81e-06	0.974029	0.130301	0.303367	0.356638	0.00199702	0.247701	0.232541	0.789223	0.605431	0.518059	1.22e-05	0.999864	0.999674	0.988095	0.616208	0.0106065	0.999844	0.616193	0.999021	0.903318	0.960692	2804.5
494	LOC100506083	100506083_at	100506083	NA	NA	NA	NA	NA	NA	NA	NA	NA	NA	NA	NA	NA	NA	NA	NA	NA	NA	NA	NA	NA	NA	NA	NA	NA	NA	NA	NA	NA	NA	NA	NA	NA	NA	NA	NA	NA	NA	NA	NA	NA	NA	NA	NA	NA	NA
495	PDLIM5	10611_at	10611	3.98864	6.52894	0.0846598	0.0501939	0.0270311	-0.340546	-0.510583	-0.1049	0.120718	-3.66e-05	-0.00175684	0.0407639	9.32414	1.42692	0.906722	0.490373	-3.4411	-1.85305	-1.32698	1.19759	-0.0205597	-0.997427	0.929676	5.09e-12	0.160602	0.369452	0.626286	0.00127349	0.070533	0.191303	0.237436	0.983689	0.323966	0.35757	3.86e-11	0.999864	0.999674	0.993806	0.0255634	0.130322	0.999844	0.621624	0.999587	0.816634	0.960692	3903.91
495	ARL17B	100506084_at	100506084	NA	NA	NA	NA	NA	NA	NA	NA	NA	NA	NA	NA	NA	NA	NA	NA	NA	NA	NA	NA	NA	NA	NA	NA	NA	NA	NA	NA	NA	NA	NA	NA	NA	NA	NA	NA	NA	NA	NA	NA	NA	NA	NA	NA	NA	NA
496	TRIM3	10612_at	10612	8.12378	9.66649	-0.0941996	-0.0609449	-0.0561436	-0.327369	0.57492	-0.0545958	-0.22566	6.08e-05	0.00309652	-0.0255442	13.3011	-1.52976	-1.06075	-0.981331	-3.18721	2.01038	-0.665429	-2.15695	0.0328651	1.69385	-0.561306	4.36e-17	0.133174	0.294544	0.33175	0.00263209	0.0504931	0.509221	0.0364664	0.97393	0.0973039	0.577413	1.99e-15	0.999864	0.999674	0.988095	0.0392792	0.101891	0.999844	0.304915	0.999021	0.740597	0.965451	15026
496	LOC100506098	100506098_at	100506098	NA	NA	NA	NA	NA	NA	NA	NA	NA	NA	NA	NA	NA	NA	NA	NA	NA	NA	NA	NA	NA	NA	NA	NA	NA	NA	NA	NA	NA	NA	NA	NA	NA	NA	NA	NA	NA	NA	NA	NA	NA	NA	NA	NA	NA	NA
497	ERLIN1	10613_at	10613	4.40553	4.36591	0.00435568	0.0196886	0.0118677	0.0598957	-0.391872	-0.127488	0.187145	-3.27e-05	-0.000344814	-0.0151423	5.52802	0.065089	0.315331	0.190879	0.536594	-1.26093	-1.42984	1.64604	-0.0162688	-0.173565	-0.306179	1.62e-06	0.948396	0.753989	0.849491	0.594228	0.213923	0.159766	0.106821	0.987093	0.862997	0.7609	3.22e-06	0.999864	0.999674	0.99979	0.796059	0.309257	0.999844	0.456857	0.999781	0.968695	0.978442	3742.15
497	LOC100506100	100506100_at	100506100	NA	NA	NA	NA	NA	NA	NA	NA	NA	NA	NA	NA	NA	NA	NA	NA	NA	NA	NA	NA	NA	NA	NA	NA	NA	NA	NA	NA	NA	NA	NA	NA	NA	NA	NA	NA	NA	NA	NA	NA	NA	NA	NA	NA	NA	NA
498	LINC02382	100506107_at	100506107	NA	NA	NA	NA	NA	NA	NA	NA	NA	NA	NA	NA	NA	NA	NA	NA	NA	NA	NA	NA	NA	NA	NA	NA	NA	NA	NA	NA	NA	NA	NA	NA	NA	NA	NA	NA	NA	NA	NA	NA	NA	NA	NA	NA	NA	NA
498	HEXIM1	10614_at	10614	5.05426	7.78501	0.0264152	-0.105851	0.00957099	-0.520962	0.506274	-0.11756	-0.498246	-0.00112689	0.00537675	0.0989258	7.82535	0.313369	-1.34586	0.122208	-3.70516	1.29325	-1.04672	-3.47901	-0.445273	2.14856	1.58798	6.81e-10	0.755469	0.185186	0.903286	0.000582879	0.202616	0.300898	0.00114012	0.658287	0.0371652	0.119393	2.87e-09	0.999864	0.999674	0.99979	0.0150645	0.296293	0.999844	0.0870463	0.999021	0.699494	0.960692	3106.95
499	SIX3-AS1	100506108_at	100506108	NA	NA	NA	NA	NA	NA	NA	NA	NA	NA	NA	NA	NA	NA	NA	NA	NA	NA	NA	NA	NA	NA	NA	NA	NA	NA	NA	NA	NA	NA	NA	NA	NA	NA	NA	NA	NA	NA	NA	NA	NA	NA	NA	NA	NA	NA
499	SPAG5	10615_at	10615	4.07812	5.46709	0.144094	-0.0105932	0.0685932	-0.295547	0.406384	-0.0946679	-0.433224	0.000117414	0.00296977	0.0180503	4.91882	1.53006	-0.120556	0.783941	-1.88142	0.929169	-0.754452	-2.7076	0.0415263	1.06221	0.259345	1.24e-05	0.133101	0.904587	0.43724	0.0664853	0.357829	0.454563	0.00958836	0.967063	0.293888	0.796569	2.12e-05	0.999864	0.999674	0.988095	0.256088	0.463254	0.999844	0.184247	0.999021	0.805074	0.978442	1619.97
500	UVRAG-DT	100506113_at	100506113	NA	NA	NA	NA	NA	NA	NA	NA	NA	NA	NA	NA	NA	NA	NA	NA	NA	NA	NA	NA	NA	NA	NA	NA	NA	NA	NA	NA	NA	NA	NA	NA	NA	NA	NA	NA	NA	NA	NA	NA	NA	NA	NA	NA	NA	NA
500	RBCK1	10616_at	10616	7.33828	9.85472	-0.00575983	0.0244255	-0.0647251	-0.300084	-0.651832	-0.0984293	0.0639865	-0.000734914	-0.00260788	0.0336911	13.9206	-0.0960243	0.436429	-1.16141	-2.99925	-2.33993	-1.23158	0.62787	-0.408083	-1.46448	0.760008	8.48e-18	0.923934	0.664642	0.251686	0.00442556	0.0238483	0.224594	0.533308	0.685176	0.150112	0.451269	5.67e-16	0.999864	0.999674	0.988095	0.0535949	0.0578681	0.999844	0.816424	0.999021	0.759533	0.960692	12921.7
501	STAMBP	10617_at	10617	7.12958	3.78989	-0.0278253	0.0118426	-0.00134171	0.471358	0.587855	0.0718641	0.53912	-0.000751286	-0.00161299	-0.0825713	3.13159	-0.271354	0.123777	-0.014083	2.75578	1.23442	0.525987	3.09451	-0.244029	-0.529848	-1.08957	0.00307463	0.787377	0.902051	0.988827	0.00846345	0.223545	0.601517	0.00340769	0.808333	0.598859	0.281783	0.00372924	0.999864	0.999674	0.99979	0.0790939	0.319708	0.999844	0.128214	0.999021	0.90278	0.960692	4174.63
501	LINC01503	100506119_at	100506119	NA	NA	NA	NA	NA	NA	NA	NA	NA	NA	NA	NA	NA	NA	NA	NA	NA	NA	NA	NA	NA	NA	NA	NA	NA	NA	NA	NA	NA	NA	NA	NA	NA	NA	NA	NA	NA	NA	NA	NA	NA	NA	NA	NA	NA	NA
502	TGOLN2	10618_at	10618	6.19319	4.7138	0.0742225	0.0135688	0.130199	0.277444	-0.306643	0.0475467	0.129327	0.00121809	-0.00409658	0.0201228	6.21668	1.15526	0.226352	2.18118	2.58892	-1.02772	0.555434	1.1848	0.631486	-2.14779	0.423804	1.57e-07	0.254166	0.821967	0.0345117	0.0129716	0.309653	0.581388	0.242403	0.530963	0.03723	0.673756	3.8e-07	0.999864	0.999674	0.917697	0.0998382	0.413109	0.999844	0.626032	0.999021	0.699494	0.971056	8022.76
502	LINC02431	100506122_at	100506122	NA	NA	NA	NA	NA	NA	NA	NA	NA	NA	NA	NA	NA	NA	NA	NA	NA	NA	NA	NA	NA	NA	NA	NA	NA	NA	NA	NA	NA	NA	NA	NA	NA	NA	NA	NA	NA	NA	NA	NA	NA	NA	NA	NA	NA	NA
503	LOC100506124	100506124_at	100506124	NA	NA	NA	NA	NA	NA	NA	NA	NA	NA	NA	NA	NA	NA	NA	NA	NA	NA	NA	NA	NA	NA	NA	NA	NA	NA	NA	NA	NA	NA	NA	NA	NA	NA	NA	NA	NA	NA	NA	NA	NA	NA	NA	NA	NA	NA
503	CENPE	1062_at	1062	3.27785	2.66441	0.0903218	0.00491221	0.0945867	0.142122	-0.238908	-0.0939223	-0.131922	-0.00145016	-0.00174243	0.0334651	3.70403	1.48192	0.0863792	1.67033	1.39795	-0.844031	-1.15656	-1.27397	-0.792478	-0.962972	0.742945	0.000584849	0.145429	0.931554	0.101895	0.169078	0.40318	0.253642	0.209308	0.432299	0.340781	0.461431	0.000775596	0.999864	0.999674	0.932603	0.419555	0.509923	0.999844	0.592832	0.999021	0.82127	0.960692	2497.72
504	ADCY6-DT	100506125_at	100506125	NA	NA	NA	NA	NA	NA	NA	NA	NA	NA	NA	NA	NA	NA	NA	NA	NA	NA	NA	NA	NA	NA	NA	NA	NA	NA	NA	NA	NA	NA	NA	NA	NA	NA	NA	NA	NA	NA	NA	NA	NA	NA	NA	NA	NA	NA
504	POLR3F	10621_at	10621	3.68981	0.841427	0.0774983	-0.0183785	0.104821	0.349058	0.678501	-0.0507592	0.00542967	0.000638143	0.00180857	0.000272627	0.977425	1.06247	-0.270044	1.54672	2.86893	2.00295	-0.522283	0.0438135	0.291395	0.835188	0.00505738	0.333658	0.293771	0.788378	0.129033	0.00628424	0.0513146	0.604071	0.96525	0.772107	0.408086	0.995987	0.342551	0.999864	0.999674	0.938162	0.0648209	0.103099	0.999844	0.98884	0.999021	0.846972	0.999134	2210.86
505	LINC00867	100506126_at	100506126	NA	NA	NA	NA	NA	NA	NA	NA	NA	NA	NA	NA	NA	NA	NA	NA	NA	NA	NA	NA	NA	NA	NA	NA	NA	NA	NA	NA	NA	NA	NA	NA	NA	NA	NA	NA	NA	NA	NA	NA	NA	NA	NA	NA	NA	NA
505	POLR3G	10622_at	10622	4.12598	3.86929	0.0600031	0.0347325	0.00301903	0.0889492	-0.666668	0.30523	0.157208	0.00381963	0.000717509	0.0275016	2.52007	0.461225	0.286137	0.0249774	0.4099	-1.10343	1.76089	0.711252	0.977913	0.185777	0.286041	0.0154038	0.64689	0.776105	0.980185	0.683851	0.275789	0.0851477	0.480651	0.333419	0.853467	0.776178	0.0173839	0.999864	0.999674	0.99979	0.853043	0.376887	0.999844	0.789786	0.999021	0.964687	0.978442	868.857
506	POLR3C	10623_at	10623	4.99268	3.79832	-0.0233886	-0.12928	-0.154665	0.0835432	0.874292	0.0128128	-0.0309408	0.00154057	-0.000634947	-0.0673324	3.65127	-0.265347	-1.57195	-1.88861	0.568224	2.13581	0.109099	-0.20661	0.582147	-0.242646	-1.03363	0.00068505	0.791971	0.123066	0.0654915	0.572748	0.0382498	0.913616	0.837259	0.563414	0.809398	0.306909	0.000901209	0.999864	0.999674	0.917697	0.783284	0.0829542	0.999844	0.947387	0.999021	0.951972	0.960692	2770.92
506	GVQW3	100506127_at	100506127	NA	NA	NA	NA	NA	NA	NA	NA	NA	NA	NA	NA	NA	NA	NA	NA	NA	NA	NA	NA	NA	NA	NA	NA	NA	NA	NA	NA	NA	NA	NA	NA	NA	NA	NA	NA	NA	NA	NA	NA	NA	NA	NA	NA	NA	NA
507	LOC100506142	100506142_at	100506142	NA	NA	NA	NA	NA	NA	NA	NA	NA	NA	NA	NA	NA	NA	NA	NA	NA	NA	NA	NA	NA	NA	NA	NA	NA	NA	NA	NA	NA	NA	NA	NA	NA	NA	NA	NA	NA	NA	NA	NA	NA	NA	NA	NA	NA	NA
507	IVNS1ABP	10625_at	10625	6.65729	5.95785	-0.149186	0.0123545	-0.0879746	0.106447	0.285685	-0.0949005	0.439652	-0.00170589	-0.0026133	-0.0367656	5.89455	-1.742	0.154613	-1.10565	0.745163	0.718295	-0.831677	3.02161	-0.663455	-1.02786	-0.580888	4.69e-07	0.0884379	0.877828	0.274838	0.460102	0.476341	0.410045	0.00416377	0.510472	0.309587	0.564255	1.03e-06	0.999864	0.999674	0.988095	0.702453	0.579154	0.999844	0.134514	0.999021	0.809413	0.963103	5217.83
508	MYL12A	10627_at	10627	5.41228	5.64382	0.255278	0.302516	0.0789929	-0.184933	0.760983	-0.0841848	0.209684	0.00328854	6.01e-05	-0.0282749	3.4636	1.84895	2.34833	0.615801	-0.803015	1.18682	-0.457628	0.893898	0.793332	0.0146711	-0.277106	0.00119266	0.0711347	0.0233768	0.541172	0.426247	0.241616	0.649453	0.3762	0.431806	0.98836	0.782986	0.00152489	0.999864	0.999674	0.991706	0.677228	0.339924	0.999844	0.729122	0.999021	0.996218	0.978442	1327.64
508	TMEM35B	100506144_at	100506144	NA	NA	NA	NA	NA	NA	NA	NA	NA	NA	NA	NA	NA	NA	NA	NA	NA	NA	NA	NA	NA	NA	NA	NA	NA	NA	NA	NA	NA	NA	NA	NA	NA	NA	NA	NA	NA	NA	NA	NA	NA	NA	NA	NA	NA	NA
509	TXNIP	10628_at	10628	7.74498	12.2178	-0.0116126	0.246188	-0.142445	-0.716516	0.233043	-0.100186	0.812059	-0.00623942	-0.000579537	0.0678432	6.12159	-0.0686686	1.56025	-0.906599	-2.5401	0.296729	-0.444631	2.82634	-1.22889	-0.115434	0.542832	2.17e-07	0.945562	0.125807	0.369516	0.0146564	0.768058	0.658748	0.00703468	0.225592	0.908622	0.589962	5.11e-07	0.999864	0.999674	0.988095	0.106495	0.828101	0.999844	0.162875	0.999021	0.975747	0.967313	1813.84
509	TAF1A-AS1	100506161_at	100506161	NA	NA	NA	NA	NA	NA	NA	NA	NA	NA	NA	NA	NA	NA	NA	NA	NA	NA	NA	NA	NA	NA	NA	NA	NA	NA	NA	NA	NA	NA	NA	NA	NA	NA	NA	NA	NA	NA	NA	NA	NA	NA	NA	NA	NA	NA
510	TAF6L	10629_at	10629	6.93537	7.14858	0.0183354	0.012754	0.00994405	0.023362	-0.669306	0.0617289	0.24673	0.00416349	-0.000930933	0.0220891	10.4473	0.316254	0.235772	0.184607	0.241575	-2.48579	0.799097	2.50482	2.39189	-0.540863	0.51553	1.54e-13	0.753293	0.814695	0.854379	0.810223	0.0167633	0.428491	0.0159959	0.0210633	0.591307	0.608742	1.84e-12	0.999864	0.999674	0.99979	0.920204	0.0448228	0.999844	0.22171	0.878595	0.900012	0.971056	12354
510	LINC01568	100506172_at	100506172	NA	NA	NA	NA	NA	NA	NA	NA	NA	NA	NA	NA	NA	NA	NA	NA	NA	NA	NA	NA	NA	NA	NA	NA	NA	NA	NA	NA	NA	NA	NA	NA	NA	NA	NA	NA	NA	NA	NA	NA	NA	NA	NA	NA	NA	NA
511	LOC100506175	100506175_at	100506175	NA	NA	NA	NA	NA	NA	NA	NA	NA	NA	NA	NA	NA	NA	NA	NA	NA	NA	NA	NA	NA	NA	NA	NA	NA	NA	NA	NA	NA	NA	NA	NA	NA	NA	NA	NA	NA	NA	NA	NA	NA	NA	NA	NA	NA	NA
511	CENPF	1063_at	1063	3.92882	3.04202	-0.120166	-0.137541	-0.0967127	0.210461	-0.571599	0.386961	0.359164	0.00481419	-0.00429478	-0.0252905	2.7892	-1.30034	-1.59517	-1.12642	1.36535	-1.33188	3.14275	2.28759	1.73516	-1.56546	-0.37031	0.00775618	0.200198	0.117773	0.266044	0.179025	0.189703	0.00298057	0.0269833	0.0896541	0.12458	0.712914	0.00903215	0.999864	0.999674	0.988095	0.431466	0.281574	0.999844	0.27393	0.999021	0.742736	0.975522	1562.87
512	LINC00963	100506190_at	100506190	NA	NA	NA	NA	NA	NA	NA	NA	NA	NA	NA	NA	NA	NA	NA	NA	NA	NA	NA	NA	NA	NA	NA	NA	NA	NA	NA	NA	NA	NA	NA	NA	NA	NA	NA	NA	NA	NA	NA	NA	NA	NA	NA	NA	NA	NA
512	PDPN	10630_at	10630	5.50842	6.5267	0.0316263	0.0618387	0.0552525	-0.202551	0.129178	0.236308	0.0375716	0.0025199	0.000273911	-0.113144	5.37314	0.307285	0.643951	0.577809	-1.17984	0.270257	1.72321	0.214863	0.815485	0.0896453	-1.4875	2.73e-06	0.760064	0.522922	0.566314	0.24435	0.788216	0.0918141	0.830859	0.419151	0.928973	0.143956	5.23e-06	0.999864	0.999674	0.992221	0.510864	0.843242	0.999844	0.946148	0.999021	0.981419	0.960692	2473.52
513	LARGE-AS1	100506195_at	100506195	NA	NA	NA	NA	NA	NA	NA	NA	NA	NA	NA	NA	NA	NA	NA	NA	NA	NA	NA	NA	NA	NA	NA	NA	NA	NA	NA	NA	NA	NA	NA	NA	NA	NA	NA	NA	NA	NA	NA	NA	NA	NA	NA	NA	NA	NA
513	POSTN	10631_at	10631	3.1027	4.17412	0.0976953	0.0179038	0.0125792	-0.0881791	-0.740361	-0.0599023	-0.0094494	0.00270473	-0.0027898	0.0689377	5.18015	1.4309	0.281047	0.198303	-0.774281	-2.33493	-0.658485	-0.0814609	1.31947	-1.37637	1.36623	5.2e-06	0.159465	0.779981	0.843714	0.442871	0.024133	0.513629	0.935442	0.193781	0.175615	0.178752	9.47e-06	0.999864	0.999674	0.99979	0.690804	0.0583435	0.999844	0.979568	0.999021	0.770468	0.960692	1783.55
514	ATP5MG	10632_at	10632	6.24327	2.75649	0.0934319	0.0432323	0.226854	0.254614	2.20994	-0.0536199	-0.256442	-0.00189936	0.00294056	0.00929941	1.54421	0.617734	0.306348	1.61434	1.00922	3.14617	-0.266072	-0.997942	-0.418268	0.65488	0.0831943	0.129642	0.539908	0.760773	0.113545	0.318341	0.00295225	0.791416	0.323719	0.677769	0.515926	0.934071	0.13587	0.999864	0.999674	0.938162	0.583273	0.0135513	0.999844	0.692899	0.999021	0.879659	0.996341	1472.6
514	LOC100506207	100506207_at	100506207	NA	NA	NA	NA	NA	NA	NA	NA	NA	NA	NA	NA	NA	NA	NA	NA	NA	NA	NA	NA	NA	NA	NA	NA	NA	NA	NA	NA	NA	NA	NA	NA	NA	NA	NA	NA	NA	NA	NA	NA	NA	NA	NA	NA	NA	NA
515	RASL10A	10633_at	10633	7.65123	7.21934	-0.225322	-0.167951	-0.237611	-0.0533121	1.36021	-0.0041637	-0.422875	-0.00566527	0.00340747	-0.0932978	5.46655	-2.01362	-1.60863	-2.28549	-0.285626	2.61743	-0.0279267	-2.22431	-1.6863	1.02572	-1.12817	1.99e-06	0.0501386	0.11479	0.0271166	0.776494	0.0120714	0.977846	0.0312614	0.0987589	0.310582	0.26531	3.9e-06	0.999864	0.999674	0.917697	0.902816	0.0353599	0.999844	0.288991	0.999021	0.809413	0.960692	4037.76
515	MIR210HG	100506211_at	100506211	NA	NA	NA	NA	NA	NA	NA	NA	NA	NA	NA	NA	NA	NA	NA	NA	NA	NA	NA	NA	NA	NA	NA	NA	NA	NA	NA	NA	NA	NA	NA	NA	NA	NA	NA	NA	NA	NA	NA	NA	NA	NA	NA	NA	NA	NA
516	PAXBP1-AS1	100506215_at	100506215	NA	NA	NA	NA	NA	NA	NA	NA	NA	NA	NA	NA	NA	NA	NA	NA	NA	NA	NA	NA	NA	NA	NA	NA	NA	NA	NA	NA	NA	NA	NA	NA	NA	NA	NA	NA	NA	NA	NA	NA	NA	NA	NA	NA	NA	NA
516	GAS2L1	10634_at	10634	8.65363	13.4876	0.0581065	-0.039744	0.00495582	-0.858315	0.551562	-0.24629	-0.355687	-0.00115939	0.00446068	0.00565021	11.7615	0.59801	-0.438385	0.0548958	-5.29576	1.22229	-1.90238	-2.15457	-0.397423	1.54636	0.0786827	3.14e-15	0.552873	0.663235	0.956468	3.54e-06	0.228052	0.0636238	0.0366628	0.692961	0.129122	0.937639	6.89e-14	0.999864	0.999674	0.99979	0.000505841	0.324817	0.999844	0.305618	0.999021	0.742736	0.996341	6850.14
517	RAD51AP1	10635_at	10635	3.51347	2.91777	0.0430917	-0.00655706	0.00566618	0.180757	-0.766421	0.166059	0.203748	0.00105557	0.000660001	0.0184077	3.43237	0.598266	-0.0975685	0.0846703	1.50451	-2.29121	1.73034	1.66496	0.488123	0.308653	0.345805	0.00130625	0.552705	0.922714	0.932904	0.139536	0.0267556	0.0905206	0.102967	0.627867	0.75903	0.731123	0.0016629	0.999864	0.999674	0.99979	0.379509	0.0631486	0.999844	0.450804	0.999021	0.939978	0.97825	2055.46
517	LINC01093	100506229_at	100506229	NA	NA	NA	NA	NA	NA	NA	NA	NA	NA	NA	NA	NA	NA	NA	NA	NA	NA	NA	NA	NA	NA	NA	NA	NA	NA	NA	NA	NA	NA	NA	NA	NA	NA	NA	NA	NA	NA	NA	NA	NA	NA	NA	NA	NA	NA
518	RGS14	10636_at	10636	7.51232	9.21736	-0.0214418	-0.0358578	0.0111572	-0.200848	-0.214308	-0.196253	-0.376863	-0.00528086	-0.000407586	0.0416025	9.37082	-0.257271	-0.461118	0.144087	-1.44476	-0.553687	-1.76731	-2.66148	-2.11045	-0.16473	0.67543	4.39e-12	0.798159	0.646966	0.886084	0.155552	0.582573	0.0840538	0.0107929	0.0404914	0.869904	0.502907	3.39e-11	0.999864	0.999674	0.99979	0.403156	0.67428	0.999844	0.192672	0.992098	0.969367	0.960692	7014.43
518	RAB30-DT	100506233_at	100506233	NA	NA	NA	NA	NA	NA	NA	NA	NA	NA	NA	NA	NA	NA	NA	NA	NA	NA	NA	NA	NA	NA	NA	NA	NA	NA	NA	NA	NA	NA	NA	NA	NA	NA	NA	NA	NA	NA	NA	NA	NA	NA	NA	NA	NA	NA
519	LOC100506236	100506236_at	100506236	NA	NA	NA	NA	NA	NA	NA	NA	NA	NA	NA	NA	NA	NA	NA	NA	NA	NA	NA	NA	NA	NA	NA	NA	NA	NA	NA	NA	NA	NA	NA	NA	NA	NA	NA	NA	NA	NA	NA	NA	NA	NA	NA	NA	NA	NA
519	LEFTY1	10637_at	10637	4.9383	5.99552	0.116235	-0.0320269	0.0241977	-0.0378299	-0.910937	-0.0806597	-0.167942	-0.000426412	-0.00244334	0.0360563	7.19806	1.64697	-0.486363	0.36903	-0.321351	-2.77928	-0.857769	-1.4006	-0.201241	-1.16615	0.691289	5.6e-09	0.10663	0.629103	0.713861	0.749453	0.00796031	0.39563	0.168288	0.84143	0.249782	0.492985	1.88e-08	0.999864	0.999674	0.998891	0.888598	0.0264962	0.999844	0.541829	0.999021	0.786972	0.960692	4227.35
520	NPRL2	10641_at	10641	6.82612	5.86463	-0.129037	-0.0129515	0.00978394	0.0368632	1.07776	-0.0481626	-0.153713	-0.0013249	-0.00158558	-0.0395656	5.9943	-1.55658	-0.167447	0.127031	0.266592	2.79946	-0.436047	-1.09138	-0.53233	-0.644272	-0.645811	3.34e-07	0.126675	0.867779	0.89949	0.791019	0.00755028	0.664917	0.280997	0.597154	0.522716	0.521728	7.59e-07	0.999864	0.999674	0.99979	0.910731	0.0256098	0.999844	0.660492	0.999021	0.880977	0.962008	5854.82
520	NKX2-1-AS1	100506237_at	100506237	NA	NA	NA	NA	NA	NA	NA	NA	NA	NA	NA	NA	NA	NA	NA	NA	NA	NA	NA	NA	NA	NA	NA	NA	NA	NA	NA	NA	NA	NA	NA	NA	NA	NA	NA	NA	NA	NA	NA	NA	NA	NA	NA	NA	NA	NA
521	KRBOX1	100506243_at	100506243	NA	NA	NA	NA	NA	NA	NA	NA	NA	NA	NA	NA	NA	NA	NA	NA	NA	NA	NA	NA	NA	NA	NA	NA	NA	NA	NA	NA	NA	NA	NA	NA	NA	NA	NA	NA	NA	NA	NA	NA	NA	NA	NA	NA	NA	NA
521	IGF2BP3	10643_at	10643	3.04908	5.02573	-0.0217686	-0.223682	-0.108218	-0.145627	-1.14801	-0.205964	0.221259	0.000684164	-0.00258326	0.0231807	4.43066	-0.226495	-2.49436	-1.2119	-0.908377	-2.57199	-1.60837	1.355	0.237098	-0.905356	0.326352	6.08e-05	0.821857	0.0164139	0.231966	0.368587	0.0135346	0.114847	0.182277	0.813672	0.370167	0.745693	9.29e-05	0.999864	0.999674	0.988095	0.6261	0.0384118	0.999844	0.559723	0.999021	0.831324	0.978442	870.763
522	LOC100506271	100506271_at	100506271	NA	NA	NA	NA	NA	NA	NA	NA	NA	NA	NA	NA	NA	NA	NA	NA	NA	NA	NA	NA	NA	NA	NA	NA	NA	NA	NA	NA	NA	NA	NA	NA	NA	NA	NA	NA	NA	NA	NA	NA	NA	NA	NA	NA	NA	NA
522	CAMKK2	10645_at	10645	9.70244	10.1896	-0.0661542	0.062253	0.0541732	-0.14526	0.858633	-0.0111052	-0.396368	-0.00526432	-0.00120295	-0.0418515	12.7195	-0.974603	0.982947	0.859004	-1.28297	2.72379	-0.12279	-3.43699	-2.58317	-0.596958	-0.834283	2.12e-16	0.335041	0.330963	0.394955	0.206165	0.00919575	0.902828	0.00128881	0.0131603	0.553569	0.408591	7.37e-15	0.999864	0.999674	0.988095	0.464928	0.0294395	0.999844	0.0898637	0.800745	0.891204	0.960692	17640.1
523	LINC02492	100506272_at	100506272	NA	NA	NA	NA	NA	NA	NA	NA	NA	NA	NA	NA	NA	NA	NA	NA	NA	NA	NA	NA	NA	NA	NA	NA	NA	NA	NA	NA	NA	NA	NA	NA	NA	NA	NA	NA	NA	NA	NA	NA	NA	NA	NA	NA	NA	NA
523	SCGB1D2	10647_at	10647	3.26671	2.53057	0.0150452	-0.0532605	0.022251	0.184696	-0.518934	-0.203384	0.115773	0.00115987	-0.00171578	0.0736237	3.02245	0.212078	-0.804642	0.337589	1.56082	-1.5751	-2.1517	0.960538	0.544563	-0.814674	1.40426	0.00415421	0.833017	0.425317	0.737265	0.12567	0.122339	0.0369023	0.34199	0.588781	0.41961	0.167203	0.00497934	0.999864	0.999674	0.99979	0.358392	0.200559	0.999844	0.706707	0.999021	0.850905	0.960692	1831.67
524	SCGB1D1	10648_at	10648	3.61394	3.61164	0.152706	0.0484562	0.220869	0.0438211	-0.460267	-0.054499	0.0288316	0.00342624	-0.00632227	0.106622	2.65657	1.32565	0.45084	2.06371	0.228063	-0.86036	-0.355083	0.147317	0.990677	-1.84872	1.25243	0.0109289	0.19174	0.6543	0.0449236	0.820645	0.394216	0.72421	0.883549	0.327215	0.0711678	0.216975	0.0125256	0.999864	0.999674	0.917697	0.926614	0.501468	0.999844	0.962145	0.999021	0.7237	0.960692	850.351
524	LOC100506274	100506274_at	100506274	NA	NA	NA	NA	NA	NA	NA	NA	NA	NA	NA	NA	NA	NA	NA	NA	NA	NA	NA	NA	NA	NA	NA	NA	NA	NA	NA	NA	NA	NA	NA	NA	NA	NA	NA	NA	NA	NA	NA	NA	NA	NA	NA	NA	NA	NA
525	PRELID3A	10650_at	10650	8.10132	9.37609	0.0797798	-0.0141065	0.0302114	-0.0338686	-1.27298	-0.134385	0.0551334	0.00120133	-0.003738	0.0778621	11.2634	1.13109	-0.21435	0.461015	-0.287872	-3.88616	-1.42995	0.460075	0.567293	-1.78512	1.49369	1.34e-14	0.264094	0.831256	0.64704	0.774785	0.0003364	0.159735	0.647709	0.573374	0.0810783	0.142333	2.34e-13	0.999864	0.999674	0.996374	0.902159	0.00398414	0.999844	0.870295	0.999021	0.732822	0.960692	11389.4
525	KRBOX1-AS1	100506275_at	100506275	NA	NA	NA	NA	NA	NA	NA	NA	NA	NA	NA	NA	NA	NA	NA	NA	NA	NA	NA	NA	NA	NA	NA	NA	NA	NA	NA	NA	NA	NA	NA	NA	NA	NA	NA	NA	NA	NA	NA	NA	NA	NA	NA	NA	NA	NA
526	MTX2	10651_at	10651	6.32422	0.999814	-0.109653	-0.104153	0.110457	0.680712	1.27782	0.0727406	-0.0130489	0.000560967	0.00130219	-0.0367597	0.63871	-0.826731	-0.841614	0.896347	3.07683	2.07447	0.411611	-0.0579064	0.14087	0.330707	-0.375013	0.526295	0.412814	0.404517	0.374905	0.00357815	0.0438673	0.682607	0.954083	0.88861	0.742422	0.709437	0.535246	0.999864	0.999674	0.988095	0.0472838	0.0917804	0.999844	0.985198	0.999021	0.937872	0.97362	1964.49
526	LOC100506282	100506282_at	100506282	NA	NA	NA	NA	NA	NA	NA	NA	NA	NA	NA	NA	NA	NA	NA	NA	NA	NA	NA	NA	NA	NA	NA	NA	NA	NA	NA	NA	NA	NA	NA	NA	NA	NA	NA	NA	NA	NA	NA	NA	NA	NA	NA	NA	NA	NA
527	YKT6	10652_at	10652	5.9205	2.17699	-0.0216409	-0.122477	-0.0829991	0.488702	0.846992	0.112539	0.147451	-0.000468107	0.00314416	-0.0766124	2.10783	-0.247294	-1.5	-1.02083	3.34796	2.08408	0.965177	0.991739	-0.178165	1.21023	-1.18459	0.0407285	0.805821	0.140697	0.312871	0.00166723	0.0429429	0.339688	0.326703	0.859404	0.232598	0.242486	0.0441798	0.999864	0.999674	0.988095	0.0299421	0.0902887	0.999844	0.695955	0.999021	0.781257	0.960692	3953.06
527	TBC1D8-AS1	100506286_at	100506286	NA	NA	NA	NA	NA	NA	NA	NA	NA	NA	NA	NA	NA	NA	NA	NA	NA	NA	NA	NA	NA	NA	NA	NA	NA	NA	NA	NA	NA	NA	NA	NA	NA	NA	NA	NA	NA	NA	NA	NA	NA	NA	NA	NA	NA	NA
528	SPINT2	10653_at	10653	8.32605	3.63178	0.0770394	-0.00337533	0.186502	0.547195	1.43545	0.182259	-0.250155	0.00322979	-0.00289206	-0.0573426	2.76052	0.691101	-0.0324522	1.80074	2.94286	2.77277	1.22712	-1.32084	0.965034	-0.873899	-0.696045	0.00835969	0.493102	0.974257	0.0785427	0.00515588	0.00809674	0.22625	0.193328	0.339758	0.386879	0.490031	0.00970059	0.999864	0.999674	0.917697	0.0584557	0.0267834	0.999844	0.575409	0.999021	0.841226	0.960692	4819.27
528	LOC100506289	100506289_at	100506289	NA	NA	NA	NA	NA	NA	NA	NA	NA	NA	NA	NA	NA	NA	NA	NA	NA	NA	NA	NA	NA	NA	NA	NA	NA	NA	NA	NA	NA	NA	NA	NA	NA	NA	NA	NA	NA	NA	NA	NA	NA	NA	NA	NA	NA	NA
529	PMVK	10654_at	10654	8.33003	9.91557	0.0221123	0.0118299	-0.0525784	-0.272966	0.106508	-0.00739595	0.156184	0.000621833	-0.000242366	-0.00264338	11.3486	0.298688	0.171264	-0.764418	-2.2105	0.309787	-0.0749799	1.24174	0.279768	-0.110276	-0.0483143	1.04e-14	0.766572	0.864795	0.448664	0.0322712	0.758173	0.940568	0.220856	0.780956	0.912688	0.961683	1.89e-13	0.999864	0.999674	0.988095	0.172368	0.820132	0.999844	0.605884	0.999021	0.976701	0.996341	10930
529	ID2-AS1	100506299_at	100506299	NA	NA	NA	NA	NA	NA	NA	NA	NA	NA	NA	NA	NA	NA	NA	NA	NA	NA	NA	NA	NA	NA	NA	NA	NA	NA	NA	NA	NA	NA	NA	NA	NA	NA	NA	NA	NA	NA	NA	NA	NA	NA	NA	NA	NA	NA
530	KHDRBS3	10656_at	10656	6.99262	8.02737	-0.0682355	-0.021148	0.170936	-0.332575	1.51252	0.0203388	-0.672915	-0.00511018	0.00187561	-0.0895598	4.14245	-0.415577	-0.138041	1.12051	-1.21431	1.98353	0.0929683	-2.41219	-1.03662	0.384777	-0.738051	0.000151851	0.679722	0.890832	0.268526	0.231053	0.0535174	0.926347	0.0200573	0.305531	0.702241	0.464369	0.000218196	0.999864	0.999674	0.988095	0.494453	0.106203	0.999844	0.244775	0.999021	0.928056	0.960692	1567.13
530	LOC100506302	100506302_at	100506302	NA	NA	NA	NA	NA	NA	NA	NA	NA	NA	NA	NA	NA	NA	NA	NA	NA	NA	NA	NA	NA	NA	NA	NA	NA	NA	NA	NA	NA	NA	NA	NA	NA	NA	NA	NA	NA	NA	NA	NA	NA	NA	NA	NA	NA	NA
531	HOTAIRM1	100506311_at	100506311	NA	NA	NA	NA	NA	NA	NA	NA	NA	NA	NA	NA	NA	NA	NA	NA	NA	NA	NA	NA	NA	NA	NA	NA	NA	NA	NA	NA	NA	NA	NA	NA	NA	NA	NA	NA	NA	NA	NA	NA	NA	NA	NA	NA	NA	NA
531	KHDRBS1	10657_at	10657	8.09127	3.01251	-0.048869	0.0257459	-0.0181241	0.528639	2.04213	-0.0270684	-0.0782682	0.000835019	0.00456005	-0.132387	2.41817	-0.462965	0.26141	-0.184804	3.00243	4.16578	-0.192462	-0.436426	0.263483	1.45516	-1.69704	0.0197695	0.645652	0.794986	0.854225	0.00438746	0.000141118	0.848259	0.664644	0.793398	0.152665	0.0966941	0.0221065	0.999864	0.999674	0.99979	0.0533673	0.0026119	0.999844	0.878419	0.999021	0.759546	0.960692	5075.23
532	GPRC5D-AS1	100506314_at	100506314	NA	NA	NA	NA	NA	NA	NA	NA	NA	NA	NA	NA	NA	NA	NA	NA	NA	NA	NA	NA	NA	NA	NA	NA	NA	NA	NA	NA	NA	NA	NA	NA	NA	NA	NA	NA	NA	NA	NA	NA	NA	NA	NA	NA	NA	NA
532	CELF1	10658_at	10658	6.54397	6.2063	0.000359422	0.0806929	0.0128214	0.0394079	0.00211144	0.118554	-0.147262	0.000663685	0.00169535	-0.0232198	7.48623	0.00511673	1.23118	0.196455	0.336333	0.00647237	1.26669	-1.23393	0.314695	0.812963	-0.447279	2.12e-09	0.99594	0.224741	0.845151	0.738206	0.994865	0.211874	0.223727	0.754468	0.42058	0.65685	7.88e-09	0.999864	0.999674	0.99979	0.883446	0.996963	0.999844	0.608375	0.999021	0.851264	0.971056	7492.17
533	LINC01988	100506319_at	100506319	NA	NA	NA	NA	NA	NA	NA	NA	NA	NA	NA	NA	NA	NA	NA	NA	NA	NA	NA	NA	NA	NA	NA	NA	NA	NA	NA	NA	NA	NA	NA	NA	NA	NA	NA	NA	NA	NA	NA	NA	NA	NA	NA	NA	NA	NA
533	CELF2	10659_at	10659	6.02968	7.42405	0.115397	0.0672984	0.100061	-0.15957	-0.513586	0.0983019	-0.167238	0.000842698	-0.00347849	0.0548434	8.68364	1.59299	0.995687	1.48671	-1.32059	-1.52661	1.01847	-1.35883	0.387464	-1.61746	1.02441	4.01e-11	0.118262	0.324801	0.144164	0.193409	0.133956	0.313977	0.181068	0.700265	0.112867	0.311193	2.37e-10	0.999864	0.999674	0.949731	0.45027	0.215279	0.999844	0.558557	0.999021	0.740597	0.960692	5981.7
534	SP2-AS1	100506325_at	100506325	NA	NA	NA	NA	NA	NA	NA	NA	NA	NA	NA	NA	NA	NA	NA	NA	NA	NA	NA	NA	NA	NA	NA	NA	NA	NA	NA	NA	NA	NA	NA	NA	NA	NA	NA	NA	NA	NA	NA	NA	NA	NA	NA	NA	NA	NA
534	LBX1	10660_at	10660	3.46117	3.70985	0.118591	-0.0354327	0.0305585	0.0671943	-0.98217	0.0187457	0.17882	0.00197351	-0.000562511	0.0993489	3.44397	1.29931	-0.416068	0.360357	0.441358	-2.3171	0.154145	1.15315	0.720179	-0.207595	1.47284	0.00126289	0.20055	0.679366	0.72029	0.661097	0.0251737	0.878194	0.255021	0.475192	0.836495	0.147853	0.00161035	0.999864	0.999674	0.99979	0.839353	0.0602971	0.999844	0.63877	0.999021	0.959185	0.960692	1242.5
535	KLF1	10661_at	10661	5.21435	5.62833	-0.00689963	-0.0242889	0.00979449	0.108396	-1.39071	0.0857201	0.218677	0.00316735	-0.00352139	0.0244969	6.63851	-0.096045	-0.362373	0.146748	0.90461	-4.16851	0.895568	1.79169	1.46854	-1.65116	0.461415	3.74e-08	0.923917	0.718794	0.883996	0.370558	0.00013991	0.375316	0.0800044	0.149013	0.105768	0.646755	1.04e-07	0.999864	0.999674	0.99979	0.627578	0.00260647	0.999844	0.408672	0.999021	0.740597	0.971056	4550.49
535	INKA2-AS1	100506343_at	100506343	NA	NA	NA	NA	NA	NA	NA	NA	NA	NA	NA	NA	NA	NA	NA	NA	NA	NA	NA	NA	NA	NA	NA	NA	NA	NA	NA	NA	NA	NA	NA	NA	NA	NA	NA	NA	NA	NA	NA	NA	NA	NA	NA	NA	NA	NA
536	LOC100506358	100506358_at	100506358	NA	NA	NA	NA	NA	NA	NA	NA	NA	NA	NA	NA	NA	NA	NA	NA	NA	NA	NA	NA	NA	NA	NA	NA	NA	NA	NA	NA	NA	NA	NA	NA	NA	NA	NA	NA	NA	NA	NA	NA	NA	NA	NA	NA	NA	NA
536	CXCR6	10663_at	10663	3.6391	3.92279	-0.0123389	-0.00704533	0.0536806	0.0270597	-0.600752	-0.0591068	0.0938611	0.00198927	-0.00152715	-0.0246613	4.18813	-0.155474	-0.0951445	0.728015	0.204411	-1.62995	-0.558968	0.696111	0.834864	-0.648172	-0.420465	0.000131526	0.877153	0.924628	0.470429	0.838967	0.110192	0.578994	0.48999	0.408267	0.520214	0.676175	0.000191012	0.999864	0.999674	0.988095	0.933112	0.185045	0.999844	0.794405	0.999021	0.880272	0.971056	1815.52
537	CTCF	10664_at	10664	7.32993	5.51976	-0.0511801	-0.000180026	-0.0720366	0.0600517	1.69049	0.0315697	-0.135486	-0.00116285	0.00479375	-0.0373228	5.15934	-0.564589	-0.00212846	-0.855312	0.39715	4.01551	0.261377	-0.879703	-0.427263	1.78128	-0.557105	5.58e-06	0.575197	0.998311	0.396974	0.693161	0.000225705	0.795011	0.38376	0.671254	0.0817129	0.580255	1.01e-05	0.999864	0.999674	0.988095	0.85765	0.00327674	0.999844	0.733696	0.999021	0.732822	0.965451	5645.75
537	OTUD6B-AS1	100506365_at	100506365	NA	NA	NA	NA	NA	NA	NA	NA	NA	NA	NA	NA	NA	NA	NA	NA	NA	NA	NA	NA	NA	NA	NA	NA	NA	NA	NA	NA	NA	NA	NA	NA	NA	NA	NA	NA	NA	NA	NA	NA	NA	NA	NA	NA	NA	NA
538	FZD4-DT	100506368_at	100506368	NA	NA	NA	NA	NA	NA	NA	NA	NA	NA	NA	NA	NA	NA	NA	NA	NA	NA	NA	NA	NA	NA	NA	NA	NA	NA	NA	NA	NA	NA	NA	NA	NA	NA	NA	NA	NA	NA	NA	NA	NA	NA	NA	NA	NA	NA
538	TSBP1	10665_at	10665	2.67185	3.48131	0.0368717	0.0441843	0.0167708	-0.0898616	-0.291083	-0.0345531	-0.0273259	0.000709875	-0.00137749	-0.0520557	4.596	0.574498	0.73784	0.281248	-0.839396	-0.976581	-0.404062	-0.250599	0.368398	-0.722951	-1.09747	3.57e-05	0.568533	0.464496	0.779828	0.405747	0.334071	0.688108	0.803281	0.714329	0.473504	0.278354	5.66e-05	0.999864	0.999674	0.99979	0.659233	0.438944	0.999844	0.935511	0.999021	0.86831	0.960692	1496.44
539	CD226	10666_at	10666	3.27599	3.10846	0.023987	-0.06577	0.0278452	0.151401	-1.1059	0.138936	0.26685	0.00343878	-0.00227126	0.0792425	2.9238	0.266279	-0.782506	0.332699	1.0076	-2.64347	1.15756	1.74356	1.27147	-0.849284	1.19028	0.00542713	0.791258	0.438074	0.740929	0.319111	0.0112999	0.253238	0.0881615	0.210188	0.400282	0.240264	0.00641872	0.999864	0.999674	0.99979	0.584308	0.0338917	0.999844	0.420729	0.999021	0.84483	0.960692	1143.14
539	LINC02091	100506371_at	100506371	NA	NA	NA	NA	NA	NA	NA	NA	NA	NA	NA	NA	NA	NA	NA	NA	NA	NA	NA	NA	NA	NA	NA	NA	NA	NA	NA	NA	NA	NA	NA	NA	NA	NA	NA	NA	NA	NA	NA	NA	NA	NA	NA	NA	NA	NA
540	EDDM13	100506374_at	100506374	NA	NA	NA	NA	NA	NA	NA	NA	NA	NA	NA	NA	NA	NA	NA	NA	NA	NA	NA	NA	NA	NA	NA	NA	NA	NA	NA	NA	NA	NA	NA	NA	NA	NA	NA	NA	NA	NA	NA	NA	NA	NA	NA	NA	NA	NA
540	FARS2	10667_at	10667	5.49601	6.325	-0.109205	0.0301242	-0.016243	-0.0802906	-0.264857	0.019932	0.0502182	-0.00176631	-0.000902022	0.0291407	8.71082	-1.77501	0.524773	-0.28416	-0.782382	-0.926968	0.24315	0.480427	-0.956232	-0.493854	0.640897	3.67e-11	0.082757	0.602354	0.77761	0.438146	0.358958	0.80901	0.633284	0.344136	0.623846	0.524886	2.19e-10	0.999864	0.999674	0.99979	0.68732	0.464224	0.999844	0.863808	0.999021	0.908735	0.962008	6889.35
541	LINC01006	100506380_at	100506380	NA	NA	NA	NA	NA	NA	NA	NA	NA	NA	NA	NA	NA	NA	NA	NA	NA	NA	NA	NA	NA	NA	NA	NA	NA	NA	NA	NA	NA	NA	NA	NA	NA	NA	NA	NA	NA	NA	NA	NA	NA	NA	NA	NA	NA	NA
541	CGRRF1	10668_at	10668	5.09759	2.54853	0.20329	0.130289	-0.00427771	0.100836	1.67949	-0.0360426	0.0668347	0.00316936	0.010995	0.00266524	1.62516	1.52996	1.05092	-0.034651	0.454963	2.72168	-0.203585	0.296057	0.794468	2.78729	0.0271413	0.111212	0.133126	0.298985	0.972513	0.651354	0.00924608	0.839608	0.768568	0.431152	0.00779505	0.978469	0.117129	0.999864	0.999674	0.99979	0.833694	0.0295674	0.999844	0.921621	0.999021	0.69619	0.996698	1272.31
542	LINC01426	100506385_at	100506385	NA	NA	NA	NA	NA	NA	NA	NA	NA	NA	NA	NA	NA	NA	NA	NA	NA	NA	NA	NA	NA	NA	NA	NA	NA	NA	NA	NA	NA	NA	NA	NA	NA	NA	NA	NA	NA	NA	NA	NA	NA	NA	NA	NA	NA	NA
542	CGREF1	10669_at	10669	5.79026	3.01406	-0.0901377	0.028698	-0.0825767	0.327795	0.902995	0.172362	-0.127322	0.00226972	-0.00127465	-0.119337	2.39775	-0.846283	0.288776	-0.834463	1.84506	1.82554	1.21456	-0.703592	0.709777	-0.403113	-1.51606	0.0207686	0.401936	0.774098	0.408491	0.07171	0.0746551	0.230959	0.485363	0.481556	0.688801	0.136596	0.0231692	0.999864	0.999674	0.988095	0.266069	0.136405	0.999844	0.792192	0.999021	0.924644	0.960692	2552.89
543	RRAGA	10670_at	10670	9.60759	5.1327	-0.00218391	-0.0777777	0.0402017	0.402442	2.36221	-0.0397931	-0.265899	-3.57e-05	0.00231804	-0.060172	3.97923	-0.0199824	-0.762721	0.395909	2.20756	4.65399	-0.273266	-1.43198	-0.0108674	0.714424	-0.744966	0.000252564	0.984147	0.449666	0.69407	0.0324902	2.95e-05	0.785917	0.159156	0.991378	0.478707	0.46022	0.000351837	0.999864	0.999674	0.996613	0.17299	0.00147669	0.999844	0.528647	0.999971	0.870553	0.960692	6674.51
543	LOC100506388	100506388_at	100506388	NA	NA	NA	NA	NA	NA	NA	NA	NA	NA	NA	NA	NA	NA	NA	NA	NA	NA	NA	NA	NA	NA	NA	NA	NA	NA	NA	NA	NA	NA	NA	NA	NA	NA	NA	NA	NA	NA	NA	NA	NA	NA	NA	NA	NA	NA
544	DCTN6	10671_at	10671	7.24199	2.36844	0.106716	0.00320397	-0.0289223	0.538073	1.50835	0.0486651	0.136782	0.00250945	0.0054332	-0.0436411	1.78567	0.949566	0.0305551	-0.276993	2.87035	2.88998	0.324998	0.716368	0.743729	1.62846	-0.52544	0.0809889	0.347477	0.975761	0.783072	0.00626062	0.00594148	0.74671	0.477518	0.460961	0.110509	0.601894	0.0860507	0.999864	0.999674	0.99979	0.0647335	0.0215941	0.999844	0.789281	0.999021	0.740597	0.970569	3586.45
544	LOC100506403	100506403_at	100506403	NA	NA	NA	NA	NA	NA	NA	NA	NA	NA	NA	NA	NA	NA	NA	NA	NA	NA	NA	NA	NA	NA	NA	NA	NA	NA	NA	NA	NA	NA	NA	NA	NA	NA	NA	NA	NA	NA	NA	NA	NA	NA	NA	NA	NA	NA
545	LOC100506405	100506405_at	100506405	NA	NA	NA	NA	NA	NA	NA	NA	NA	NA	NA	NA	NA	NA	NA	NA	NA	NA	NA	NA	NA	NA	NA	NA	NA	NA	NA	NA	NA	NA	NA	NA	NA	NA	NA	NA	NA	NA	NA	NA	NA	NA	NA	NA	NA	NA
545	GNA13	10672_at	10672	3.27254	3.71125	0.0883683	-0.0446016	-0.0318422	0.0130255	-0.734065	-0.0322455	0.0207145	0.00130962	0.000577869	0.037053	5.40705	1.51948	-0.821957	-0.589308	0.134274	-2.71788	-0.416135	0.209645	0.75004	0.334698	0.862091	2.43e-06	0.135736	0.415496	0.558643	0.893793	0.00933749	0.679317	0.834905	0.45719	0.73943	0.393273	4.69e-06	0.999864	0.999674	0.992221	0.957669	0.0297817	0.999844	0.946844	0.999021	0.936841	0.960692	2734.73
546	CSPG5	10675_at	10675	9.87457	15.0474	0.0690472	0.0189862	-0.127623	-0.839304	0.441453	-0.14703	-0.448281	-0.00646784	-0.000297414	0.068172	11.1594	0.604343	0.178104	-1.20228	-4.40407	0.83199	-0.965849	-2.3094	-1.88555	-0.0876847	0.807374	1.82e-14	0.548694	0.859452	0.235631	6.62e-05	0.40987	0.339355	0.0256352	0.065914	0.930522	0.423758	3e-13	0.999864	0.999674	0.988095	0.00362927	0.516323	0.999844	0.272078	0.999021	0.981757	0.960692	6450.66
546	LOC100506406	100506406_at	100506406	NA	NA	NA	NA	NA	NA	NA	NA	NA	NA	NA	NA	NA	NA	NA	NA	NA	NA	NA	NA	NA	NA	NA	NA	NA	NA	NA	NA	NA	NA	NA	NA	NA	NA	NA	NA	NA	NA	NA	NA	NA	NA	NA	NA	NA	NA
547	AVIL	10677_at	10677	3.31916	4.61397	-0.0175326	-0.000594358	0.0507249	-0.0787297	-0.659121	-0.156825	0.0695117	-0.00349238	-0.00437595	0.0548738	6.57038	-0.294658	-0.0107059	0.91756	-0.79325	-2.38526	-1.97814	0.687609	-1.95495	-2.47725	1.24787	4.71e-08	0.769629	0.991506	0.36381	0.431854	0.0214019	0.0541432	0.495278	0.0569069	0.0171186	0.218623	1.28e-07	0.999864	0.999674	0.988095	0.68208	0.0534017	0.999844	0.797838	0.999021	0.69619	0.960692	2687.65
547	ELOVL2-AS1	100506409_at	100506409	NA	NA	NA	NA	NA	NA	NA	NA	NA	NA	NA	NA	NA	NA	NA	NA	NA	NA	NA	NA	NA	NA	NA	NA	NA	NA	NA	NA	NA	NA	NA	NA	NA	NA	NA	NA	NA	NA	NA	NA	NA	NA	NA	NA	NA	NA
548	CETN1	1068_at	1068	3.57867	4.45819	-0.0319408	0.0292016	0.0058991	0.052884	-1.39841	0.017115	0.134329	4.61e-05	-0.00200123	-0.0102272	4.3583	-0.368521	0.361095	0.0732559	0.365796	-3.47414	0.148204	0.912215	0.0177149	-0.777747	-0.159662	7.67e-05	0.714237	0.719742	0.941932	0.716256	0.00115649	0.882853	0.366585	0.985946	0.440846	0.873872	0.000115314	0.999864	0.999674	0.99979	0.871561	0.0076423	0.999844	0.722275	0.999781	0.854284	0.988948	1473.1
548	DOCK4-AS1	100506413_at	100506413	NA	NA	NA	NA	NA	NA	NA	NA	NA	NA	NA	NA	NA	NA	NA	NA	NA	NA	NA	NA	NA	NA	NA	NA	NA	NA	NA	NA	NA	NA	NA	NA	NA	NA	NA	NA	NA	NA	NA	NA	NA	NA	NA	NA	NA	NA
549	GNB5	10681_at	10681	6.05263	-2.43415	-0.165373	-0.00694344	0.0638664	0.993108	2.98729	0.29982	-0.349019	-0.000640205	-0.00192922	-0.156125	-1.30502	-1.04638	-0.0470869	0.434949	3.76721	4.07005	1.42381	-1.29982	-0.134923	-0.411181	-1.33669	0.198615	0.301051	0.962655	0.665708	0.000483345	0.000190472	0.161495	0.200374	0.893283	0.682919	0.188138	0.206336	0.999864	0.999674	0.996374	0.0134304	0.00298903	0.999844	0.583185	0.999021	0.92305	0.960692	1271.1
549	PANTR1	100506421_at	100506421	NA	NA	NA	NA	NA	NA	NA	NA	NA	NA	NA	NA	NA	NA	NA	NA	NA	NA	NA	NA	NA	NA	NA	NA	NA	NA	NA	NA	NA	NA	NA	NA	NA	NA	NA	NA	NA	NA	NA	NA	NA	NA	NA	NA	NA	NA
550	EBP	10682_at	10682	7.1723	4.66255	-0.0415193	-0.0949948	-0.0848961	0.383754	0.114077	0.123703	0.0536956	0.00170377	0.000534754	-0.0571953	5.06686	-0.532505	-1.30579	-1.17193	2.9507	0.315043	1.19075	0.405343	0.727823	0.231022	-0.99258	7.59e-06	0.597033	0.198354	0.247479	0.00504798	0.754206	0.240082	0.687173	0.470546	0.81836	0.326297	1.35e-05	0.999864	0.999674	0.988095	0.0576044	0.816659	0.999844	0.888153	0.999021	0.954359	0.960692	7305.82
550	CBR3-AS1	100506428_at	100506428	NA	NA	NA	NA	NA	NA	NA	NA	NA	NA	NA	NA	NA	NA	NA	NA	NA	NA	NA	NA	NA	NA	NA	NA	NA	NA	NA	NA	NA	NA	NA	NA	NA	NA	NA	NA	NA	NA	NA	NA	NA	NA	NA	NA	NA	NA
551	PNMA2	10687_at	10687	8.74931	2.13491	-0.0216479	-0.021976	0.110804	0.631752	3.20655	0.188811	-0.83741	-0.000141603	0.00360541	-0.133627	1.16174	-0.139028	-0.151264	0.765917	2.43238	4.43426	0.910085	-3.16545	-0.03029	0.779949	-1.16121	0.251552	0.890057	0.880453	0.447781	0.0191	6.01e-05	0.367695	0.00279754	0.975972	0.439562	0.251764	0.259942	0.999864	0.999674	0.988095	0.124961	0.00183545	0.999844	0.119769	0.999021	0.854284	0.960692	2730.79
551	LINC00648	100506433_at	100506433	NA	NA	NA	NA	NA	NA	NA	NA	NA	NA	NA	NA	NA	NA	NA	NA	NA	NA	NA	NA	NA	NA	NA	NA	NA	NA	NA	NA	NA	NA	NA	NA	NA	NA	NA	NA	NA	NA	NA	NA	NA	NA	NA	NA	NA	NA
552	CETN2	1069_at	1069	8.38465	8.4151	0.00415144	0.0323466	-0.000777037	-0.132498	0.871751	0.0658082	-0.126751	-0.00103801	0.00394188	-0.00469311	8.59973	0.0500705	0.41813	-0.0100871	-0.958053	2.26398	0.595704	-0.899795	-0.416991	1.60144	-0.0765906	5.27e-11	0.960291	0.677869	0.991997	0.343228	0.0285145	0.5544	0.373087	0.678696	0.116376	0.939294	2.99e-10	0.999864	0.999674	0.99979	0.604742	0.0662349	0.999844	0.727636	0.999021	0.742314	0.996341	8828.75
552	SPAG5-AS1	100506436_at	100506436	NA	NA	NA	NA	NA	NA	NA	NA	NA	NA	NA	NA	NA	NA	NA	NA	NA	NA	NA	NA	NA	NA	NA	NA	NA	NA	NA	NA	NA	NA	NA	NA	NA	NA	NA	NA	NA	NA	NA	NA	NA	NA	NA	NA	NA	NA
553	ITPKB-IT1	100506443_at	100506443	NA	NA	NA	NA	NA	NA	NA	NA	NA	NA	NA	NA	NA	NA	NA	NA	NA	NA	NA	NA	NA	NA	NA	NA	NA	NA	NA	NA	NA	NA	NA	NA	NA	NA	NA	NA	NA	NA	NA	NA	NA	NA	NA	NA	NA	NA
553	FUT9	10690_at	10690	5.27202	6.49878	-0.0617742	0.00560018	0.0483944	-0.270149	0.805011	-0.0942229	-0.147798	-0.00466687	-0.00017849	0.0363399	6.62638	-0.743377	0.0722277	0.626812	-1.94896	2.08593	-0.850992	-1.04684	-1.87055	-0.0723506	0.591721	3.89e-08	0.461172	0.942745	0.533995	0.0576398	0.0427662	0.399343	0.300843	0.068013	0.942648	0.55704	1.08e-07	0.999864	0.999674	0.990034	0.237075	0.0900281	0.999844	0.67662	0.999021	0.984338	0.962543	3475.86
554	LOC100506446	100506446_at	100506446	NA	NA	NA	NA	NA	NA	NA	NA	NA	NA	NA	NA	NA	NA	NA	NA	NA	NA	NA	NA	NA	NA	NA	NA	NA	NA	NA	NA	NA	NA	NA	NA	NA	NA	NA	NA	NA	NA	NA	NA	NA	NA	NA	NA	NA	NA
554	RRH	10692_at	10692	4.46819	5.91887	-0.0653325	-0.182869	-0.075849	-0.0886682	-0.899577	-0.408303	0.0495877	-0.000566327	-0.00258941	0.130127	4.89673	-0.637903	-1.91367	-0.797105	-0.519029	-1.8913	-2.99209	0.284977	-0.184176	-0.85163	1.7192	1.33e-05	0.526815	0.0621275	0.429635	0.60632	0.0651236	0.00451254	0.776988	0.854715	0.398993	0.0925485	2.26e-05	0.999864	0.999674	0.988095	0.805694	0.122876	0.999844	0.924299	0.999021	0.84483	0.960692	1644.47
555	MIR3681HG	100506457_at	100506457	NA	NA	NA	NA	NA	NA	NA	NA	NA	NA	NA	NA	NA	NA	NA	NA	NA	NA	NA	NA	NA	NA	NA	NA	NA	NA	NA	NA	NA	NA	NA	NA	NA	NA	NA	NA	NA	NA	NA	NA	NA	NA	NA	NA	NA	NA
555	CCT6B	10693_at	10693	4.5808	4.45625	0.179333	0.0938854	-0.0856305	0.0167317	-0.491755	-0.00590077	0.0449605	0.00704772	0.001404	0.0892808	5.21829	2.47843	1.39064	-1.27375	0.138629	-1.46339	-0.0612057	0.365728	3.24419	0.653593	1.66958	4.58e-06	0.0170692	0.171271	0.209383	0.89037	0.150408	0.95147	0.716306	0.00224156	0.516747	0.102045	8.42e-06	0.999864	0.999674	0.988095	0.956005	0.234227	0.999844	0.899168	0.484181	0.879659	0.960692	3462.38
556	CCT8	10694_at	10694	6.60891	1.74206	-0.0212095	-0.0147106	0.149966	0.389349	2.99657	-0.0282569	-0.640471	-0.00264884	0.00436758	-0.0902132	0.824017	-0.118402	-0.0880158	0.90108	1.30307	3.60205	-0.118392	-2.10445	-0.492522	0.821289	-0.681447	0.414337	0.906283	0.93026	0.372411	0.199273	0.000793255	0.906292	0.0410373	0.624779	0.415873	0.49913	0.423398	0.999864	0.999674	0.988095	0.457815	0.00614222	0.999844	0.31621	0.999021	0.849353	0.960692	1177.68
556	SRD5A3-AS1	100506462_at	100506462	NA	NA	NA	NA	NA	NA	NA	NA	NA	NA	NA	NA	NA	NA	NA	NA	NA	NA	NA	NA	NA	NA	NA	NA	NA	NA	NA	NA	NA	NA	NA	NA	NA	NA	NA	NA	NA	NA	NA	NA	NA	NA	NA	NA	NA	NA
557	LINC01234	100506465_at	100506465	NA	NA	NA	NA	NA	NA	NA	NA	NA	NA	NA	NA	NA	NA	NA	NA	NA	NA	NA	NA	NA	NA	NA	NA	NA	NA	NA	NA	NA	NA	NA	NA	NA	NA	NA	NA	NA	NA	NA	NA	NA	NA	NA	NA	NA	NA
557	CNPY3	10695_at	10695	5.33453	5.50376	-0.0648349	-0.0379241	-0.155508	-0.155311	1.01102	0.0166683	0.171199	-0.00141686	0.0028228	-0.0223187	4.65215	-0.646786	-0.405478	-1.66973	-0.928863	2.17174	0.124799	1.00522	-0.47078	0.948542	-0.301268	2.97e-05	0.521102	0.687075	0.102015	0.357986	0.035262	0.901247	0.32024	0.640104	0.347991	0.764617	4.78e-05	0.999864	0.999674	0.932603	0.617787	0.0777729	0.999844	0.691	0.999021	0.822924	0.978442	2445.53
558	ADCY1	107_at	107	6.85975	7.34496	0.0795623	0.0748181	0.168224	-0.114202	0.400276	-0.0972207	-0.3707	-0.00212077	-0.00232105	0.0151541	8.2451	1.05408	1.06236	2.39879	-0.907063	1.14188	-0.966695	-2.89066	-0.935833	-1.03579	0.27166	1.69e-10	0.297555	0.293822	0.0207166	0.369274	0.259629	0.338936	0.00593074	0.354425	0.305911	0.787143	8.36e-10	0.999864	0.999674	0.917697	0.626605	0.359354	0.999844	0.150794	0.999021	0.808252	0.978442	7131.4
558	TMEM147-AS1	100506469_at	100506469	NA	NA	NA	NA	NA	NA	NA	NA	NA	NA	NA	NA	NA	NA	NA	NA	NA	NA	NA	NA	NA	NA	NA	NA	NA	NA	NA	NA	NA	NA	NA	NA	NA	NA	NA	NA	NA	NA	NA	NA	NA	NA	NA	NA	NA	NA
559	LINC01718	100506470_at	100506470	NA	NA	NA	NA	NA	NA	NA	NA	NA	NA	NA	NA	NA	NA	NA	NA	NA	NA	NA	NA	NA	NA	NA	NA	NA	NA	NA	NA	NA	NA	NA	NA	NA	NA	NA	NA	NA	NA	NA	NA	NA	NA	NA	NA	NA	NA
559	CETN3	1070_at	1070	5.0825	7.32058	0.0345776	0.0604692	0.0828085	-0.356861	0.285065	0.0531551	0.226506	-0.00322858	-0.00612621	0.0048267	7.85682	0.437979	0.820905	1.12895	-2.70992	0.777499	0.505325	1.68868	-1.36211	-2.61382	0.0827259	6.13e-10	0.663526	0.416089	0.264987	0.00953126	0.44099	0.615831	0.0982972	0.180039	0.0121821	0.934442	2.62e-09	0.999864	0.999674	0.988095	0.084553	0.54635	0.999844	0.438695	0.999021	0.69619	0.996341	3580.18
560	LOC100506473	100506473_at	100506473	NA	NA	NA	NA	NA	NA	NA	NA	NA	NA	NA	NA	NA	NA	NA	NA	NA	NA	NA	NA	NA	NA	NA	NA	NA	NA	NA	NA	NA	NA	NA	NA	NA	NA	NA	NA	NA	NA	NA	NA	NA	NA	NA	NA	NA	NA
560	CETP	1071_at	1071	4.98413	6.17231	-0.0995196	-0.0853108	-0.0315293	-0.0499118	-0.910648	-0.103334	0.0791152	-0.000954526	-0.00179488	0.0612198	6.46027	-1.22933	-1.12944	-0.419194	-0.369625	-2.42219	-0.95801	0.575216	-0.392725	-0.746828	1.02326	6.85e-08	0.225426	0.26478	0.677097	0.71342	0.0195781	0.343249	0.568051	0.696403	0.459106	0.311734	1.79e-07	0.999864	0.999674	0.996374	0.870499	0.0500636	0.999844	0.831756	0.999021	0.863577	0.960692	3272.97
561	EGFLAM-AS2	100506475_at	100506475	NA	NA	NA	NA	NA	NA	NA	NA	NA	NA	NA	NA	NA	NA	NA	NA	NA	NA	NA	NA	NA	NA	NA	NA	NA	NA	NA	NA	NA	NA	NA	NA	NA	NA	NA	NA	NA	NA	NA	NA	NA	NA	NA	NA	NA	NA
561	FAM189B	10712_at	10712	7.55782	7.58423	-0.0822601	-0.0321252	0.0323816	-0.0749971	0.728166	-0.0318077	-0.106371	-0.00124765	-0.00149338	-0.105667	9.39243	-1.2023	-0.503233	0.509403	-0.657153	2.29166	-0.348918	-0.915077	-0.607376	-0.735224	-2.08975	4.1e-12	0.235624	0.617289	0.612994	0.514477	0.026727	0.728802	0.365098	0.546697	0.466072	0.0424042	3.19e-11	0.999864	0.999674	0.993428	0.744004	0.063133	0.999844	0.720644	0.999021	0.865446	0.960692	10534.7
562	POLD3	10714_at	10714	5.96606	6.76492	-0.0703183	-0.0087856	-0.110038	-0.0326687	-0.641203	-0.0913907	0.111475	0.000347079	-0.00178136	0.0470124	9.68558	-1.1882	-0.159108	-2.00126	-0.33094	-2.33299	-1.15902	1.10869	0.195339	-1.01391	1.07489	1.62e-12	0.241076	0.874306	0.0515037	0.742247	0.0242447	0.252649	0.273538	0.846019	0.316124	0.288233	1.41e-11	0.999864	0.999674	0.917697	0.885581	0.0585475	0.999844	0.654639	0.999021	0.812721	0.960692	8774.22
562	LOC100506476	100506476_at	100506476	NA	NA	NA	NA	NA	NA	NA	NA	NA	NA	NA	NA	NA	NA	NA	NA	NA	NA	NA	NA	NA	NA	NA	NA	NA	NA	NA	NA	NA	NA	NA	NA	NA	NA	NA	NA	NA	NA	NA	NA	NA	NA	NA	NA	NA	NA
563	TBR1	10716_at	10716	7.62253	3.3619	-0.0585094	-0.00213233	0.0964666	0.384067	2.13546	0.134335	-0.159058	-1.5e-06	0.00492596	-0.13213	2.40583	-0.494156	-0.0193016	0.876912	1.94466	3.88353	0.851523	-0.790688	-0.000421382	1.40138	-1.50998	0.0203678	0.623634	0.984687	0.385258	0.0581717	0.00033913	0.399052	0.433332	0.999666	0.168058	0.138136	0.0227488	0.999864	0.999674	0.988095	0.23881	0.0039932	0.999844	0.766107	0.999971	0.761874	0.960692	3579.95
563	LOC100506489	100506489_at	100506489	NA	NA	NA	NA	NA	NA	NA	NA	NA	NA	NA	NA	NA	NA	NA	NA	NA	NA	NA	NA	NA	NA	NA	NA	NA	NA	NA	NA	NA	NA	NA	NA	NA	NA	NA	NA	NA	NA	NA	NA	NA	NA	NA	NA	NA	NA
564	CFL1	1072_at	1072	10.809	9.02486	-0.0646178	-0.0488941	-0.019711	0.152354	1.05705	-0.0705095	-0.241944	-1.33e-05	0.00191727	-0.112991	10.2818	-0.868841	-0.704603	-0.285257	1.22812	3.0604	-0.711545	-1.91476	-0.005944	0.868355	-2.05572	2.55e-13	0.38961	0.48474	0.776775	0.225879	0.00374376	0.480471	0.0619844	0.995284	0.389873	0.0457228	2.84e-12	0.999864	0.999674	0.99979	0.487749	0.0158794	0.999844	0.36485	0.999971	0.842887	0.960692	18235.7
564	DSCAM-AS1	100506492_at	100506492	NA	NA	NA	NA	NA	NA	NA	NA	NA	NA	NA	NA	NA	NA	NA	NA	NA	NA	NA	NA	NA	NA	NA	NA	NA	NA	NA	NA	NA	NA	NA	NA	NA	NA	NA	NA	NA	NA	NA	NA	NA	NA	NA	NA	NA	NA
565	OGA	10724_at	10724	6.73434	4.94444	0.12601	0.0722244	0.193421	-0.04821	2.52691	0.103307	-0.516402	-0.0016901	0.000388523	-0.0332162	2.94554	0.885953	0.544239	1.46369	-0.203208	3.82553	0.545134	-2.137	-0.395784	0.0920127	-0.316	0.00511865	0.380419	0.589002	0.150328	0.839902	0.000404894	0.588391	0.0381479	0.694161	0.927102	0.753484	0.00606899	0.999864	0.999674	0.959994	0.933576	0.0043546	0.999844	0.307063	0.999021	0.981004	0.978442	1937.79
565	LIFR-AS1	100506495_at	100506495	NA	NA	NA	NA	NA	NA	NA	NA	NA	NA	NA	NA	NA	NA	NA	NA	NA	NA	NA	NA	NA	NA	NA	NA	NA	NA	NA	NA	NA	NA	NA	NA	NA	NA	NA	NA	NA	NA	NA	NA	NA	NA	NA	NA	NA	NA
566	LOC100506497	100506497_at	100506497	NA	NA	NA	NA	NA	NA	NA	NA	NA	NA	NA	NA	NA	NA	NA	NA	NA	NA	NA	NA	NA	NA	NA	NA	NA	NA	NA	NA	NA	NA	NA	NA	NA	NA	NA	NA	NA	NA	NA	NA	NA	NA	NA	NA	NA	NA
566	NFAT5	10725_at	10725	4.7988	6.41391	0.0245922	-0.0589387	0.0214523	-0.11245	-1.04792	0.141983	0.00165407	-0.000613398	-0.00153034	0.0371675	7.76242	0.35126	-0.902261	0.329796	-0.962915	-3.22296	1.52207	0.0139058	-0.291819	-0.736281	0.718334	8.4e-10	0.727056	0.371791	0.743106	0.340809	0.00238013	0.135086	0.988967	0.771785	0.465435	0.476317	3.45e-09	0.999864	0.999674	0.99979	0.602592	0.0118397	0.999844	0.996621	0.999021	0.86529	0.960692	4057.42
567	PTGES3	10728_at	10728	8.02396	-2.77015	0.0412015	-0.00129975	0.0954577	1.27182	3.28998	-0.236163	0.386068	0.00444282	-0.00249776	-0.00363395	-1.74897	0.307008	-0.01038	0.765575	5.68146	5.27869	-1.32073	1.69321	1.10264	-0.626921	-0.0366393	0.087212	0.760274	0.991765	0.447983	9.65e-07	3.74e-06	0.193362	0.0974266	0.276127	0.533924	0.970937	0.0925248	0.999864	0.999674	0.988095	0.000211596	0.0010528	0.999844	0.436633	0.999021	0.886061	0.996341	3094.02
567	LINC02274	100506498_at	100506498	NA	NA	NA	NA	NA	NA	NA	NA	NA	NA	NA	NA	NA	NA	NA	NA	NA	NA	NA	NA	NA	NA	NA	NA	NA	NA	NA	NA	NA	NA	NA	NA	NA	NA	NA	NA	NA	NA	NA	NA	NA	NA	NA	NA	NA	NA
568	YME1L1	10730_at	10730	6.16602	2.3038	0.0416521	0.129082	0.187061	0.377936	1.68441	0.055344	-0.277929	-0.000829135	0.0032932	-0.0368199	1.65626	0.353411	1.17384	1.70831	1.92247	3.07742	0.352436	-1.38799	-0.23432	0.941209	-0.422724	0.104725	0.725454	0.246722	0.0945672	0.060981	0.00357231	0.72618	0.17207	0.815815	0.351694	0.674538	0.110487	0.999864	0.999674	0.928409	0.245619	0.015421	0.999844	0.545664	0.999021	0.824063	0.971056	2364.98
568	PRKCZ-AS1	100506504_at	100506504	NA	NA	NA	NA	NA	NA	NA	NA	NA	NA	NA	NA	NA	NA	NA	NA	NA	NA	NA	NA	NA	NA	NA	NA	NA	NA	NA	NA	NA	NA	NA	NA	NA	NA	NA	NA	NA	NA	NA	NA	NA	NA	NA	NA	NA	NA
569	C5orf64-AS1	100506526_at	100506526	NA	NA	NA	NA	NA	NA	NA	NA	NA	NA	NA	NA	NA	NA	NA	NA	NA	NA	NA	NA	NA	NA	NA	NA	NA	NA	NA	NA	NA	NA	NA	NA	NA	NA	NA	NA	NA	NA	NA	NA	NA	NA	NA	NA	NA	NA
569	TCFL5	10732_at	10732	6.65828	8.06532	-0.0424445	0.0644095	-0.112154	-0.347699	0.453972	-0.189665	-0.0185351	0.00536205	0.00682155	-0.0427275	4.17773	-0.259476	0.422013	-0.73796	-1.27432	0.597588	-0.870221	-0.066693	1.09181	1.4047	-0.35344	0.000135908	0.796468	0.675054	0.464424	0.209185	0.553153	0.388863	0.947126	0.280809	0.167072	0.725433	0.000196741	0.999864	0.999674	0.988095	0.468993	0.648657	0.999844	0.983231	0.999021	0.760778	0.97825	1430.87
570	PLK4	10733_at	10733	3.58437	3.17228	0.100889	0.0025934	0.024441	0.135483	-0.579984	0.0232833	0.0450909	0.00170381	-0.00236208	0.0235462	4.74785	1.78208	0.0490967	0.464668	1.43472	-2.20595	0.30867	0.468794	1.00241	-1.40541	0.562776	2.17e-05	0.0815802	0.961063	0.644442	0.158379	0.0326105	0.759017	0.641512	0.321582	0.166863	0.57642	3.57e-05	0.999864	0.999674	0.996374	0.40682	0.0734904	0.999844	0.866665	0.999021	0.760778	0.965451	3461.47
570	LINC01007	100506527_at	100506527	NA	NA	NA	NA	NA	NA	NA	NA	NA	NA	NA	NA	NA	NA	NA	NA	NA	NA	NA	NA	NA	NA	NA	NA	NA	NA	NA	NA	NA	NA	NA	NA	NA	NA	NA	NA	NA	NA	NA	NA	NA	NA	NA	NA	NA	NA
571	STAG2	10735_at	10735	4.29597	4.25716	-0.0114992	0.054718	-0.0769586	-0.0023	0.134302	-0.0104049	0.141869	-0.000625644	-0.0009155	-0.00363071	5.38145	-0.171556	0.874917	-1.23576	-0.0205714	0.431436	-0.116505	1.24576	-0.310888	-0.460066	-0.0732925	2.65e-06	0.864567	0.386331	0.22305	0.98368	0.66824	0.907778	0.219389	0.757341	0.647715	0.941903	5.1e-06	0.999864	0.999674	0.988095	0.992204	0.747433	0.999844	0.604165	0.999021	0.914654	0.996341	3546.4
571	LINC02349	100506530_at	100506530	NA	NA	NA	NA	NA	NA	NA	NA	NA	NA	NA	NA	NA	NA	NA	NA	NA	NA	NA	NA	NA	NA	NA	NA	NA	NA	NA	NA	NA	NA	NA	NA	NA	NA	NA	NA	NA	NA	NA	NA	NA	NA	NA	NA	NA	NA
572	SPTY2D1OS	100506540_at	100506540	NA	NA	NA	NA	NA	NA	NA	NA	NA	NA	NA	NA	NA	NA	NA	NA	NA	NA	NA	NA	NA	NA	NA	NA	NA	NA	NA	NA	NA	NA	NA	NA	NA	NA	NA	NA	NA	NA	NA	NA	NA	NA	NA	NA	NA	NA
572	RFPL3S	10737_at	10737	3.32906	1.90533	0.236717	0.273498	0.0808928	-0.0441121	0.786929	0.0507229	0.204266	0.0115612	0.0123073	0.0753518	0.880646	1.29128	1.59898	0.474941	-0.14426	0.924318	0.207664	0.655835	2.10055	2.26141	0.556179	0.383255	0.203294	0.116922	0.637159	0.885949	0.360321	0.836442	0.515317	0.0413969	0.0286857	0.580882	0.39234	0.999864	0.999674	0.996374	0.953884	0.465705	0.999844	0.807638	0.996382	0.69619	0.965451	286.026
573	RFPL1S	10740_at	10740	5.35651	6.68756	0.0230852	-0.136519	0.107143	-0.285937	0.505062	0.00528374	-0.420433	0.00177345	-0.0013192	0.019854	6.54976	0.266839	-1.69126	1.33296	-1.98145	1.25706	0.0458378	-2.86037	0.682772	-0.513633	0.310524	5.05e-08	0.790829	0.0978012	0.189349	0.0537575	0.215308	0.963645	0.00642882	0.4983	0.610057	0.757617	1.36e-07	0.999864	0.999674	0.988095	0.228356	0.310923	0.999844	0.153555	0.999021	0.903921	0.978442	3311.38
573	LINC01082	100506542_at	100506542	NA	NA	NA	NA	NA	NA	NA	NA	NA	NA	NA	NA	NA	NA	NA	NA	NA	NA	NA	NA	NA	NA	NA	NA	NA	NA	NA	NA	NA	NA	NA	NA	NA	NA	NA	NA	NA	NA	NA	NA	NA	NA	NA	NA	NA	NA
574	PTTG2	10744_at	10744	2.96809	3.97996	-0.0450543	-0.0496503	-0.133326	-0.146673	-0.0401025	-0.14466	-0.0478314	0.000633579	-0.000741624	-0.0113094	4.13304	-0.552187	-0.652185	-1.75876	-1.0777	-0.105832	-1.33065	-0.345043	0.258637	-0.306167	-0.187552	0.0001564	0.583591	0.517646	0.0855145	0.286994	0.916193	0.190102	0.731693	0.797111	0.76091	0.852083	0.000224242	0.999864	0.999674	0.923276	0.551702	0.940952	0.999844	0.904409	0.999021	0.939978	0.984107	1142.9
574	NECTIN3-AS1	100506555_at	100506555	NA	NA	NA	NA	NA	NA	NA	NA	NA	NA	NA	NA	NA	NA	NA	NA	NA	NA	NA	NA	NA	NA	NA	NA	NA	NA	NA	NA	NA	NA	NA	NA	NA	NA	NA	NA	NA	NA	NA	NA	NA	NA	NA	NA	NA	NA
575	PHTF1	10745_at	10745	2.81079	4.63564	0.0543875	0.135706	0.126484	-0.246036	-0.335223	-0.334171	-0.411734	-0.00147772	-0.00031649	0.0884584	4.47227	0.619263	1.65605	1.55007	-1.67947	-0.821876	-2.8557	-2.75932	-0.560412	-0.121384	1.36285	5.32e-05	0.53891	0.104768	0.128228	0.100089	0.415542	0.00650906	0.00838571	0.578018	0.903935	0.179808	8.19e-05	0.999864	0.999674	0.938162	0.315442	0.521777	0.999844	0.175533	0.999021	0.975747	0.960692	886.268
575	LINC02809	100506571_at	100506571	NA	NA	NA	NA	NA	NA	NA	NA	NA	NA	NA	NA	NA	NA	NA	NA	NA	NA	NA	NA	NA	NA	NA	NA	NA	NA	NA	NA	NA	NA	NA	NA	NA	NA	NA	NA	NA	NA	NA	NA	NA	NA	NA	NA	NA	NA
576	MASP2	10747_at	10747	7.01699	6.9671	0.0266333	-0.10509	0.0383196	0.154572	-1.0928	-0.120148	0.0309988	0.00153566	-0.00321186	0.0890516	7.4407	0.335695	-1.41964	0.519852	1.16802	-2.9659	-1.13659	0.229971	0.644695	-1.36364	1.51877	2.47e-09	0.738683	0.1627	0.60575	0.249038	0.00484478	0.261813	0.819171	0.522444	0.179559	0.135914	9.03e-09	0.999864	0.999674	0.993428	0.514303	0.0186527	0.999844	0.942278	0.999021	0.770468	0.960692	6753.86
576	C16orf95	100506581_at	100506581	NA	NA	NA	NA	NA	NA	NA	NA	NA	NA	NA	NA	NA	NA	NA	NA	NA	NA	NA	NA	NA	NA	NA	NA	NA	NA	NA	NA	NA	NA	NA	NA	NA	NA	NA	NA	NA	NA	NA	NA	NA	NA	NA	NA	NA	NA
577	LOC100506585	100506585_at	100506585	NA	NA	NA	NA	NA	NA	NA	NA	NA	NA	NA	NA	NA	NA	NA	NA	NA	NA	NA	NA	NA	NA	NA	NA	NA	NA	NA	NA	NA	NA	NA	NA	NA	NA	NA	NA	NA	NA	NA	NA	NA	NA	NA	NA	NA	NA
577	KLRA1P	10748_at	10748	3.83703	3.84204	0.0913295	-0.0466599	0.0624416	0.0865669	-0.658258	-0.0229912	0.117156	0.000870979	-0.00372782	0.103461	3.54557	0.994703	-0.544661	0.731976	0.565239	-1.54374	-0.187937	0.751027	0.315959	-1.36761	1.52472	0.000937635	0.325274	0.588714	0.468032	0.574758	0.129754	0.851783	0.456601	0.753515	0.178322	0.134427	0.00121573	0.999864	0.999674	0.988095	0.783603	0.209899	0.999844	0.777562	0.999021	0.770468	0.960692	1508.2
578	KIF1C	10749_at	10749	10.041	13.4215	0.125982	-0.0396409	-0.0524085	-0.154179	-2.57941	0.155883	0.480727	-0.00404919	-0.00679664	0.11655	7.11766	0.788503	-0.265911	-0.35305	-0.578518	-3.47624	0.732248	1.77093	-0.844116	-1.43289	0.987047	7.35e-09	0.434595	0.791539	0.725723	0.56584	0.0011494	0.467868	0.0834408	0.403133	0.158898	0.328972	2.39e-08	0.999864	0.999674	0.99979	0.778393	0.00762494	0.999844	0.415418	0.999021	0.759953	0.960692	3411.69
578	PPP1R26-AS1	100506599_at	100506599	NA	NA	NA	NA	NA	NA	NA	NA	NA	NA	NA	NA	NA	NA	NA	NA	NA	NA	NA	NA	NA	NA	NA	NA	NA	NA	NA	NA	NA	NA	NA	NA	NA	NA	NA	NA	NA	NA	NA	NA	NA	NA	NA	NA	NA	NA
579	CTSC	1075_at	1075	4.51618	3.79927	-0.094966	0.0838904	-0.0782875	0.246838	-0.969812	0.172765	0.132157	0.00295903	-0.00477243	-0.0192205	4.09854	-1.20908	1.14472	-1.0728	1.88406	-2.6587	1.65086	0.990343	1.2548	-2.04668	-0.331118	0.000174253	0.233036	0.258464	0.289161	0.066119	0.0108695	0.105829	0.327377	0.21612	0.0466409	0.742114	0.000248547	0.999864	0.999674	0.988095	0.255367	0.0330274	0.999844	0.696367	0.999021	0.699494	0.978442	2856.55
580	GRAP	10750_at	10750	5.22954	5.59997	-0.0185783	-0.147209	-0.0212058	0.116018	-1.09991	0.0233462	0.162233	-0.000264135	-0.00501645	0.0161545	4.44203	-0.173925	-1.47703	-0.213672	0.651142	-2.21721	0.164035	0.893928	-0.0823608	-1.58189	0.204634	5.86e-05	0.862716	0.146731	0.831782	0.518313	0.0317771	0.870448	0.376184	0.93473	0.120778	0.838794	8.98e-05	0.999864	0.999674	0.99979	0.746476	0.0720185	0.999844	0.729122	0.999021	0.742736	0.981563	2070.03
580	LOC100506606	100506606_at	100506606	NA	NA	NA	NA	NA	NA	NA	NA	NA	NA	NA	NA	NA	NA	NA	NA	NA	NA	NA	NA	NA	NA	NA	NA	NA	NA	NA	NA	NA	NA	NA	NA	NA	NA	NA	NA	NA	NA	NA	NA	NA	NA	NA	NA	NA	NA
581	CHL1	10752_at	10752	8.38886	5.56342	-0.157999	0.0180499	0.0100868	0.183851	2.53916	-0.0118032	-0.816698	-0.00826989	0.00279868	-0.146116	3.29892	-1.10572	0.135383	0.075977	0.77135	3.82626	-0.0619946	-3.36403	-1.92765	0.65973	-1.38362	0.00191859	0.274809	0.892922	0.939779	0.444588	0.000403994	0.950846	0.00159191	0.0603151	0.512837	0.173397	0.00238492	0.999864	0.999674	0.99979	0.691652	0.0043546	0.999844	0.0955811	0.999021	0.879659	0.960692	2978.96
581	LINC00540	100506622_at	100506622	NA	NA	NA	NA	NA	NA	NA	NA	NA	NA	NA	NA	NA	NA	NA	NA	NA	NA	NA	NA	NA	NA	NA	NA	NA	NA	NA	NA	NA	NA	NA	NA	NA	NA	NA	NA	NA	NA	NA	NA	NA	NA	NA	NA	NA	NA
582	PXN-AS1	100506649_at	100506649	NA	NA	NA	NA	NA	NA	NA	NA	NA	NA	NA	NA	NA	NA	NA	NA	NA	NA	NA	NA	NA	NA	NA	NA	NA	NA	NA	NA	NA	NA	NA	NA	NA	NA	NA	NA	NA	NA	NA	NA	NA	NA	NA	NA	NA	NA
582	CAPN9	10753_at	10753	4.31486	4.99728	-0.0252887	-0.0285806	-0.00292953	0.021627	-1.05063	-0.230662	0.207979	0.00305709	-0.00365397	0.107985	5.75745	-0.343859	-0.416509	-0.0428738	0.176298	-3.07609	-2.35395	1.66449	1.38453	-1.67357	1.98678	7.46e-07	0.732576	0.679046	0.965995	0.860862	0.00358552	0.0230662	0.103061	0.17312	0.101252	0.0531431	1.58e-06	0.999864	0.999674	0.99979	0.942298	0.0154224	0.999844	0.450804	0.999021	0.740597	0.960692	2973.45
583	LCMT1-AS2	100506655_at	100506655	NA	NA	NA	NA	NA	NA	NA	NA	NA	NA	NA	NA	NA	NA	NA	NA	NA	NA	NA	NA	NA	NA	NA	NA	NA	NA	NA	NA	NA	NA	NA	NA	NA	NA	NA	NA	NA	NA	NA	NA	NA	NA	NA	NA	NA	NA
583	GIPC1	10755_at	10755	8.40332	9.58023	-0.105727	0.0293302	-0.0483686	-0.193952	0.159037	-0.109852	-0.155455	-0.0020327	0.00162064	-0.0309525	6.8466	-0.891751	0.265137	-0.439097	-0.980729	0.288836	-0.695394	-0.771743	-0.571046	0.460436	-0.353252	1.84e-08	0.377337	0.792131	0.662722	0.332044	0.774052	0.490435	0.444358	0.57085	0.647452	0.725573	5.51e-08	0.999864	0.999674	0.996374	0.594495	0.832359	0.999844	0.771648	0.999021	0.914654	0.97825	4336.77
584	TRAF3IP2	10758_at	10758	7.19673	8.94974	0.0845048	0.05263	0.0668712	-0.293351	-0.348621	0.130723	0.0787582	0.00557744	0.00185477	-0.014373	9.58286	1.06788	0.712813	0.909539	-2.22243	-0.948621	1.23983	0.585799	2.34756	0.789511	-0.245766	2.24e-12	0.291349	0.479694	0.36798	0.0313974	0.347952	0.221557	0.560979	0.0234196	0.434012	0.806997	1.87e-11	0.999864	0.999674	0.988095	0.170032	0.452591	0.999844	0.827485	0.924497	0.85424	0.979014	7141.48
584	DDX11-AS1	100506660_at	100506660	NA	NA	NA	NA	NA	NA	NA	NA	NA	NA	NA	NA	NA	NA	NA	NA	NA	NA	NA	NA	NA	NA	NA	NA	NA	NA	NA	NA	NA	NA	NA	NA	NA	NA	NA	NA	NA	NA	NA	NA	NA	NA	NA	NA	NA	NA
585	NUP50	10762_at	10762	6.96284	3.74351	-0.0841005	0.0533124	0.0792537	0.256824	1.44516	0.30235	-0.126674	0.00510945	0.00716073	-0.0991086	2.32139	-0.615495	0.418171	0.62429	1.12683	2.2774	1.66075	-0.545664	1.24549	1.76526	-0.981453	0.0249196	0.541372	0.677839	0.535634	0.26587	0.0276353	0.103816	0.58803	0.219488	0.0844016	0.331691	0.0275949	0.999864	0.999674	0.990523	0.531778	0.0647422	0.999844	0.840562	0.999021	0.732822	0.960692	2242.8
585	NRAV	100506668_at	100506668	NA	NA	NA	NA	NA	NA	NA	NA	NA	NA	NA	NA	NA	NA	NA	NA	NA	NA	NA	NA	NA	NA	NA	NA	NA	NA	NA	NA	NA	NA	NA	NA	NA	NA	NA	NA	NA	NA	NA	NA	NA	NA	NA	NA	NA	NA
586	KDM5B	10765_at	10765	5.37649	6.78361	0.0670089	0.000966152	0.0942965	-0.244382	0.460349	-0.077794	-0.0897047	-0.00435023	-0.00429206	0.0487147	6.83061	0.796322	0.0123056	1.20612	-1.7411	1.17798	-0.693856	-0.627454	-1.7219	-1.71809	0.783336	1.95e-08	0.430085	0.990237	0.234162	0.0885968	0.245082	0.491389	0.533578	0.0920525	0.0927515	0.437591	5.78e-08	0.999864	0.999674	0.988095	0.29598	0.343839	0.999844	0.816424	0.999021	0.740597	0.960692	3525.03
586	LOC100506675	100506675_at	100506675	NA	NA	NA	NA	NA	NA	NA	NA	NA	NA	NA	NA	NA	NA	NA	NA	NA	NA	NA	NA	NA	NA	NA	NA	NA	NA	NA	NA	NA	NA	NA	NA	NA	NA	NA	NA	NA	NA	NA	NA	NA	NA	NA	NA	NA	NA
587	AA06	100506677_at	100506677	NA	NA	NA	NA	NA	NA	NA	NA	NA	NA	NA	NA	NA	NA	NA	NA	NA	NA	NA	NA	NA	NA	NA	NA	NA	NA	NA	NA	NA	NA	NA	NA	NA	NA	NA	NA	NA	NA	NA	NA	NA	NA	NA	NA	NA	NA
587	TOB2	10766_at	10766	6.40185	12.6361	-0.0307631	0.01293	-0.13126	-0.756931	-2.11316	-0.090538	0.286874	0.00355618	0.00444993	-0.0953783	6.82142	-0.195996	0.0882913	-0.900102	-2.89116	-2.89899	-0.432928	1.07577	0.754644	0.954985	-0.822241	2.01e-08	0.845508	0.930042	0.372926	0.00592278	0.00580017	0.667164	0.287845	0.454449	0.344759	0.415336	5.94e-08	0.999864	0.999674	0.988095	0.0625166	0.0212045	0.999844	0.664489	0.999021	0.822924	0.960692	1439.18
588	LOC100506679	100506679_at	100506679	NA	NA	NA	NA	NA	NA	NA	NA	NA	NA	NA	NA	NA	NA	NA	NA	NA	NA	NA	NA	NA	NA	NA	NA	NA	NA	NA	NA	NA	NA	NA	NA	NA	NA	NA	NA	NA	NA	NA	NA	NA	NA	NA	NA	NA	NA
588	HBS1L	10767_at	10767	4.66015	4.0551	-0.099762	-0.188608	-0.228308	0.0297487	0.434509	-0.00117008	0.188814	0.00029893	0.00604159	-0.0381527	2.66733	-0.774459	-1.56925	-1.90763	0.138452	0.72632	-0.00681733	0.862736	0.0772936	1.57983	-0.400765	0.0106327	0.442767	0.123694	0.062924	0.89051	0.471457	0.994591	0.392922	0.938738	0.12125	0.690517	0.0121958	0.999864	0.999674	0.917697	0.956005	0.574851	0.999844	0.741204	0.999021	0.742736	0.971056	1130.45
589	AHCYL1	10768_at	10768	8.53746	15.3657	0.120202	0.0982403	-0.0736794	-1.2388	0.967594	-0.0109836	-0.0629501	-0.000876414	0.00286391	0.000908713	12.1704	1.12363	0.98424	-0.741307	-6.94239	1.94761	-0.0770592	-0.346352	-0.272873	0.901772	0.011494	9.8e-16	0.267212	0.330334	0.462413	1.33e-08	0.0578067	0.938923	0.730715	0.786217	0.372047	0.990881	2.63e-14	0.999864	0.999674	0.988095	1.58e-05	0.112164	0.999844	0.903922	0.999021	0.832821	0.998423	5504.45
589	SACS-AS1	100506680_at	100506680	NA	NA	NA	NA	NA	NA	NA	NA	NA	NA	NA	NA	NA	NA	NA	NA	NA	NA	NA	NA	NA	NA	NA	NA	NA	NA	NA	NA	NA	NA	NA	NA	NA	NA	NA	NA	NA	NA	NA	NA	NA	NA	NA	NA	NA	NA
590	PLK2	10769_at	10769	7.71085	8.5873	-0.129396	-0.0108014	-0.134853	-0.326883	1.75708	-0.0504678	-0.819932	-0.00806514	0.00611214	0.00512679	4.96409	-0.882802	-0.0789806	-0.990247	-1.337	2.58124	-0.258418	-3.29252	-1.83271	1.40462	0.0473281	1.07e-05	0.382101	0.937403	0.327423	0.188037	0.0132244	0.79728	0.00195393	0.0735613	0.167096	0.962464	1.84e-05	0.999864	0.999674	0.988095	0.44356	0.0378453	0.999844	0.101878	0.999021	0.760778	0.996341	2391.42
590	JARID2-AS1	100506681_at	100506681	NA	NA	NA	NA	NA	NA	NA	NA	NA	NA	NA	NA	NA	NA	NA	NA	NA	NA	NA	NA	NA	NA	NA	NA	NA	NA	NA	NA	NA	NA	NA	NA	NA	NA	NA	NA	NA	NA	NA	NA	NA	NA	NA	NA	NA	NA
591	ZMYND11	10771_at	10771	5.84725	2.67824	0.0189909	0.142658	-0.0101014	0.284677	1.59316	0.145407	-0.00410925	-0.00083312	0.00371813	-0.0904513	2.35909	0.197424	1.58946	-0.113025	1.7742	3.56622	1.1345	-0.0251435	-0.28847	1.30197	-1.27233	0.022785	0.844397	0.119057	0.910521	0.0828914	0.000882141	0.262676	0.980053	0.77433	0.199644	0.209884	0.0253262	0.999864	0.999674	0.99979	0.285693	0.00650634	0.999844	0.99412	0.999021	0.776129	0.960692	3191.28
591	IQCH-AS1	100506686_at	100506686	NA	NA	NA	NA	NA	NA	NA	NA	NA	NA	NA	NA	NA	NA	NA	NA	NA	NA	NA	NA	NA	NA	NA	NA	NA	NA	NA	NA	NA	NA	NA	NA	NA	NA	NA	NA	NA	NA	NA	NA	NA	NA	NA	NA	NA	NA
592	SRSF10	10772_at	10772	4.3529	0.446296	0.0240971	0.0983292	0.0160173	0.397924	1.6201	0.0450656	0.193927	0.00181855	-0.00100613	-0.0211248	0.378283	0.241055	1.05423	0.172458	2.38643	3.48971	0.338348	1.14182	0.605922	-0.339023	-0.28594	0.707024	0.810623	0.297487	0.863862	0.0213415	0.00110498	0.736697	0.259652	0.547654	0.736192	0.776255	0.713617	0.999864	0.999674	0.99979	0.135067	0.0074426	0.999844	0.642629	0.999021	0.935829	0.978442	1638.83
592	LOC100506691	100506691_at	100506691	NA	NA	NA	NA	NA	NA	NA	NA	NA	NA	NA	NA	NA	NA	NA	NA	NA	NA	NA	NA	NA	NA	NA	NA	NA	NA	NA	NA	NA	NA	NA	NA	NA	NA	NA	NA	NA	NA	NA	NA	NA	NA	NA	NA	NA	NA
593	PCAT6	100506696_at	100506696	NA	NA	NA	NA	NA	NA	NA	NA	NA	NA	NA	NA	NA	NA	NA	NA	NA	NA	NA	NA	NA	NA	NA	NA	NA	NA	NA	NA	NA	NA	NA	NA	NA	NA	NA	NA	NA	NA	NA	NA	NA	NA	NA	NA	NA	NA
593	ZBTB6	10773_at	10773	2.94396	2.74029	0.00799476	-0.0662115	-0.00939811	0.0305498	0.111284	0.0081477	0.0145219	-0.000522429	-0.00182386	0.0281719	3.44441	0.118599	-1.05271	-0.150057	0.271695	0.35547	0.0907146	0.126797	-0.258133	-0.911365	0.565488	0.00126128	0.906128	0.298173	0.8814	0.787117	0.723922	0.928128	0.899674	0.797498	0.367028	0.574591	0.00160853	0.999864	0.999674	0.99979	0.908647	0.792071	0.999844	0.966594	0.999021	0.829762	0.965451	1646.68
594	LINC00327	100506697_at	100506697	NA	NA	NA	NA	NA	NA	NA	NA	NA	NA	NA	NA	NA	NA	NA	NA	NA	NA	NA	NA	NA	NA	NA	NA	NA	NA	NA	NA	NA	NA	NA	NA	NA	NA	NA	NA	NA	NA	NA	NA	NA	NA	NA	NA	NA	NA
594	POP4	10775_at	10775	5.54389	2.90955	0.0507924	0.0545266	0.07388	0.41053	0.0150159	-0.00751153	0.10848	0.00111273	-0.00144394	0.0374576	3.2972	0.679322	0.781601	1.06352	3.2917	0.0432438	-0.0754003	0.853956	0.495686	-0.650507	0.677874	0.00192805	0.500462	0.4386	0.293301	0.00195855	0.965701	0.940235	0.397717	0.622562	0.518719	0.501372	0.00239563	0.999864	0.999674	0.988095	0.0326649	0.975518	0.999844	0.744953	0.999021	0.880062	0.960692	4747.04
595	EBLN3P	100506710_at	100506710	NA	NA	NA	NA	NA	NA	NA	NA	NA	NA	NA	NA	NA	NA	NA	NA	NA	NA	NA	NA	NA	NA	NA	NA	NA	NA	NA	NA	NA	NA	NA	NA	NA	NA	NA	NA	NA	NA	NA	NA	NA	NA	NA	NA	NA	NA
595	ARPP19	10776_at	10776	8.49049	8.40504	-0.0757399	0.137483	-0.110168	-0.0638026	1.29412	-0.126688	-0.675394	-0.0130989	0.00302231	-0.0731266	4.91611	-0.522835	1.01716	-0.818529	-0.264044	1.92358	-0.656362	-2.74415	-3.01172	0.702754	-0.683041	1.25e-05	0.60369	0.314592	0.41743	0.792969	0.060838	0.514981	0.0087233	0.00427767	0.48588	0.498132	2.14e-05	0.999864	0.999674	0.988095	0.911871	0.116588	0.999844	0.178056	0.580609	0.873204	0.960692	2967.47
596	ZNF271P	10778_at	10778	5.76727	6.6112	-0.130468	0.0258374	0.0455654	-0.169282	0.668438	0.0558116	0.18995	-0.00848593	0.00201496	-0.079512	4.93946	-1.15043	0.244177	0.432446	-0.894882	1.26915	0.369359	0.985842	-2.49228	0.598478	-0.948683	1.16e-05	0.256129	0.808219	0.667512	0.375679	0.211004	0.713617	0.329556	0.0164981	0.552564	0.347921	1.99e-05	0.999864	0.999674	0.996374	0.632666	0.306063	0.999844	0.697567	0.839734	0.891204	0.960692	2233.93
596	ALOX12-AS1	100506713_at	100506713	NA	NA	NA	NA	NA	NA	NA	NA	NA	NA	NA	NA	NA	NA	NA	NA	NA	NA	NA	NA	NA	NA	NA	NA	NA	NA	NA	NA	NA	NA	NA	NA	NA	NA	NA	NA	NA	NA	NA	NA	NA	NA	NA	NA	NA	NA
597	ZNF266	10781_at	10781	4.24221	2.47767	0.0121139	0.0221882	-0.0619964	0.158922	0.417582	-0.0478456	0.0184969	0.0044066	0.00798006	0.0461775	2.45081	0.141419	0.277618	-0.77899	1.11226	1.04969	-0.419212	0.127097	1.71344	3.13803	0.729435	0.0182623	0.888179	0.782595	0.440121	0.272017	0.299543	0.677084	0.899438	0.0936114	0.00302004	0.469569	0.0204908	0.999864	0.999674	0.988095	0.538305	0.402355	0.999844	0.966594	0.999021	0.603993	0.960692	2118.78
597	NUP50-DT	100506714_at	100506714	NA	NA	NA	NA	NA	NA	NA	NA	NA	NA	NA	NA	NA	NA	NA	NA	NA	NA	NA	NA	NA	NA	NA	NA	NA	NA	NA	NA	NA	NA	NA	NA	NA	NA	NA	NA	NA	NA	NA	NA	NA	NA	NA	NA	NA	NA
598	LINC00901	100506724_at	100506724	NA	NA	NA	NA	NA	NA	NA	NA	NA	NA	NA	NA	NA	NA	NA	NA	NA	NA	NA	NA	NA	NA	NA	NA	NA	NA	NA	NA	NA	NA	NA	NA	NA	NA	NA	NA	NA	NA	NA	NA	NA	NA	NA	NA	NA	NA
598	ZNF274	10782_at	10782	5.2129	5.49178	-0.0337803	0.00193648	-0.0304874	-0.0172038	-0.17407	-0.0583481	0.0623949	-0.000700143	0.00020702	0.0355536	7.4229	-0.538868	0.0331079	-0.523455	-0.164529	-0.597915	-0.698574	0.585838	-0.372002	0.111239	0.767421	2.62e-09	0.592671	0.973737	0.603263	0.870062	0.552936	0.488464	0.560953	0.711662	0.911929	0.446896	9.53e-09	0.999864	0.999674	0.992961	0.946793	0.648657	0.999844	0.827485	0.999021	0.976609	0.960692	5969.41
599	SLC17A3	10786_at	10786	4.48627	4.72585	0.0595994	-0.00811004	0.126064	0.0968344	-0.858693	-0.16847	0.133873	0.00213926	-0.00863836	-0.043362	3.7992	0.565472	-0.0824693	1.28736	0.550804	-1.7543	-1.19966	0.747605	0.676041	-2.76074	-0.556687	0.000438663	0.574601	0.934644	0.204644	0.584531	0.0862836	0.236638	0.458643	0.502524	0.00835477	0.580539	0.00059139	0.999864	0.999674	0.988095	0.79125	0.15263	0.999844	0.778609	0.999021	0.69619	0.965451	1565.45
599	LOC100506725	100506725_at	100506725	NA	NA	NA	NA	NA	NA	NA	NA	NA	NA	NA	NA	NA	NA	NA	NA	NA	NA	NA	NA	NA	NA	NA	NA	NA	NA	NA	NA	NA	NA	NA	NA	NA	NA	NA	NA	NA	NA	NA	NA	NA	NA	NA	NA	NA	NA
600	NCKAP1	10787_at	10787	8.07676	7.26175	-0.00442634	-0.0539722	-0.00934848	-0.155194	2.3117	-0.0660693	-0.742391	-0.00551846	0.00665575	-0.0432453	5.22554	-0.0375918	-0.491266	-0.0854533	-0.790169	4.22742	-0.421128	-3.711	-1.56101	1.90401	-0.496956	4.47e-06	0.970182	0.625659	0.932285	0.433632	0.000116186	0.675695	0.000572729	0.125627	0.0634061	0.621674	8.23e-06	0.999864	0.999674	0.99979	0.683528	0.00234318	0.999844	0.073177	0.999021	0.72031	0.971056	4065.29
600	LOC100506730	100506730_at	100506730	NA	NA	NA	NA	NA	NA	NA	NA	NA	NA	NA	NA	NA	NA	NA	NA	NA	NA	NA	NA	NA	NA	NA	NA	NA	NA	NA	NA	NA	NA	NA	NA	NA	NA	NA	NA	NA	NA	NA	NA	NA	NA	NA	NA	NA	NA
601	IQGAP2	10788_at	10788	3.636	4.56778	-0.0214637	-0.0402019	-0.0405289	0.0526467	-1.47746	-0.148299	0.0728602	0.00109909	-0.00213982	0.0259161	4.48855	-0.248922	-0.499695	-0.505899	0.36604	-3.68952	-1.29082	0.497347	0.424552	-0.835911	0.406687	5.05e-05	0.80457	0.619759	0.615432	0.716075	0.000610908	0.203452	0.6214	0.673215	0.407684	0.686193	7.8e-05	0.999864	0.999674	0.993428	0.871561	0.00530342	0.999844	0.858187	0.999021	0.846964	0.971056	1536.51
601	LOC100506731	100506731_at	100506731	NA	NA	NA	NA	NA	NA	NA	NA	NA	NA	NA	NA	NA	NA	NA	NA	NA	NA	NA	NA	NA	NA	NA	NA	NA	NA	NA	NA	NA	NA	NA	NA	NA	NA	NA	NA	NA	NA	NA	NA	NA	NA	NA	NA	NA	NA
602	VAMP5	10791_at	10791	6.51847	9.82116	0.0908679	0.0759773	0.0972917	-0.478245	-0.232472	0.12443	0.249994	-0.00294057	-0.00268022	-0.0457513	8.76559	0.957165	0.857748	1.10304	-3.02012	-0.527283	0.983716	1.54994	-1.03169	-0.95098	-0.652096	3.07e-11	0.343671	0.395641	0.275956	0.00418077	0.600624	0.330589	0.128259	0.30781	0.346766	0.517703	1.88e-10	0.999864	0.999674	0.988095	0.0517363	0.689202	0.999844	0.487034	0.999021	0.822924	0.960692	4072.62
602	FAM170B-AS1	100506733_at	100506733	NA	NA	NA	NA	NA	NA	NA	NA	NA	NA	NA	NA	NA	NA	NA	NA	NA	NA	NA	NA	NA	NA	NA	NA	NA	NA	NA	NA	NA	NA	NA	NA	NA	NA	NA	NA	NA	NA	NA	NA	NA	NA	NA	NA	NA	NA
603	ZNF273	10793_at	10793	3.64673	5.10133	-0.0516868	0.00811116	-0.0293686	-0.280351	0.223452	-0.253409	-0.13447	-0.000411892	0.00423412	0.118784	3.41197	-0.407999	0.0686217	-0.249518	-1.32672	0.379803	-1.5013	-0.624762	-0.108294	1.12582	1.26873	0.00138597	0.685237	0.945599	0.804112	0.19139	0.705903	0.140361	0.535327	0.914251	0.266296	0.211154	0.00175915	0.999864	0.999674	0.99979	0.447802	0.77846	0.999844	0.816424	0.999021	0.796573	0.960692	716.175
603	CASP12	100506742_at	100506742	NA	NA	NA	NA	NA	NA	NA	NA	NA	NA	NA	NA	NA	NA	NA	NA	NA	NA	NA	NA	NA	NA	NA	NA	NA	NA	NA	NA	NA	NA	NA	NA	NA	NA	NA	NA	NA	NA	NA	NA	NA	NA	NA	NA	NA	NA
604	AZIN1-AS1	100506753_at	100506753	NA	NA	NA	NA	NA	NA	NA	NA	NA	NA	NA	NA	NA	NA	NA	NA	NA	NA	NA	NA	NA	NA	NA	NA	NA	NA	NA	NA	NA	NA	NA	NA	NA	NA	NA	NA	NA	NA	NA	NA	NA	NA	NA	NA	NA	NA
604	ZNF460	10794_at	10794	4.12234	4.4854	-0.00352668	-0.120278	-0.021432	0.0709438	-1.08468	-0.0358344	-0.0106411	0.00163456	0.000871699	0.0894055	3.91609	-0.0363392	-1.3283	-0.237691	0.43825	-2.40661	-0.277125	-0.0645368	0.560984	0.302553	1.24654	0.00030687	0.971175	0.190871	0.813215	0.663332	0.0203293	0.782971	0.948833	0.577631	0.763645	0.219108	0.000422144	0.999864	0.999674	0.99979	0.841066	0.0513699	0.999844	0.983651	0.999021	0.939978	0.960692	1558.45
605	MIR497HG	100506755_at	100506755	NA	NA	NA	NA	NA	NA	NA	NA	NA	NA	NA	NA	NA	NA	NA	NA	NA	NA	NA	NA	NA	NA	NA	NA	NA	NA	NA	NA	NA	NA	NA	NA	NA	NA	NA	NA	NA	NA	NA	NA	NA	NA	NA	NA	NA	NA
605	ZNF268	10795_at	10795	3.27774	5.54969	0.00973395	0.0333341	0.0252534	-0.27754	-0.813553	-0.113553	-0.0885832	0.00141773	0.000987666	0.0898825	5.03598	0.104247	0.382614	0.291094	-1.78195	-1.8761	-0.912723	-0.558385	0.505715	0.356293	1.30251	8.41e-06	0.917443	0.703832	0.772336	0.0816011	0.0672298	0.366321	0.579388	0.61556	0.723309	0.199464	1.48e-05	0.999864	0.999674	0.99979	0.283025	0.125822	0.999844	0.836601	0.999021	0.931198	0.960692	1064.7
606	LINC00629	100506757_at	100506757	NA	NA	NA	NA	NA	NA	NA	NA	NA	NA	NA	NA	NA	NA	NA	NA	NA	NA	NA	NA	NA	NA	NA	NA	NA	NA	NA	NA	NA	NA	NA	NA	NA	NA	NA	NA	NA	NA	NA	NA	NA	NA	NA	NA	NA	NA
606	MTHFD2	10797_at	10797	4.84393	7.13334	0.243795	0.10718	0.171568	-0.433669	-0.179172	0.173407	-0.302485	0.00605744	0.00675964	-0.0705407	3.74056	1.50878	0.710909	1.14282	-1.60901	-0.238763	0.805445	-1.10183	1.24862	1.40913	-0.590708	0.000523907	0.138443	0.480861	0.259243	0.114708	0.812388	0.424858	0.276476	0.218351	0.165768	0.557713	0.000698788	0.999864	0.999674	0.988095	0.340342	0.862199	0.999844	0.657887	0.999021	0.760778	0.962543	776.886
607	OR5I1	10798_at	10798	5.18456	6.21348	0.0918011	-0.0890377	0.0816521	-0.04564	-1.01978	-0.206808	0.0593709	0.00257507	-0.00267712	0.139699	5.32254	0.928089	-0.964751	0.888483	-0.276621	-2.21996	-1.56919	0.353285	0.867105	-0.911663	1.91103	3.23e-06	0.358383	0.339898	0.379073	0.783355	0.0315762	0.123708	0.725548	0.39055	0.366873	0.0624749	6.11e-06	0.999864	0.999674	0.988095	0.906902	0.0717021	0.999844	0.903374	0.999021	0.829762	0.960692	2372.55
607	IGSF11-AS1	100506765_at	100506765	NA	NA	NA	NA	NA	NA	NA	NA	NA	NA	NA	NA	NA	NA	NA	NA	NA	NA	NA	NA	NA	NA	NA	NA	NA	NA	NA	NA	NA	NA	NA	NA	NA	NA	NA	NA	NA	NA	NA	NA	NA	NA	NA	NA	NA	NA
608	LOC107984334	107984334_at	107984334	6.19578	8.30753	0.0611581	0.00299561	-0.0415758	-0.0330984	-2.22673	-0.0104347	0.270422	0.00086284	-0.0049114	0.0615679	7.60373	0.660642	0.0346815	-0.483385	-0.214347	-5.17936	-0.0845976	1.71935	0.310444	-1.78708	0.899909	1.43e-09	0.512257	0.972489	0.631199	0.831259	5.22e-06	0.932962	0.0925206	0.757677	0.0807576	0.373027	5.52e-09	0.999864	0.999674	0.995579	0.930909	0.0010528	0.999844	0.429794	0.999021	0.732822	0.960692	3870.09
608	C10orf71-AS1	100506769_at	100506769	NA	NA	NA	NA	NA	NA	NA	NA	NA	NA	NA	NA	NA	NA	NA	NA	NA	NA	NA	NA	NA	NA	NA	NA	NA	NA	NA	NA	NA	NA	NA	NA	NA	NA	NA	NA	NA	NA	NA	NA	NA	NA	NA	NA	NA	NA
609	TRG-AS1	100506776_at	100506776	NA	NA	NA	NA	NA	NA	NA	NA	NA	NA	NA	NA	NA	NA	NA	NA	NA	NA	NA	NA	NA	NA	NA	NA	NA	NA	NA	NA	NA	NA	NA	NA	NA	NA	NA	NA	NA	NA	NA	NA	NA	NA	NA	NA	NA	NA
609	LOC107986211	107986211_at	107986211	4.01907	3.20654	0.132127	0.0785958	0.0393037	0.251437	-0.910849	-0.0668084	0.0690922	-0.000800187	-0.00160116	0.0825602	2.73083	1.32803	0.846672	0.425197	1.51511	-1.97133	-0.503981	0.408748	-0.267885	-0.542096	1.12284	0.00902981	0.190961	0.401722	0.672748	0.136837	0.0549423	0.616768	0.684691	0.790029	0.590464	0.267544	0.0104484	0.999864	0.999674	0.996374	0.375878	0.108148	0.999844	0.888066	0.999021	0.899809	0.960692	1409.55
610	RPP40	10799_at	10799	6.71975	5.8885	-0.0381768	-0.0613868	0.0524823	0.1283	0.417925	-0.000627672	-0.0841981	-0.00381124	-0.00476943	0.0185621	5.55946	-0.425388	-0.733095	0.629418	0.857058	1.00272	-0.0052491	-0.552203	-1.41447	-1.7901	0.279862	1.46e-06	0.67261	0.467356	0.532303	0.396018	0.321432	0.995835	0.583581	0.164205	0.0802631	0.780884	2.92e-06	0.999864	0.999674	0.989842	0.649847	0.425738	0.999844	0.83859	0.999021	0.732822	0.978442	4840.48
610	TSPOAP1-AS1	100506779_at	100506779	NA	NA	NA	NA	NA	NA	NA	NA	NA	NA	NA	NA	NA	NA	NA	NA	NA	NA	NA	NA	NA	NA	NA	NA	NA	NA	NA	NA	NA	NA	NA	NA	NA	NA	NA	NA	NA	NA	NA	NA	NA	NA	NA	NA	NA	NA
611	ADCY2	108_at	108	7.21286	7.60607	-0.0898192	0.0666082	0.0971614	0.0287111	-0.178482	-0.0279771	-0.100399	-0.00788536	-0.00329414	0.026706	7.78409	-1.08486	0.862249	1.2631	0.207899	-0.464189	-0.253615	-0.713748	-3.17225	-1.34021	0.436462	7.81e-10	0.283842	0.393187	0.213149	0.836259	0.644782	0.800965	0.479121	0.0027448	0.187001	0.664618	3.24e-09	0.999864	0.999674	0.988095	0.9323	0.726561	0.999844	0.789281	0.531828	0.77147	0.971056	6552.98
611	HOXD-AS2	100506783_at	100506783	NA	NA	NA	NA	NA	NA	NA	NA	NA	NA	NA	NA	NA	NA	NA	NA	NA	NA	NA	NA	NA	NA	NA	NA	NA	NA	NA	NA	NA	NA	NA	NA	NA	NA	NA	NA	NA	NA	NA	NA	NA	NA	NA	NA	NA	NA
612	LOC100506790	100506790_at	100506790	NA	NA	NA	NA	NA	NA	NA	NA	NA	NA	NA	NA	NA	NA	NA	NA	NA	NA	NA	NA	NA	NA	NA	NA	NA	NA	NA	NA	NA	NA	NA	NA	NA	NA	NA	NA	NA	NA	NA	NA	NA	NA	NA	NA	NA	NA
612	CFTR	1080_at	1080	4.02194	4.43714	0.00796354	-0.000212098	-0.026815	0.0773161	-1.07751	-0.0552868	0.216301	0.000766064	-0.00239618	0.0758216	4.16167	0.0881512	-0.00251628	-0.319478	0.513086	-2.56826	-0.459315	1.40926	0.282441	-0.893443	1.13566	0.000142953	0.930153	0.998004	0.750864	0.610437	0.0136616	0.64825	0.165729	0.778919	0.37644	0.262198	0.000206171	0.999864	0.999674	0.99979	0.809027	0.0386945	0.999844	0.538027	0.999021	0.836523	0.960692	1711.94
613	LINC01511	100506791_at	100506791	NA	NA	NA	NA	NA	NA	NA	NA	NA	NA	NA	NA	NA	NA	NA	NA	NA	NA	NA	NA	NA	NA	NA	NA	NA	NA	NA	NA	NA	NA	NA	NA	NA	NA	NA	NA	NA	NA	NA	NA	NA	NA	NA	NA	NA	NA
613	SEPTIN9	10801_at	10801	9.70708	11.2714	0.0305914	-0.0555602	0.0254423	-0.279993	0.0113015	0.0680534	-0.097315	0.00344641	0.000794167	-0.0286676	17.6788	0.56628	-1.10229	0.506906	-3.10725	0.0450468	0.94547	-1.06028	2.1249	0.495186	-0.71805	1.04e-21	0.574057	0.27628	0.614731	0.00328956	0.964272	0.34954	0.294754	0.0392006	0.622912	0.47649	4.92e-19	0.999864	0.999674	0.993428	0.0452963	0.974875	0.999844	0.671071	0.98811	0.908687	0.960692	27873.2
614	SEC24A	10802_at	10802	4.33845	7.12298	0.0148222	0.000275503	-0.0887794	-0.567839	0.667636	-0.1254	-0.378708	0.00127136	0.00667588	-0.011822	6.4059	0.157322	0.00313402	-1.01421	-3.61326	1.52585	-0.998944	-2.36587	0.449452	2.38676	-0.169784	8.24e-08	0.875705	0.997513	0.315981	0.000767263	0.134144	0.323239	0.0224193	0.655294	0.0213246	0.865952	2.12e-07	0.999864	0.999674	0.988095	0.017747	0.215452	0.999844	0.257446	0.999021	0.69619	0.988081	1832.81
614	LINC01354	100506795_at	100506795	NA	NA	NA	NA	NA	NA	NA	NA	NA	NA	NA	NA	NA	NA	NA	NA	NA	NA	NA	NA	NA	NA	NA	NA	NA	NA	NA	NA	NA	NA	NA	NA	NA	NA	NA	NA	NA	NA	NA	NA	NA	NA	NA	NA	NA	NA
615	CCR9	10803_at	10803	4.43009	3.5935	-0.0354361	-0.0163003	0.0768971	0.202603	-0.641633	-0.0939843	0.262689	0.00249232	-0.00159375	0.0716134	3.38359	-0.39379	-0.19414	0.919749	1.34978	-1.53533	-0.783864	1.71819	0.922493	-0.596575	1.07682	0.00150457	0.695622	0.846953	0.362678	0.183933	0.131804	0.437284	0.0927342	0.361261	0.553823	0.287379	0.0019015	0.999864	0.999674	0.988095	0.437988	0.212382	0.999844	0.429794	0.999021	0.891204	0.960692	2092.99
615	THORLNC	100506797_at	100506797	NA	NA	NA	NA	NA	NA	NA	NA	NA	NA	NA	NA	NA	NA	NA	NA	NA	NA	NA	NA	NA	NA	NA	NA	NA	NA	NA	NA	NA	NA	NA	NA	NA	NA	NA	NA	NA	NA	NA	NA	NA	NA	NA	NA	NA	NA
616	HSPH1	10808_at	10808	4.29206	2.99004	0.0231947	0.00886	0.151769	0.222449	-0.0189642	-0.107624	-0.0591499	-0.000674988	-0.00258026	0.0129497	3.80983	0.348798	0.142797	2.45646	2.00546	-0.061407	-1.21468	-0.52354	-0.338083	-1.307	0.263498	0.000424705	0.728891	0.887097	0.0180125	0.0510358	0.951311	0.230912	0.603204	0.736895	0.197947	0.793387	0.000573359	0.999864	0.999674	0.917697	0.221683	0.96575	0.999844	0.849086	0.999021	0.776129	0.978442	3597.52
616	MYLK-AS1	100506826_at	100506826	NA	NA	NA	NA	NA	NA	NA	NA	NA	NA	NA	NA	NA	NA	NA	NA	NA	NA	NA	NA	NA	NA	NA	NA	NA	NA	NA	NA	NA	NA	NA	NA	NA	NA	NA	NA	NA	NA	NA	NA	NA	NA	NA	NA	NA	NA
617	LINC02475	100506827_at	100506827	NA	NA	NA	NA	NA	NA	NA	NA	NA	NA	NA	NA	NA	NA	NA	NA	NA	NA	NA	NA	NA	NA	NA	NA	NA	NA	NA	NA	NA	NA	NA	NA	NA	NA	NA	NA	NA	NA	NA	NA	NA	NA	NA	NA	NA	NA
617	CGA	1081_at	1081	4.80043	4.75802	0.065265	0.0329666	0.121496	0.226283	-1.62582	-0.0519355	0.212	0.000620904	-0.00474146	0.0799511	3.68098	0.595902	0.322603	1.19398	1.23864	-3.19642	-0.355898	1.13931	0.188825	-1.45825	0.987759	0.000626767	0.554268	0.748511	0.23883	0.221992	0.00256484	0.723603	0.260689	0.851091	0.151814	0.328627	0.000827463	0.999864	0.999674	0.988095	0.483141	0.0124613	0.999844	0.643372	0.999021	0.759546	0.960692	1659.67
618	GAS1RR	100506834_at	100506834	NA	NA	NA	NA	NA	NA	NA	NA	NA	NA	NA	NA	NA	NA	NA	NA	NA	NA	NA	NA	NA	NA	NA	NA	NA	NA	NA	NA	NA	NA	NA	NA	NA	NA	NA	NA	NA	NA	NA	NA	NA	NA	NA	NA	NA	NA
618	WASF3	10810_at	10810	9.12657	9.21222	0.0410947	-0.0144593	-0.0381622	-0.151767	0.987267	0.00224719	-0.177409	-0.00189291	0.004543	0.0208534	8.06253	0.424474	-0.160071	-0.424267	-0.939808	2.19581	0.0174209	-1.07857	-0.65123	1.58064	0.291456	3.09e-10	0.673271	0.873552	0.673421	0.352404	0.0333769	0.986179	0.286606	0.518257	0.121064	0.772061	1.43e-09	0.999864	0.999674	0.996374	0.613104	0.0747081	0.999844	0.662656	0.999021	0.742736	0.978442	7672.15
619	CPLX2	10814_at	10814	5.01351	5.75337	0.00787615	-0.0252353	-0.00637042	-0.00771581	-0.909394	0.0307224	0.049344	0.000819604	2.88e-05	0.06523	7.10371	0.114772	-0.39412	-0.0999145	-0.0674062	-2.85344	0.336002	0.423218	0.3978	0.0141589	1.28617	7.71e-09	0.909144	0.695381	0.920862	0.946561	0.0065482	0.738453	0.67418	0.692685	0.988767	0.205054	2.5e-08	0.999864	0.999674	0.99979	0.979478	0.0230902	0.999844	0.88311	0.999021	0.996458	0.960692	4608.31
619	IQCF4	100506840_at	100506840	NA	NA	NA	NA	NA	NA	NA	NA	NA	NA	NA	NA	NA	NA	NA	NA	NA	NA	NA	NA	NA	NA	NA	NA	NA	NA	NA	NA	NA	NA	NA	NA	NA	NA	NA	NA	NA	NA	NA	NA	NA	NA	NA	NA	NA	NA
620	GIHCG	100506844_at	100506844	NA	NA	NA	NA	NA	NA	NA	NA	NA	NA	NA	NA	NA	NA	NA	NA	NA	NA	NA	NA	NA	NA	NA	NA	NA	NA	NA	NA	NA	NA	NA	NA	NA	NA	NA	NA	NA	NA	NA	NA	NA	NA	NA	NA	NA	NA
620	SPINT3	10816_at	10816	4.77704	6.83555	-0.0134906	-0.0742748	0.0197898	-0.178658	-1.0194	-0.176441	0.0576943	-0.000458842	-0.00258461	0.0422069	6.7873	-0.158093	-0.932872	0.249611	-1.25517	-2.5723	-1.55184	0.397946	-0.179096	-1.02024	0.669261	2.25e-08	0.875101	0.355935	0.80404	0.215988	0.0135243	0.127805	0.692578	0.858678	0.313148	0.506796	6.6e-08	0.999864	0.999674	0.99979	0.476082	0.0384118	0.999844	0.890562	0.999021	0.810132	0.960692	2706.22
621	OR7E12P	10821_at	10821	5.47199	6.13073	0.105004	-0.0342792	0.105626	0.197452	-2.15233	-0.214656	0.141607	0.00114961	-0.00758705	0.0792142	3.71941	0.751843	-0.263057	0.814015	0.847577	-3.31836	-1.15353	0.596782	0.274165	-1.82986	0.767457	0.000558401	0.456115	0.793724	0.419984	0.401222	0.00181492	0.254869	0.553686	0.785231	0.0739945	0.446875	0.000742479	0.999864	0.999674	0.988095	0.654368	0.010019	0.999844	0.823403	0.999021	0.728898	0.960692	1326.5
621	LOC100506851	100506851_at	100506851	NA	NA	NA	NA	NA	NA	NA	NA	NA	NA	NA	NA	NA	NA	NA	NA	NA	NA	NA	NA	NA	NA	NA	NA	NA	NA	NA	NA	NA	NA	NA	NA	NA	NA	NA	NA	NA	NA	NA	NA	NA	NA	NA	NA	NA	NA
622	LOC100506858	100506858_at	100506858	NA	NA	NA	NA	NA	NA	NA	NA	NA	NA	NA	NA	NA	NA	NA	NA	NA	NA	NA	NA	NA	NA	NA	NA	NA	NA	NA	NA	NA	NA	NA	NA	NA	NA	NA	NA	NA	NA	NA	NA	NA	NA	NA	NA	NA	NA
622	DIAPH2-AS1	10824_at	10824	2.80334	2.29019	-0.00346813	-0.198827	-0.0244604	0.0504647	-0.0932303	0.196173	0.0381937	0.00620814	0.000666821	0.0366592	1.82939	-0.0326956	-2.00895	-0.248198	0.285219	-0.189255	1.38803	0.211931	1.94937	0.211752	0.467636	0.0740656	0.974064	0.0506512	0.805127	0.776803	0.850756	0.172058	0.833131	0.057589	0.83327	0.642334	0.0789399	0.999864	0.999674	0.99979	0.902816	0.892397	0.999844	0.946844	0.999021	0.958732	0.971056	604.013
623	LINC00513	100506860_at	100506860	NA	NA	NA	NA	NA	NA	NA	NA	NA	NA	NA	NA	NA	NA	NA	NA	NA	NA	NA	NA	NA	NA	NA	NA	NA	NA	NA	NA	NA	NA	NA	NA	NA	NA	NA	NA	NA	NA	NA	NA	NA	NA	NA	NA	NA	NA
623	NEU3	10825_at	10825	3.27801	5.01428	-0.0041517	-0.0684791	-0.0329411	-0.138784	-0.938281	-0.16467	-0.200377	-0.00133348	8.34e-06	0.0343235	5.61289	-0.0548481	-0.969602	-0.468396	-1.09919	-2.6691	-1.63274	-1.5581	-0.586763	0.00370928	0.613563	1.22e-06	0.956506	0.337501	0.641794	0.277614	0.0105846	0.109601	0.126315	0.560336	0.997057	0.542637	2.47e-06	0.999864	0.999674	0.996374	0.543346	0.0324638	0.999844	0.486039	0.999021	0.999669	0.962543	1619.86
624	CEACAM3	1084_at	1084	8.83074	7.81062	-0.0333521	-0.0926868	0.0173208	0.264509	-0.618061	-0.0855882	0.0194297	-7.86e-05	-0.00317642	0.0318453	8.0382	-0.405092	-1.20656	0.226433	1.92606	-1.61644	-0.78021	0.138901	-0.0317787	-1.29955	0.523369	3.35e-10	0.687356	0.233996	0.821905	0.0605188	0.113089	0.43941	0.890157	0.974791	0.200466	0.603322	1.54e-09	0.999864	0.999674	0.99979	0.245026	0.188688	0.999844	0.964301	0.999021	0.776129	0.970874	9931.62
625	LINC00933	100506874_at	100506874	NA	NA	NA	NA	NA	NA	NA	NA	NA	NA	NA	NA	NA	NA	NA	NA	NA	NA	NA	NA	NA	NA	NA	NA	NA	NA	NA	NA	NA	NA	NA	NA	NA	NA	NA	NA	NA	NA	NA	NA	NA	NA	NA	NA	NA	NA
625	ALDH1L1	10840_at	10840	6.83141	13.9721	0.204746	0.144085	0.025242	-1.28018	0.588839	0.0483297	0.00460967	0.0030673	0.0042417	-0.0508205	11.1117	1.92171	1.44942	0.254999	-7.20352	1.19006	0.340452	0.0254656	0.958896	1.34103	-0.645424	2.09e-14	0.0610787	0.154253	0.799902	5.5e-09	0.240353	0.735123	0.979798	0.342808	0.186734	0.521977	3.34e-13	0.999864	0.999674	0.99979	1.43e-05	0.338481	0.999844	0.994062	0.999021	0.77146	0.962008	3556.52
626	TUBGCP2	10844_at	10844	8.50339	7.84255	-0.0590219	-0.00661255	-0.0329866	0.0162274	0.695185	0.0313022	-0.110024	-0.00117364	0.00299248	-0.0591781	8.23925	-0.731816	-0.0878733	-0.440217	0.120624	1.85603	0.291293	-0.802946	-0.484688	1.24981	-0.992843	1.72e-10	0.468129	0.930373	0.661917	0.904533	0.0700982	0.772185	0.426286	0.630282	0.217921	0.32617	8.5e-10	0.999864	0.999674	0.996374	0.961664	0.12977	0.999844	0.762269	0.999021	0.780921	0.960692	9596.22
626	LOC100506885	100506885_at	100506885	NA	NA	NA	NA	NA	NA	NA	NA	NA	NA	NA	NA	NA	NA	NA	NA	NA	NA	NA	NA	NA	NA	NA	NA	NA	NA	NA	NA	NA	NA	NA	NA	NA	NA	NA	NA	NA	NA	NA	NA	NA	NA	NA	NA	NA	NA
627	CLPX	10845_at	10845	3.60107	3.47191	0.130042	0.0374688	0.0221874	-0.15357	0.914141	-0.18536	-0.117754	0.00255625	0.00482537	0.139229	3.18922	1.40979	0.435355	0.258893	-0.998111	2.13394	-1.50819	-0.75138	0.923033	1.76209	2.04238	0.00261729	0.165572	0.665415	0.796915	0.323638	0.0384112	0.138593	0.456391	0.360982	0.0849417	0.047084	0.00319538	0.999864	0.999674	0.99979	0.588086	0.083144	0.999844	0.777562	0.999021	0.732822	0.960692	1317.75
627	LUARIS	100506895_at	100506895	NA	NA	NA	NA	NA	NA	NA	NA	NA	NA	NA	NA	NA	NA	NA	NA	NA	NA	NA	NA	NA	NA	NA	NA	NA	NA	NA	NA	NA	NA	NA	NA	NA	NA	NA	NA	NA	NA	NA	NA	NA	NA	NA	NA	NA	NA
628	PDE10A	10846_at	10846	2.93748	3.52203	0.14054	0.015588	0.132787	0.0588227	-1.10472	0.11939	0.146143	-0.000612928	-0.00339961	0.00838103	3.97126	1.87023	0.222323	1.9019	0.469284	-3.1655	1.19242	1.14467	-0.271671	-1.52387	0.150912	0.000258868	0.0680583	0.825083	0.0636886	0.641164	0.0027971	0.239436	0.258483	0.787135	0.134638	0.88073	0.000359814	0.999864	0.999674	0.917697	0.829189	0.0131129	0.999844	0.641684	0.999021	0.747103	0.990079	1321.28
628	DAPK1-IT1	100506897_at	100506897	NA	NA	NA	NA	NA	NA	NA	NA	NA	NA	NA	NA	NA	NA	NA	NA	NA	NA	NA	NA	NA	NA	NA	NA	NA	NA	NA	NA	NA	NA	NA	NA	NA	NA	NA	NA	NA	NA	NA	NA	NA	NA	NA	NA	NA	NA
629	CCL27	10850_at	10850	5.05225	7.42514	0.053591	-0.150671	-0.0820135	-0.160769	-1.63085	-0.187234	0.0239515	1.94e-05	-0.000780775	0.147377	6.39407	0.544657	-1.64119	-0.897132	-0.97956	-3.56895	-1.42818	0.143276	0.0065678	-0.267289	2.02671	8.58e-08	0.588717	0.107828	0.374491	0.332614	0.000875056	0.160241	0.886721	0.994789	0.790485	0.0487279	2.19e-07	0.999864	0.999674	0.988095	0.595018	0.00647284	0.999844	0.963174	0.999971	0.947251	0.960692	2277.92
629	MAGOH2P	100506898_at	100506898	NA	NA	NA	NA	NA	NA	NA	NA	NA	NA	NA	NA	NA	NA	NA	NA	NA	NA	NA	NA	NA	NA	NA	NA	NA	NA	NA	NA	NA	NA	NA	NA	NA	NA	NA	NA	NA	NA	NA	NA	NA	NA	NA	NA	NA	NA
630	RUVBL2	10856_at	10856	8.57633	8.37303	0.0385969	-0.0302877	0.0094877	-0.0480405	0.60962	-0.100884	-0.11063	-0.000685206	0.0015052	-0.0149853	9.85145	0.535954	-0.450756	0.1418	-0.399927	1.82277	-1.05139	-0.904184	-0.316911	0.704033	-0.28156	9.66e-13	0.594667	0.654361	0.88788	0.691129	0.0750816	0.298772	0.370781	0.752798	0.485091	0.77959	8.98e-12	0.999864	0.999674	0.99979	0.856997	0.136917	0.999844	0.725692	0.999021	0.873204	0.978442	12243.1
630	LL0XNC01-250H12.3	100506901_at	100506901	NA	NA	NA	NA	NA	NA	NA	NA	NA	NA	NA	NA	NA	NA	NA	NA	NA	NA	NA	NA	NA	NA	NA	NA	NA	NA	NA	NA	NA	NA	NA	NA	NA	NA	NA	NA	NA	NA	NA	NA	NA	NA	NA	NA	NA	NA
631	PGRMC1	10857_at	10857	8.71359	3.21463	-0.111096	-0.0635367	-0.0344855	0.669485	1.52278	0.0213886	-0.199042	0.000668633	0.00537475	-0.130581	2.63603	-1.07517	-0.659023	-0.359214	3.88432	3.17329	0.155355	-1.13378	0.215528	1.7521	-1.70997	0.0115156	0.288112	0.513287	0.721139	0.00033831	0.00273676	0.877246	0.262974	0.830343	0.0866654	0.0942563	0.0131539	0.999864	0.999674	0.99979	0.0108348	0.0129508	0.999844	0.645026	0.999021	0.736551	0.960692	6142.15
631	CCDC37-DT	100506907_at	100506907	NA	NA	NA	NA	NA	NA	NA	NA	NA	NA	NA	NA	NA	NA	NA	NA	NA	NA	NA	NA	NA	NA	NA	NA	NA	NA	NA	NA	NA	NA	NA	NA	NA	NA	NA	NA	NA	NA	NA	NA	NA	NA	NA	NA	NA	NA
632	MAP3K2-DT	100506922_at	100506922	NA	NA	NA	NA	NA	NA	NA	NA	NA	NA	NA	NA	NA	NA	NA	NA	NA	NA	NA	NA	NA	NA	NA	NA	NA	NA	NA	NA	NA	NA	NA	NA	NA	NA	NA	NA	NA	NA	NA	NA	NA	NA	NA	NA	NA	NA
632	LILRB1	10859_at	10859	2.44005	2.93639	0.0256402	-0.0547489	-0.0137285	-0.0445692	-0.341202	0.0171619	0.251983	0.000980624	-0.000317833	0.058864	3.31236	0.341352	-0.781191	-0.196718	-0.355725	-0.978116	0.171481	1.97453	0.434835	-0.14253	1.06038	0.00184634	0.73445	0.438839	0.844946	0.723732	0.33332	0.864626	0.0545657	0.66579	0.887307	0.294708	0.00230147	0.999864	0.999674	0.99979	0.875651	0.438091	0.999844	0.351262	0.999021	0.973585	0.960692	911.843
633	HNRNPA1P31	100506925_at	100506925	NA	NA	NA	NA	NA	NA	NA	NA	NA	NA	NA	NA	NA	NA	NA	NA	NA	NA	NA	NA	NA	NA	NA	NA	NA	NA	NA	NA	NA	NA	NA	NA	NA	NA	NA	NA	NA	NA	NA	NA	NA	NA	NA	NA	NA	NA
633	ADAM28	10863_at	10863	3.52839	2.35215	0.144928	0.0548023	-0.0636915	0.211655	-0.536303	-0.159116	-0.10712	0.0035723	0.00262839	0.166019	1.87272	1.36182	0.551905	-0.644151	1.19232	-1.08511	-1.12214	-0.592441	1.11803	0.831918	2.11085	0.0677051	0.18013	0.583783	0.522794	0.239474	0.283735	0.267838	0.556562	0.26957	0.40991	0.0404552	0.0723863	0.999864	0.999674	0.98881	0.504077	0.385727	0.999844	0.825384	0.999021	0.846972	0.960692	950.523
634	LOC100506929	100506929_at	100506929	NA	NA	NA	NA	NA	NA	NA	NA	NA	NA	NA	NA	NA	NA	NA	NA	NA	NA	NA	NA	NA	NA	NA	NA	NA	NA	NA	NA	NA	NA	NA	NA	NA	NA	NA	NA	NA	NA	NA	NA	NA	NA	NA	NA	NA	NA
634	ARID5A	10865_at	10865	5.84109	7.82172	0.118686	0.15889	0.0159791	-0.360479	-0.349811	0.287265	-0.226965	0.00632569	0.00722656	-0.036033	5.26372	0.942644	1.35252	0.136597	-1.71643	-0.598243	1.71237	-1.06101	1.67339	1.93332	-0.38724	3.94e-06	0.350967	0.183062	0.891967	0.0930581	0.552719	0.0938098	0.294428	0.101288	0.0595924	0.70043	7.33e-06	0.999864	0.999674	0.99979	0.304415	0.648652	0.999844	0.671058	0.999021	0.714594	0.971056	1859.58
635	HCP5	10866_at	10866	2.87196	5.48034	0.00684098	-0.0408857	-0.00617531	-0.232003	-1.42327	-0.151193	0.0730811	0.000571098	-0.00043451	0.0451042	6.4109	0.094447	-0.60498	-0.0917631	-1.92027	-4.2311	-1.56664	0.59386	0.262615	-0.202066	0.842592	8.1e-08	0.925179	0.548274	0.927299	0.0612664	0.000114841	0.124305	0.555621	0.794063	0.840788	0.403976	2.08e-07	0.999864	0.999674	0.99979	0.24642	0.00233256	0.999844	0.824506	0.999021	0.960789	0.960692	1359.74
635	LINC00665	100506930_at	100506930	NA	NA	NA	NA	NA	NA	NA	NA	NA	NA	NA	NA	NA	NA	NA	NA	NA	NA	NA	NA	NA	NA	NA	NA	NA	NA	NA	NA	NA	NA	NA	NA	NA	NA	NA	NA	NA	NA	NA	NA	NA	NA	NA	NA	NA	NA
636	TSPAN9	10867_at	10867	5.83849	7.02533	-0.0290694	-0.0684519	-0.0370044	-0.0687051	-0.884413	-0.14801	-0.070223	-6.1e-05	-0.000385398	0.0901624	7.76771	-0.379333	-0.957346	-0.519729	-0.537491	-2.48505	-1.44958	-0.539353	-0.0265217	-0.169402	1.59199	8.25e-10	0.70625	0.34358	0.605836	0.593614	0.0167939	0.154208	0.592339	0.97896	0.866251	0.118486	3.4e-09	0.999864	0.999674	0.993428	0.795634	0.0448864	0.999844	0.843339	0.999056	0.968783	0.960692	5011.5
637	USP20	10868_at	10868	7.7641	8.10548	0.0755643	0.0389559	0.0660134	-0.132089	0.38715	0.0086458	0.0200885	0.00275545	-0.000566355	0.0197578	11.7274	1.29032	0.712939	1.21325	-1.35221	1.42349	0.110803	0.201901	1.56716	-0.325757	0.456509	3.47e-15	0.203625	0.479617	0.231452	0.18316	0.161587	0.912272	0.840917	0.124183	0.74614	0.650251	7.37e-14	0.999864	0.999674	0.988095	0.437119	0.24829	0.999844	0.948248	0.999021	0.937942	0.971056	15173.4
637	PWAR6	100506965_at	100506965	NA	NA	NA	NA	NA	NA	NA	NA	NA	NA	NA	NA	NA	NA	NA	NA	NA	NA	NA	NA	NA	NA	NA	NA	NA	NA	NA	NA	NA	NA	NA	NA	NA	NA	NA	NA	NA	NA	NA	NA	NA	NA	NA	NA	NA	NA
638	USP19	10869_at	10869	7.55847	6.12511	-0.00399328	-0.0695123	-0.050676	0.313234	-0.75616	0.0418381	0.214359	0.00380682	-0.00200447	0.0384318	7.32828	-0.0563865	-1.05198	-0.770173	2.65162	-2.29909	0.443388	1.78154	1.79039	-0.95339	0.73429	3.61e-09	0.955287	0.298505	0.445279	0.0110676	0.026265	0.65964	0.081669	0.0802153	0.345558	0.466635	1.27e-08	0.999864	0.999674	0.988095	0.091972	0.0622483	0.999844	0.412198	0.999021	0.822924	0.960692	9834.76
638	PTPRG-AS1	100506994_at	100506994	NA	NA	NA	NA	NA	NA	NA	NA	NA	NA	NA	NA	NA	NA	NA	NA	NA	NA	NA	NA	NA	NA	NA	NA	NA	NA	NA	NA	NA	NA	NA	NA	NA	NA	NA	NA	NA	NA	NA	NA	NA	NA	NA	NA	NA	NA
639	LINC02318	100506999_at	100506999	NA	NA	NA	NA	NA	NA	NA	NA	NA	NA	NA	NA	NA	NA	NA	NA	NA	NA	NA	NA	NA	NA	NA	NA	NA	NA	NA	NA	NA	NA	NA	NA	NA	NA	NA	NA	NA	NA	NA	NA	NA	NA	NA	NA	NA	NA
639	CEACAM7	1087_at	1087	3.23315	3.29411	0.0410681	-0.0807668	-0.00929308	0.157928	-1.06213	-0.0614021	-0.0471694	0.000216971	-0.00582396	0.0368535	4.36414	0.642131	-1.35348	-0.156393	1.48039	-3.57597	-0.720557	-0.4341	0.112995	-3.06734	0.779702	7.52e-05	0.524092	0.182758	0.876432	0.145836	0.000857072	0.474961	0.66632	0.910544	0.00367298	0.439706	0.000113262	0.999864	0.999674	0.99979	0.389701	0.00638399	0.999844	0.879954	0.999021	0.603993	0.960692	2208.59
640	CD300C	10871_at	10871	4.51877	4.56828	-0.0583927	-0.0038578	-0.0712528	0.122979	-1.16872	0.074341	0.0224346	0.00413777	-0.000498344	0.0264201	4.77771	-0.720749	-0.0510346	-0.946602	0.91003	-3.10622	0.688685	0.162987	1.70111	-0.207195	0.441257	1.97e-05	0.474844	0.959527	0.348969	0.367724	0.00329904	0.494607	0.871269	0.095922	0.836805	0.66117	3.27e-05	0.999864	0.999674	0.988095	0.625523	0.0146166	0.999844	0.958228	0.999021	0.959185	0.971056	2686.99
640	LOC100507006	100507006_at	100507006	NA	NA	NA	NA	NA	NA	NA	NA	NA	NA	NA	NA	NA	NA	NA	NA	NA	NA	NA	NA	NA	NA	NA	NA	NA	NA	NA	NA	NA	NA	NA	NA	NA	NA	NA	NA	NA	NA	NA	NA	NA	NA	NA	NA	NA	NA
641	ME3	10873_at	10873	8.03075	7.38358	-0.0798359	-0.0705178	-0.0568444	0.0044561	0.98607	-0.0599436	-0.436769	-0.00339724	0.00106652	0.00452917	6.0791	-0.775761	-0.734392	-0.594508	0.0259587	2.06316	-0.437159	-2.498	-1.0995	0.349078	0.0595498	2.51e-07	0.442005	0.466573	0.555192	0.979407	0.0449783	0.664116	0.0162672	0.277479	0.728682	0.952782	5.84e-07	0.999864	0.999674	0.992221	0.991152	0.0934197	0.999844	0.22171	0.999021	0.932906	0.996341	5257.98
641	LINC00844	100507008_at	100507008	NA	NA	NA	NA	NA	NA	NA	NA	NA	NA	NA	NA	NA	NA	NA	NA	NA	NA	NA	NA	NA	NA	NA	NA	NA	NA	NA	NA	NA	NA	NA	NA	NA	NA	NA	NA	NA	NA	NA	NA	NA	NA	NA	NA	NA	NA
642	NMU	10874_at	10874	4.63111	3.54057	-0.0359975	-0.144085	-0.0476164	0.161931	0.671715	-0.0160337	-0.130953	-0.004045	-0.00834965	0.0195973	3.3771	-0.40523	-1.73839	-0.576934	1.09284	1.62821	-0.135466	-0.86767	-1.51666	-3.16608	0.298508	0.00153301	0.687256	0.0890772	0.5669	0.28036	0.110561	0.892856	0.390243	0.136445	0.00279256	0.766709	0.00193459	0.999864	0.999674	0.992221	0.544992	0.185447	0.999844	0.738922	0.999021	0.603993	0.978442	2348.94
642	MRLN	100507027_at	100507027	NA	NA	NA	NA	NA	NA	NA	NA	NA	NA	NA	NA	NA	NA	NA	NA	NA	NA	NA	NA	NA	NA	NA	NA	NA	NA	NA	NA	NA	NA	NA	NA	NA	NA	NA	NA	NA	NA	NA	NA	NA	NA	NA	NA	NA	NA
643	FGL2	10875_at	10875	3.28162	3.3546	0.0574183	0.00815501	0.0233296	0.0346364	-0.43135	0.128658	0.064746	0.000412744	-4.77e-05	0.0466711	4.725	0.954486	0.145292	0.417413	0.345183	-1.54399	1.60517	0.633493	0.228528	-0.0266859	1.04978	2.34e-05	0.345009	0.885138	0.678389	0.731588	0.129693	0.115551	0.529664	0.820286	0.97883	0.299504	3.82e-05	0.999864	0.999674	0.996374	0.879867	0.209899	0.999844	0.81478	0.999021	0.994289	0.960692	2569.65
643	PITRM1-AS1	100507034_at	100507034	NA	NA	NA	NA	NA	NA	NA	NA	NA	NA	NA	NA	NA	NA	NA	NA	NA	NA	NA	NA	NA	NA	NA	NA	NA	NA	NA	NA	NA	NA	NA	NA	NA	NA	NA	NA	NA	NA	NA	NA	NA	NA	NA	NA	NA	NA
644	TUNAR	100507043_at	100507043	NA	NA	NA	NA	NA	NA	NA	NA	NA	NA	NA	NA	NA	NA	NA	NA	NA	NA	NA	NA	NA	NA	NA	NA	NA	NA	NA	NA	NA	NA	NA	NA	NA	NA	NA	NA	NA	NA	NA	NA	NA	NA	NA	NA	NA	NA
644	EDDM3A	10876_at	10876	3.08231	3.91496	0.0539852	-0.067873	-0.00744822	0.0109588	-1.0516	0.0319048	0.219705	0.000782847	-0.00257945	-0.00196169	4.65304	0.757256	-1.02039	-0.11245	0.0921569	-3.17625	0.335885	1.81392	0.365751	-1.21877	-0.0372332	2.96e-05	0.452899	0.313077	0.910974	0.926988	0.00271423	0.738541	0.0764566	0.716289	0.229374	0.970466	4.77e-05	0.999864	0.999674	0.99979	0.970217	0.0128655	0.999844	0.405069	0.999021	0.781257	0.996341	1615.73
645	CFHR3	10878_at	10878	5.35653	7.84716	0.0370381	0.0309491	-0.0671141	0.0553862	-3.32576	0.0573551	0.411552	-0.00138221	-0.0022545	0.0578251	3.64363	0.202968	0.181772	-0.395853	0.181961	-3.92434	0.235895	1.32744	-0.252287	-0.416155	0.428773	0.000700862	0.840088	0.856589	0.694111	0.856442	0.000299176	0.8146	0.191153	0.801985	0.679303	0.670163	0.000920453	0.999864	0.999674	0.996613	0.940521	0.0037576	0.999844	0.571738	0.999021	0.922779	0.971056	745.897
645	TPBGL	100507050_at	100507050	NA	NA	NA	NA	NA	NA	NA	NA	NA	NA	NA	NA	NA	NA	NA	NA	NA	NA	NA	NA	NA	NA	NA	NA	NA	NA	NA	NA	NA	NA	NA	NA	NA	NA	NA	NA	NA	NA	NA	NA	NA	NA	NA	NA	NA	NA
646	MELTF-AS1	100507057_at	100507057	NA	NA	NA	NA	NA	NA	NA	NA	NA	NA	NA	NA	NA	NA	NA	NA	NA	NA	NA	NA	NA	NA	NA	NA	NA	NA	NA	NA	NA	NA	NA	NA	NA	NA	NA	NA	NA	NA	NA	NA	NA	NA	NA	NA	NA	NA
646	SMR3B	10879_at	10879	3.63674	2.7334	-0.0903207	-0.0564897	-0.0192202	0.177334	-0.267683	-0.0188918	0.156006	0.000836311	0.000179553	0.0272954	2.97624	-1.16068	-0.778023	-0.265841	1.3662	-0.740698	-0.182207	1.17998	0.357958	0.0777217	0.474619	0.00471094	0.25198	0.440684	0.791593	0.178761	0.462779	0.856251	0.244294	0.722072	0.938399	0.637386	0.00560735	0.999864	0.999674	0.99979	0.431196	0.566694	0.999844	0.628834	0.999021	0.984208	0.971056	1885.82
647	LINC00845	100507058_at	100507058	NA	NA	NA	NA	NA	NA	NA	NA	NA	NA	NA	NA	NA	NA	NA	NA	NA	NA	NA	NA	NA	NA	NA	NA	NA	NA	NA	NA	NA	NA	NA	NA	NA	NA	NA	NA	NA	NA	NA	NA	NA	NA	NA	NA	NA	NA
[truncated: 19,340 more rows]
[truncated: 44 more columns]

## Sheet: MetaAnalysisResults
Index	EntrezGeneID	GeneSymbol	MetaAnalysis_ b_EstimatedLog2FC_SCHIZ	MetaAnalysis_ SE_SCHIZ	MetaAnalysis_pval_SCHIZ	MetaAnalysis_FDR_SCHIZ
[truncated: 8,398 more rows]
